# Supplementary material for: High-density genetic mapping identified QTLs for anaerobic germination tolerance in rice
Source: Front Plant Sci. 2022 Dec 23;13:1076600. doi: 10.3389/fpls.2022.1076600 (PMC9822775; doi:10.3389/fpls.2022.1076600)
Supplement: Supplementary file 1 [file Table_1.xlsx]

## Sheet: 4 days of anaerobic germination
Table S1 Phenotypic data of RILs
RILs ID	coleoptile length(cm)	coleoptile diameter(mm)	coleoptile surface area(cm2)	coleoptile volume(mm3)
L2001	1.80295	0.689789	0.398468	7.10704
L2002	0.415734	0.699032	0.093092	6.70133
L2003	0.99733	0.770703	0.246817	8.93908
L2004	1.41382	0.770306	0.341411	8.73609
L2005	1.35706	0.764588	0.332224	6.56823
L2006	1.89245	0.759015	0.452398	10.0382
L2007	0.941073	0.774659	0.229634	4.61489
L2008	1.63325	0.808417	0.414378	10.5771
L2009	0.794848	0.72904	0.185962	3.54777
L2010	0.128752	0.887	0.340255	4.32154
L2011	0.680683	0.684977	0.150022	2.78225
L2012	1.15609	0.787292	0.287291	7.80542
L2013	0.926345	0.818959	0.238985	5.02057
L2014	1.0368	0.746888	0.246807	4.93676
L2015	1.05549	0.743079	0.250802	4.85471
L2016	1.43738	0.773442	0.349394	7.04574
L2017	2.15018	0.795994	0.537934	10.9581
L2018	1.39025	0.760607	0.333427	6.54601
L2019	2.03825	0.79317	0.50929	10.3417
L2020	1.68333	0.697863	0.375648	10.0337
L2021	1.22236	0.823133	0.315383	4.57118
L2022	1.77782	0.72431	0.411925	8.07166
L2023	1.52507	0.700467	0.341408	6.2297
L2024	1.58318	0.770943	0.384126	10.6165
L2025	0.673773	0.775001	0.16027	7.20069
L2026	1.51071	0.764055	0.369269	7.31168
L2027	1.15535	0.758504	0.276335	5.38064
L2028	0.998509	0.804496	0.252524	5.22215
L2029	1.46242	0.718735	0.331103	6.19219
L2030	1.27377	0.695758	0.283355	5.15821
L2031	0.733817	0.695982	0.163078	5.97115
L2032	1.42886	0.694701	0.316298	5.70333
L2033	1.17396	0.743171	0.27975	7.41658
L2034	1.47125	0.750667	0.345807	8.68803
L2035	1.23562	0.822914	0.32006	6.73202
L2036	1.52722	0.793015	0.382103	8.11295
L2037	1.87331	0.782937	0.461614	9.2777
L2038	1.55962	0.740081	0.362508	7.9221
L2039	1.44916	0.809338	0.369488	8.67084
L2040	1.84346	0.73581	0.431045	8.21271
L2041	1.07847	0.736005	0.255107	4.88854
L2042	1.05405	0.704686	0.237559	4.35595
L2043	1.22825	0.778658	0.301133	7.01795
L2044	1.49348	0.718142	0.342919	8.3468
L2045	0.31232	0.934	0.423658	3.56231
L2046	2.33644	0.75299	0.561981	11.0408
L2047	1.12298	0.764729	0.274696	5.49997
L2048	0.402809	0.752252	0.0968608	1.88734
L2049	1.19335	0.746512	0.285266	5.51429
L2050	1.66868	0.731027	0.388927	9.30903
L2051	1.56845	0.785836	0.387362	8.20699
L2052	0.450655	0.823018	0.116407	2.44118
L2053	0.483946	0.728433	0.112743	2.16148
L2054	0.697916	0.744107	0.166188	3.24303
L2055	0.7128	0.788974	0.178373	5.68865
L2056	0.921938	0.716295	0.210234	3.85715
L2057	1.38865	0.759014	0.337151	8.65414
L2058	1.26632	0.782	0.251356	5.23451
L2059	1.40588	0.702049	0.315517	5.7127
L2060	0.677811	0.646996	0.140483	2.36901
L2061	1.34413	0.713432	0.306103	5.64043
L2062	0.853008	0.711972	0.194204	5.73455
L2063	1.44753	0.743648	0.344248	8.64898
L2064	0.838647	0.699863	0.187744	3.43966
L2065	2.42491	1.04854	0.809917	21.6525
L2066	2.18278	0.720822	0.503118	9.45151
L2067	0.444805	1.09887	0.157453	4.49983
L2068	0.8487	0.763852	0.207994	4.10772
L2069	1.74478	0.965915	0.53829	13.3283
L2070	1.18473	0.685206	0.259118	4.57128
L2071	1.5321	0.724	0.465232	6.24531
L2072	1.63709	0.674675	0.353071	8.37783
L2073	2.36731	0.737482	0.55886	10.5973
L2074	1.32868	1.06097	0.451105	12.3701
L2075	0.853008	0.79202	0.216039	6.37223
L2076	1.05118	0.700975	0.235626	10.3643
L2077	1.29244	0.757026	0.312822	9.10974
L2078	1.07057	0.762687	0.262091	6.22392
L2079	1.57821	0.77802	0.39217	9.00118
L2080	1.06841	0.78356	0.267495	8.40869
L2081	3.08207	0.981651	0.96619	24.6811
L2082	1.83949	0.979143	0.575975	14.4875
L2083	0.965019	0.69816	0.213335	3.82719
L2084	1.55825	1.03977	0.517936	13.808
L2085	0.654294	1.01988	0.213804	5.64348
L2086	1.40732	0.735707	0.330256	6.31203
L2087	1.30859	0.959908	0.399649	9.8151
L2088	1.73331	0.957225	0.530302	13.1978
L2089	1.93706	0.959417	0.617791	15.869
L2090	1.73044	1.01068	0.55927	14.5331
L2091	1.423	1.02	0.356125	11.1525
L2092	0.726636	0.720301	0.167404	3.12235
L2093	1.86244	1.07041	0.636604	17.5298
L2094	1.33121	0.730972	0.31095	5.89501
L2095	1.16606	0.660719	0.262583	4.78047
L2096	0.528027	1.15491	0.194652	4.7787
L2097	2.94145	1.05151	0.983948	26.7414
L2098	1.59257	0.756598	0.383006	7.46833
L2099	1.82377	0.707247	0.413177	7.59421
L2100	1.29137	1.06719	0.442272	12.2397
L2101	1.32581	1.00318	0.428254	11.2326
L2102	1.69026	0.960076	0.518918	13.0048
L2103	1.41594	0.715248	0.323916	5.96293
L2104	2.73918	0.757138	0.759321	12.6368
L2105	2.10637	1.01029	0.685572	18.1549
L2106	1.64148	0.97373	0.510524	12.8974
L2107	2.15117	0.864257	0.706007	7.75621
L2108	2.18959	0.980477	0.68625	17.3123
L2109	2.1322	1.05733	0.720195	19.5874
L2110	1.7907	0.857711	0.4932	11.1402
L2111	2.30876	0.724359	0.585419	10.0018
L2112	1.75626	0.951191	0.534388	13.2956
L2113	1.58982	0.977111	0.496241	12.5488
L2114	1.53565	0.801869	0.419599	7.58533
L2115	1.11724	0.737006	0.262947	7.06906
L2116	1.55538	1.0573	0.526266	14.3958
L2117	1.27305	0.702132	0.288434	5.32479
L2118	1.594	0.771717	0.393904	7.92387
L2119	1.10288	0.754566	0.265898	5.19451
L2120	2.12534	0.740903	0.503551	9.65274
L2121	1.6673	0.966413	0.516475	12.9831
L2122	1.44035	0.727576	0.335122	6.32908
L2123	1.06985	0.746723	0.25532	4.90567
L2124	0.487851	1.1092	0.173071	5.93881
L2125	1.71176	0.719544	0.393531	7.28287
L2126	2.20107	0.98502	0.692626	17.5597
L2127	0.814998	1.03296	0.269248	7.18872
L2128	0.553854	0.994984	0.175362	4.46857
L2129	1.14215	0.978017	0.35763	9.02684
L2130	1.62713	0.985193	0.514775	13.3215
L2131	1.59831	0.754681	0.386694	7.50476
L2132	0.652	0.76	0.223155	2.58633
L2133	2.17524	1.03961	0.72149	19.1776
L2134	2.10637	0.946213	0.635111	15.6706
L2135	1.23111	1.05985	0.417332	11.3535
L2136	1.55825	1.12201	0.558425	16.0117
L2137	1.09049	0.969176	0.338804	10.6089
L2138	2.01189	0.766892	0.4932	9.5985
L2139	0.521283	0.696205	0.116911	2.12824
L2140	1.33265	0.808971	0.344284	7.14804
L2141	3.1739	1.11924	1.13576	24.8198
L2142	1.57103	0.728404	0.366357	6.93539
L2143	1.24074	0.720715	0.286034	5.5477
L2144	2.7951	0.944361	0.845702	20.7589
L2145	1.92573	0.76041	0.468604	9.28284
L2146	2.61144	0.980194	0.817621	20.5802
L2147	3.24321	0.967173	0.983522	29.2808
L2148	3.59288	1.05086	1.20816	24.8144
L2149	2.30151	0.992368	0.730698	18.5368
L2150	2.86164	0.717202	0.701778	12.1017
L2151	2.39244	0.702261	0.537133	9.76805
L2152	0.867028	1.00301	0.302989	7.76394
L2153	2.36549	0.7509	0.618088	12.1901
L2154	2.27143	0.721935	0.569935	10.6242
L2155	0.542375	0.956906	0.167115	4.18045
L2156	0.949941	0.703072	0.213526	3.98167
L2157	2.09202	1.14932	0.767621	22.7417
L2158	2.3589	1.01891	0.910558	23.9642
L2159	0.814235	0.774921	0.20156	4.11262
L2160	0	0	0	0
L2161	0	0	0	0
L2162	3.22822	0.73158	0.754313	13.2708
L2163	1.0081	0.700359	0.22528	6.19708
L2164	1.63996	0.716498	0.374287	9.03451
L2165	4.22709	0.99201	1.34377	26.6749
L2166	2.18278	0.710777	0.497239	14.1949
L2167	1.72412	0.975939	0.674077	13.4579
L2168	1.14998	0.642209	0.295786	4.00868
L2169	1.68483	0.892412	0.673727	12.5316
L2170	2.33902	0.757526	0.707908	11.21
L2171	2.45276	0.724556	0.710853	10.6799
L2172	2.38612	0.764615	0.730721	11.6028
L2173	1.65202	0.730372	0.480863	7.33791
L2174	2.25559	1.03817	0.747863	20.1439
L2175	2.23304	0.709004	0.507521	9.3985
L2176	1.50928	0.718085	0.347126	8.47618
L2177	2.29994	0.839403	0.615092	16.4238
L2178	2.51451	0.776442	0.624138	10.4262
L2179	2.66098	0.738637	0.627326	7.99635
L2180	2.66529	0.773944	0.660591	12.1245
L2181	1.46763	0.755912	0.355195	6.94784
L2182	2.69114	0.719138	0.619753	11.5711
L2183	2.66673	0.707396	0.598537	8.02475
L2184	1.75484	0.702207	0.39372	5.11369
L2185	1.47122	0.750373	0.350583	6.72543
L2186	2.38957	0.752062	0.574174	11.1078

## Sheet: 6 days of anaerobic germination
Table S1 Phenotypic data of RILs
RILs ID	coleoptile length(cm)	coleoptile diameter(mm)	coleoptile surface area(cm2)	coleoptile volume(mm3)
L2001	3.19827	0.698985	3.21748	12.0447
L2002	3.18239	0.854372	2.93553	17.3469
L2003	2.39949	0.889554	2.59275	16.7923
L2004	3.29242	0.772083	3.16547	15.1408
L2005	2.4672	0.747498	2.63507	11.8867
L2006	3.13161	0.86703	3.2896	20.4018
L2007	2.02285	0.83557	2.16533	12.3166
L2008	3.16123	0.929958	3.32064	23.3855
L2009	1.97207	0.811389	2.08915	11.1388
L2010	1.82395	0.908951	1.70969	11.4228
L2011	1.34575	0.826742	1.38948	7.61775
L2012	2.14981	0.849558	2.18649	12.7102
L2013	2.27677	0.83301	2.20482	12.4636
L2014	1.83665	0.839489	1.72944	9.90466
L2015	2.71265	0.832729	2.99478	16.7388
L2016	2.67457	0.770247	2.63507	12.7836
L2017	2.35294	0.806231	2.652	14.1161
L2018	1.92129	0.816692	1.79574	9.81117
L2019	3.32628	0.784767	3.39258	17.0442
L2020	3.5548	0.842449	3.86655	22.2137
L2021	2.08633	0.821913	1.41064	7.89624
L2022	4.13881	0.744133	4.09649	18.5592
L2023	3.71985	0.805291	3.59853	18.8984
L2024	4.90901	0.884988	4.55917	29.0074
L2025	1.83242	0.925802	2.75356	18.5404
L2026	3.09352	0.826764	3.27267	18.2528
L2027	2.71688	0.801587	2.62801	13.635
L2028	2.53914	0.828956	2.75215	15.2588
L2029	2.85231	0.756685	2.68585	12.5229
L2030	3.78333	0.764742	4.0979	19.5733
L2031	2.61955	0.94748	2.55607	18.578
L2032	3.10199	0.82855	2.85089	15.9372
L2033	2.24714	0.888492	2.37692	15.1753
L2034	3.6733	0.800124	3.61687	18.7836
L2035	1.76471	0.872896	1.91564	11.853
L2036	3.43208	0.811308	3.04979	16.0809
L2037	3.22471	0.805062	3.04697	15.9062
L2038	3.6479	0.770878	3.21484	15.3907
L2039	3.36437	0.835733	3.49273	19.6889
L2040	3.54211	0.79218	3.30089	16.7733
L2041	2.51375	0.842844	2.77895	16.0742
L2042	2.69996	0.789623	2.35999	11.9898
L2043	2.50106	0.813937	2.47849	13.1898
L2044	2.69149	0.781314	2.52786	12.5018
L2045	1.34151	0.945971	1.19763	8.71101
L2046	3.47016	0.826995	3.60276	19.9801
L2047	2.7719	0.800133	3.06249	16.1103
L2048	0.757511	0.839297	0.637607	3.61963
L2049	2.67457	0.82456	2.91437	16.1414
L2050	3.0766	0.869016	3.17393	19.5215
L2051	2.75497	0.819091	2.71124	14.7414
L2052	1.39653	0.763618	1.50938	7.38846
L2053	1.02412	0.833732	0.835096	4.6532
L2054	0.804062	0.892942	0.720835	4.6832
L2055	0.977571	0.951829	1.21738	8.91323
L2056	2.35717	0.746916	2.42911	11.1136
L2057	2.72958	0.851931	2.6125	15.4469
L2058	1.72662	0.805542	1.82395	9.68181
L2059	3.6733	0.712286	3.93567	16.3646
L2060	1.74778	0.735132	1.77317	7.87425
L2061	2.31062	0.770091	2.05812	9.84768
L2062	1.70123	0.867208	1.68853	10.2611
L2063	2.03555	0.797439	2.34871	12.2369
L2064	1.48117	0.742519	1.58979	7.13457
L2065	4.19265	1.05022	1.41935	36.67
L2066	2.6661	0.777144	2.64635	12.851
L2067	1.35163	1.09863	0.419441	11.8707
L2068	1.42615	0.810638	1.46283	7.72156
L2069	3.4867	1.01342	1.01304	26.5043
L2070	3.50825	0.741905	3.83834	17.2419
L2071	2.68303	0.735657	2.62096	11.4816
L2072	2.03978	0.835485	2.05247	11.6769
L2073	3.18239	0.791728	2.65905	13.5234
L2074	2.22977	1.0426	0.826158	22.5019
L2075	2.1625	0.920619	2.281	15.521
L2076	3.94414	0.939595	4.09084	29.3834
L2077	4.22344	0.814076	4.191	22.3182
L2078	3.14854	0.83957	3.23318	18.5452
L2079	3.5675	0.832247	2.84243	16.1734
L2080	2.62378	0.900383	2.31062	14.9802
L2081	4.08073	0.967568	1.32796	33.0135
L2082	3.19399	1.00695	0.991305	25.7038
L2083	2.44181	0.743178	2.07363	9.30077
L2084	2.3589	1.03136	0.787433	20.8411
L2085	1.9801	1.04739	0.614908	16.6702
L2086	1.34575	0.837097	1.35562	7.66735
L2087	1.96784	0.944633	1.68148	11.5108
L2088	3.21982	0.996377	1.07815	27.7682
L2089	3.69332	0.962648	1.06627	26.4961
L2090	3.04763	1.00994	0.93205	24.2884
L2091	2.50526	1.04114	0.824924	22.1186
L2092	1.21879	0.815873	1.13697	6.11631
L2093	3.31452	1.08385	1.11154	31.0598
L2094	1.50296	0.848551	1.16362	7.1952
L2095	1.7901	0.757626	1.79715	8.25434
L2096	1.42912	1.0606	0.477658	13.1108
L2097	3.75358	1.08463	1.32723	36.7169
L2098	1.95091	0.855541	1.92129	11.4136
L2099	1.75624	0.762771	1.83242	8.67355
L2100	2.75492	1.1285	0.835728	24.4861
L2101	3.31452	1.05958	1.2207	33.6115
L2102	2.93571	1.05532	1.0052	27.2375
L2103	1.69276	0.758123	1.76612	8.17108
L2104	3.10279	0.778225	1.68712	14.2671
L2105	3.1079	1.0555	1.14576	31.1298
L2106	2.13507	0.972538	0.744884	18.6483
L2107	4.03132	0.850285	1.89025	14.4533
L2108	4.02047	0.975211	1.22844	30.9328
L2109	2.88406	1.06549	0.961783	26.1278
L2110	3.25425	0.892266	0.888529	20.7568
L2111	2.63132	0.725433	2.14135	11.0828
L2112	2.90128	1.00446	0.973832	24.9692
L2113	2.4536	0.976197	0.729774	18.4988
L2114	1.62725	0.811594	1.10171	7.9098
L2115	1.61236	0.910938	1.59543	10.7045
L2116	1.65295	1.03837	0.595972	15.871
L2117	1.38493	0.718388	1.25264	5.80503
L2118	1.84951	0.77944	1.23713	8.08432
L2119	1.11299	0.893885	1.07208	6.84845
L2120	2.16674	0.805791	2.06235	10.9365
L2121	3.69332	0.980668	1.12484	28.6373
L2122	1.83665	0.785814	1.82254	9.11061
L2123	1.44731	0.755059	1.28227	5.65289
L2124	1.66156	1.17876	0.695551	20.9695
L2125	1.88853	0.745696	1.5912	7.48941
L2126	3.42644	1.02421	0.992028	25.8581
L2127	2.1695	1.02041	0.6054	16.2332
L2128	1.27415	1.01783	0.517954	13.6891
L2129	2.9185	1.00903	0.995292	25.8683
L2130	2.19533	0.990222	0.592878	14.7729
L2131	2.47567	0.749769	2.4009	10.8794
L2132	1.17647	0.78136	1.18634	5.86734
L2133	3.65027	1.06701	1.25448	34.3556
L2134	2.46221	1.02295	0.751475	19.8252
L2135	2.12646	1.06899	0.673746	18.7108
L2136	2.53109	1.14996	0.916747	26.9827
L2137	3.0132	1.04412	0.936565	25.1405
L2138	2.49386	0.852624	1.35844	10.9615
L2139	0.757511	0.715718	0.761743	3.12645
L2140	1.81549	0.839895	1.85922	10.609
L2141	4.30457	1.14882	1.55411	45.7777
L2142	1.87897	0.778894	1.86345	9.15998
L2143	1.63775	0.80063	1.55875	8.09505
L2144	3.60723	0.986192	1.21684	30.786
L2145	2.01439	0.763202	2.16956	10.1714
L2146	3.98603	0.99885	1.23042	31.4981
L2147	3.96881	1.02254	1.28938	32.9258
L2148	5.19131	1.05836	1.45664	38.5781
L2149	3.65027	1.06643	1.12021	30.4143
L2150	3.44181	0.756587	2.22739	13.3735
L2151	2.43758	0.731022	2.35012	10.1231
L2152	1.18806	1.06565	0.499815	13.6007
L2153	2.9763	0.845138	1.98335	13.4049
L2154	2.52019	0.742572	2.22739	12.035
L2155	1.47216	1.03171	0.522483	13.8583
L2156	1.98053	0.815831	1.7774	9.48046
L2157	3.04036	1.15277	1.28066	24.5187
L2158	3.08207	1.05423	0.977932	24.3549
L2159	1.47694	0.836555	1.31471	7.50147
L2160	0	0	0	0
L2161	0	0	0	0
L2162	3.30639	0.775755	2.25561	15.1083
L2163	1.40076	0.830782	1.5122	8.37783
L2164	1.82395	0.809946	2.27112	12.0698
L2165	4.55903	1.08805	3.53223	37.9323
L2166	2.9708	0.890065	2.86641	18.4023
L2167	2.45662	1.13658	1.73931	15.3698
L2168	1.62505	0.684975	1.05939	6.11813
L2169	1.86949	0.949729	1.42474	17.4611
L2170	2.65975	0.805251	1.65891	12.9817
L2171	3.09141	0.810378	1.98618	15.8158
L2172	2.69166	0.839067	1.33023	14.37
L2173	2.57723	0.754649	1.56157	9.80506
L2174	2.74631	1.08201	0.993955	27.7431
L2175	2.3614	0.733617	2.41078	9.81443
L2176	2.30639	0.754345	2.2683	10.5074
L2177	3.40061	1.05026	1.14423	30.7017
L2178	3.45154	0.911621	1.44167	11.6833
L2179	4.55438	0.746505	0.892467	12.6472
L2180	3.21879	0.788701	0.959232	14.5777
L2181	2.14981	0.808718	2.09479	11.0877
L2182	3.52941	0.778022	3.20214	15.9761
L2183	3.69699	0.864612	1.79856	11.0332
L2184	3.31189	0.709009	1.65468	8.88401
L2185	1.5785	0.852134	1.62787	9.75506
L2186	3.17097	0.796363	2.09197	12.8784
