# Supplementary material for: High-density genetic mapping identified QTLs for anaerobic germination tolerance in rice
Source: Front Plant Sci. 2022 Dec 23;13:1076600. doi: 10.3389/fpls.2022.1076600 (PMC9822775; doi:10.3389/fpls.2022.1076600)
Supplement: Supplementary file 2 [file Table_2.xlsx]

## Sheet: BIN
Table S2. Binmap information of RIL population
Chr	bin name	start	end	length	G40011	G40021	G40031	G40041	G40061	G40091	G40101	G40111	G40121	G40131	G40141	G40151	G40171	G40181	G40191	G40201	G40211	G40221	G40231	G40242	G40251	G40261	G40271	G40281	G40291	G40301	G40321	G40331	G40341	G40351	G40361	G40381	G40391	G40431	G40451	G40461	G40471	G40481	G40491	G40501	G40511	G40521	G40531	G40541	G40551
1	RBN0001	1	45605	45604	0	0	1	0	0	1	1	0	0	1	1	0	1	1	0	1	1	0	0	1	1	1	1	1	0	0	1	0	0	0	1	0	0	0	1	0	0	1	0	1	1	0	1	0	0
1	RBN0002	45606	68334	22728	0	0	1	0	0	1	1	0	0	1	1	0	1	1	0	1	1	0	0	1	1	1	1	1	0	0	1	0	0	0	1	0	0	0	1	0	0	1	0	1	1	0	1	0	0
1	RBN0003	68335	84528	16193	0	0	1	0	0	1	1	0	0	1	1	0	1	1	0	1	1	0	0	1	1	1	1	1	0	0	1	0	0	0	1	0	0	0	1	0	0	1	0	1	1	0	1	0	0
1	RBN0004	84529	94145	9616	0	0	1	0	0	1	1	0	0	1	1	0	1	0	0	1	1	0	0	1	1	1	1	1	0	0	1	0	0	0	1	0	0	0	1	0	0	1	0	1	1	0	1	0	0
1	RBN0005	94146	194757	100611	0	0	1	0	0	1	1	0	0	1	1	0	1	0	0	1	1	0	0	1	1	1	1	1	0	0	1	0	0	0	1	0	0	0	1	0	0	1	0	1	1	0	1	0	0
1	RBN0006	194758	217210	22452	1	0	1	0	0	1	1	0	0	1	1	0	1	0	0	1	1	0	0	1	1	1	1	1	0	0	1	0	0	0	1	0	0	0	1	0	0	1	0	1	1	1	1	0	0
1	RBN0007	217211	235938	18727	1	0	1	0	0	1	1	0	0	1	1	0	1	1	0	1	1	0	0	1	1	1	1	1	0	0	1	0	0	0	1	0	0	0	1	0	0	1	0	1	1	1	1	0	0
1	RBN0008	235939	248287	12348	1	1	1	0	0	1	1	0	0	1	1	0	1	1	0	1	1	0	0	1	1	1	1	1	0	0	1	0	0	0	1	0	0	0	1	0	0	1	0	1	1	1	1	0	0
1	RBN0009	248288	342707	94419	1	1	1	0	0	1	1	0	0	1	1	0	1	1	0	1	1	0	0	1	1	1	1	1	0	0	1	0	0	1	1	0	0	0	1	0	0	1	0	1	1	1	1	0	0
1	RBN0010	342708	373833	31125	1	1	1	0	0	1	1	0	0	1	1	0	1	1	0	1	1	0	0	1	1	1	1	1	0	0	1	0	0	1	1	0	0	0	1	0	0	1	0	1	0	1	1	0	0
1	RBN0011	373834	402688	28854	1	1	1	0	0	1	0	0	0	1	1	0	1	1	0	1	1	0	0	1	1	1	1	1	0	0	1	0	0	1	1	0	0	0	1	0	0	1	0	1	0	1	1	0	0
1	RBN0012	402689	411263	8574	1	1	1	0	0	1	0	0	0	1	1	0	1	1	0	1	1	0	0	1	1	1	1	1	0	0	1	0	0	1	1	0	0	0	1	0	0	1	0	1	0	1	0	0	0
1	RBN0013	411264	480231	68967	1	0	1	0	0	1	0	0	0	1	1	0	1	1	0	1	1	0	0	1	1	1	1	1	0	0	1	0	0	1	1	0	0	0	1	0	0	1	0	1	0	1	0	0	0
1	RBN0014	480232	493847	13615	0	0	1	1	0	1	0	0	0	1	1	0	1	0	0	1	1	0	0	1	1	1	1	1	0	1	1	0	0	1	1	0	0	0	1	0	0	1	0	1	0	0	0	0	0
1	RBN0015	493848	506649	12801	0	0	1	1	0	1	0	0	0	1	1	0	1	0	0	1	1	0	0	1	1	1	1	1	0	1	1	0	0	1	1	0	0	0	1	0	0	1	0	1	0	0	0	0	0
1	RBN0016	506650	531457	24807	0	0	1	1	0	1	0	0	0	1	1	0	1	0	0	1	1	0	0	1	1	1	1	1	0	0	1	0	0	1	1	0	0	0	1	0	0	1	0	1	0	0	0	0	0
1	RBN0017	531458	546598	15140	0	0	1	1	0	1	0	0	0	1	1	0	1	0	0	1	1	0	0	1	1	1	1	1	0	0	1	0	0	1	1	0	0	0	1	0	0	1	0	1	0	0	0	0	0
1	RBN0018	546599	561485	14886	0	0	1	0	0	1	0	0	0	1	1	0	1	0	0	1	1	0	0	1	1	1	1	1	0	0	1	0	0	1	1	0	0	0	1	0	0	1	0	1	0	0	0	0	0
1	RBN0019	561486	574034	12548	0	0	1	0	0	1	0	0	0	1	1	0	1	0	0	1	1	0	0	1	1	1	1	1	0	0	1	0	0	1	1	0	0	0	1	0	0	1	0	1	0	0	0	0	0
1	RBN0020	574035	588209	14174	0	0	1	0	0	1	0	0	0	1	1	0	1	0	0	1	1	0	0	1	1	1	1	1	0	0	1	0	0	1	1	0	0	0	1	0	0	1	0	1	0	0	0	0	0
1	RBN0021	588210	597379	9169	0	0	1	0	0	1	0	0	0	1	1	0	1	1	0	1	1	0	0	1	1	1	1	1	0	0	1	0	0	1	1	0	0	0	1	0	0	1	0	1	0	0	0	0	0
1	RBN0022	597380	605818	8438	0	0	1	0	0	1	0	0	0	1	1	0	1	1	0	1	1	0	0	1	1	0	1	1	0	0	1	0	0	1	1	0	0	0	1	0	0	1	0	1	0	0	0	0	0
1	RBN0023	605819	618436	12617	0	0	1	0	0	1	0	0	0	1	1	0	1	1	0	1	1	0	0	1	1	0	1	1	0	0	1	0	0	1	1	0	0	0	0	0	0	1	0	1	0	0	0	0	0
1	RBN0024	618437	629555	11118	0	0	1	0	0	1	0	0	0	1	1	0	1	1	0	1	1	0	0	1	1	0	1	1	0	0	1	0	0	1	1	0	0	0	0	0	0	1	0	1	0	0	0	0	0
1	RBN0025	629556	644570	15014	1	1	1	0	0	1	0	0	0	1	1	0	1	1	0	1	1	0	0	1	1	0	1	1	0	0	1	0	0	1	1	0	0	0	0	0	0	1	0	1	0	1	0	0	0
1	RBN0026	644571	715670	71099	1	1	1	0	0	1	0	0	0	1	1	0	1	0	0	1	1	0	0	1	1	0	1	1	0	0	1	0	0	1	1	0	0	0	0	0	1	1	0	1	0	1	0	0	0
1	RBN0027	715671	736316	20645	0	1	1	1	0	1	0	0	0	1	1	0	1	0	0	1	1	0	0	1	1	1	1	1	0	1	1	1	1	1	1	0	0	1	0	0	1	1	1	1	0	0	0	0	1
1	RBN0028	736317	841664	105347	0	1	1	1	1	1	0	0	0	1	1	0	1	0	1	1	1	0	0	1	1	1	1	1	0	1	1	1	1	1	1	0	0	1	0	0	1	1	1	1	0	0	0	0	1
1	RBN0029	841665	872406	30741	1	1	1	0	0	1	0	0	0	1	1	0	1	0	0	1	1	0	0	1	1	0	1	1	0	0	1	0	0	1	1	0	0	0	0	0	1	1	0	1	0	1	0	0	0
1	RBN0030	872407	907981	35574	1	0	1	0	0	1	0	0	0	1	1	0	1	1	0	1	1	0	0	1	1	0	1	1	0	0	1	0	0	1	1	0	0	0	0	0	1	1	0	1	0	1	0	0	0
1	RBN0031	907982	922957	14975	0	0	1	0	0	1	0	0	0	1	1	0	1	1	0	1	1	0	0	1	1	0	1	1	0	0	1	0	0	1	1	0	0	0	0	0	1	1	0	1	0	0	0	0	0
1	RBN0032	922958	934675	11717	0	0	1	0	0	1	0	0	0	1	1	0	1	1	0	1	1	0	0	1	1	0	1	1	0	0	1	0	0	1	1	0	0	0	0	0	1	1	0	1	0	0	0	0	0
1	RBN0033	934676	945569	10893	0	0	1	0	0	1	0	0	1	1	1	0	1	1	0	1	1	0	1	1	1	0	1	1	0	1	1	1	0	1	1	0	0	0	1	0	1	1	0	1	0	0	0	0	1
1	RBN0034	945570	994613	49043	1	1	1	0	0	1	0	0	1	1	1	0	1	1	0	1	1	0	0	1	1	0	1	1	0	0	1	0	0	1	1	0	0	0	0	0	1	1	0	1	0	1	0	0	0
1	RBN0035	994614	1002891	8277	1	1	1	0	0	1	0	0	0	1	1	0	1	1	0	1	1	0	0	1	1	0	1	1	0	0	1	0	0	1	1	0	0	0	0	0	1	1	0	1	0	1	0	0	0
1	RBN0036	1002892	1020069	17177	1	1	1	0	0	1	0	0	0	1	1	0	1	1	0	1	1	0	0	1	1	0	1	1	0	0	1	0	0	1	1	0	0	0	0	0	1	1	0	1	0	1	0	0	0
1	RBN0037	1020070	1055692	35622	1	1	1	0	0	1	0	0	0	1	1	0	1	1	0	1	1	0	0	1	1	0	1	1	0	0	1	0	0	1	1	0	0	0	0	0	1	1	0	1	0	1	0	0	0
1	RBN0038	1055693	1083377	27684	1	1	1	0	0	1	0	0	0	1	1	0	1	1	0	1	1	0	0	1	1	0	1	1	0	0	1	0	0	1	1	0	0	0	0	0	1	1	0	1	0	1	0	0	0
1	RBN0039	1083378	1120056	36678	1	1	1	0	0	1	0	0	0	1	1	0	1	1	0	1	1	0	0	1	1	0	1	1	0	0	1	0	0	1	1	0	0	0	0	0	1	1	0	1	0	1	0	0	0
1	RBN0040	1120057	1134647	14590	1	1	1	0	0	1	0	0	0	1	1	0	1	1	0	1	1	0	0	1	1	0	1	1	0	1	1	0	0	1	1	0	0	0	0	0	1	1	0	1	0	1	0	0	0
1	RBN0041	1134648	1142040	7392	1	1	1	0	0	1	0	0	0	1	1	0	1	1	0	1	1	0	0	1	1	0	1	1	0	1	1	0	0	1	1	0	0	0	0	0	1	1	0	1	0	1	0	0	0
1	RBN0042	1142041	1173035	30994	1	1	1	0	0	1	0	0	0	1	1	0	1	0	0	1	1	0	0	1	1	0	1	1	0	1	1	0	0	1	1	0	0	0	0	0	1	1	0	1	0	1	0	0	0
1	RBN0043	1173036	1179285	6249	1	1	1	0	0	1	0	0	0	1	1	0	1	0	0	1	1	0	0	1	1	0	1	1	0	1	1	0	0	1	1	0	0	0	0	0	1	1	0	1	0	0	0	0	0
1	RBN0044	1179286	1187249	7963	1	0	1	0	0	1	0	0	0	1	1	0	1	0	0	1	1	0	0	1	1	0	1	1	0	1	1	0	0	1	1	0	0	0	0	0	1	1	0	1	0	0	0	0	0
1	RBN0045	1187250	1210254	23004	0	0	1	0	0	1	0	0	0	1	1	0	1	0	0	1	1	0	0	1	1	0	1	1	0	1	1	0	0	1	0	0	0	0	0	0	1	1	0	1	0	0	0	0	0
1	RBN0046	1210255	1248952	38697	0	0	1	0	0	1	0	0	0	1	1	0	1	0	0	1	1	0	0	1	1	0	1	1	0	1	0	0	0	1	0	0	0	0	0	0	1	1	0	1	0	0	0	0	0
1	RBN0047	1248953	1282470	33517	0	0	1	0	0	1	0	0	0	1	1	0	1	0	0	1	1	0	0	1	1	0	1	1	0	1	0	0	0	1	0	0	0	0	0	0	1	1	0	1	0	0	0	0	0
1	RBN0048	1282471	1355307	72836	0	0	1	0	0	1	0	0	0	1	1	0	1	0	0	1	1	0	0	1	1	0	1	1	0	1	0	0	0	1	0	0	0	0	0	0	1	1	0	1	0	0	0	0	0
1	RBN0049	1355308	1374055	18747	0	0	1	0	0	1	0	0	0	1	1	0	1	0	0	1	1	0	0	1	1	0	1	1	0	1	0	0	0	1	0	0	0	0	0	0	1	1	0	1	0	0	0	0	0
1	RBN0050	1374056	1386107	12051	0	0	1	0	0	1	0	0	0	1	1	0	1	0	0	1	1	0	0	1	1	0	1	1	0	1	0	0	0	1	0	0	0	0	0	0	1	1	0	1	0	0	0	0	0
1	RBN0051	1386108	1398194	12086	0	0	1	0	0	1	0	0	0	1	1	0	1	0	0	1	1	0	0	1	1	0	1	1	0	1	0	0	0	1	0	0	0	0	0	0	1	1	0	1	0	0	0	0	0
1	RBN0052	1398195	1455722	57527	0	0	1	0	0	1	0	0	0	1	1	0	1	1	0	1	1	0	0	1	1	0	1	1	0	1	0	0	0	1	0	0	0	0	0	0	1	1	0	1	0	0	0	0	0
1	RBN0053	1455723	1467461	11738	0	0	1	0	0	1	0	0	0	1	1	1	1	1	0	1	1	0	0	1	1	0	1	1	1	1	0	0	0	1	0	0	0	0	0	0	1	1	0	1	0	0	0	0	0
1	RBN0054	1467462	1479546	12084	1	0	1	1	1	1	1	1	1	1	1	1	1	1	1	1	1	1	1	1	1	1	1	1	1	1	1	1	1	1	1	1	1	1	1	1	1	1	1	1	1	0	1	1	1
1	RBN0055	1479547	1523991	44444	0	0	1	0	0	1	0	0	0	1	1	0	1	1	0	1	1	0	0	1	1	0	1	1	0	1	0	0	0	1	0	0	0	0	0	0	1	1	0	1	0	0	0	0	0
1	RBN0056	1523992	1530549	6557	0	0	1	0	0	1	0	0	0	1	1	0	1	1	0	1	1	0	0	1	1	0	1	1	0	1	0	0	0	1	0	0	0	0	0	0	1	1	0	1	0	0	0	0	0
1	RBN0057	1530550	1552621	22071	0	0	1	0	0	1	0	0	0	1	1	0	1	1	0	1	1	0	0	1	1	0	1	1	0	1	0	0	0	1	0	0	0	0	0	0	1	1	0	1	0	0	0	0	0
1	RBN0058	1552622	1558743	6121	0	0	1	0	0	1	0	0	0	1	1	0	1	1	0	1	1	0	0	1	1	0	1	1	0	1	0	0	0	1	0	0	0	0	0	0	1	1	0	1	0	0	0	0	0
1	RBN0059	1558744	1564594	5850	0	0	1	0	0	1	0	0	0	1	1	0	1	1	0	1	1	0	0	1	1	0	1	1	0	1	0	0	0	1	0	0	0	0	0	0	1	1	0	1	0	0	0	0	0
1	RBN0060	1564595	1581436	16841	0	0	1	0	0	1	0	0	0	1	1	0	1	1	0	1	1	0	0	1	1	0	1	1	0	1	0	0	0	1	0	0	0	0	0	0	1	1	0	1	0	0	0	0	0
1	RBN0061	1581437	1593035	11598	1	1	1	0	0	1	1	1	0	1	1	0	1	1	0	1	1	0	1	1	1	1	1	1	0	1	0	0	1	1	0	0	1	1	1	1	1	1	1	1	0	0	0	0	0
1	RBN0062	1593036	1605971	12935	1	1	1	0	0	1	1	1	0	1	1	0	1	1	0	1	1	0	1	1	1	1	1	1	0	1	0	0	1	1	0	0	1	1	1	1	1	1	1	1	0	0	0	0	0
1	RBN0063	1605972	1632268	26296	1	1	1	0	0	1	1	1	0	1	1	0	1	0	0	1	1	0	1	1	1	1	1	1	0	1	0	0	1	1	0	0	1	1	1	1	1	1	1	1	0	0	0	0	0
1	RBN0064	1632269	1650035	17766	0	0	1	1	1	1	1	1	1	1	1	0	1	0	1	1	1	0	1	1	1	1	1	1	0	1	0	1	1	1	1	0	1	1	1	1	1	1	1	1	1	0	1	0	0
1	RBN0065	1650036	1663392	13356	0	0	1	1	1	1	1	1	1	1	1	0	1	0	1	1	1	1	1	1	1	1	1	1	0	1	0	1	1	1	1	1	1	1	1	1	1	1	1	1	1	0	1	0	0
1	RBN0066	1663393	1703712	40319	0	0	1	1	0	1	0	0	0	1	1	0	1	0	0	1	1	1	0	1	1	0	1	1	0	1	0	0	0	1	0	1	0	0	0	1	1	1	0	1	0	0	0	0	0
1	RBN0067	1703713	1710658	6945	0	0	1	1	0	1	0	0	0	1	1	0	1	1	0	1	1	1	0	1	1	0	1	1	0	1	0	0	0	1	0	1	0	0	0	1	1	1	0	1	0	1	0	0	0
1	RBN0068	1710659	1726232	15573	0	0	1	0	0	1	0	0	0	1	1	0	1	1	0	1	1	0	0	1	1	0	1	1	0	1	0	0	0	1	0	0	0	0	0	0	1	0	0	1	0	1	0	0	0
1	RBN0069	1726233	1738570	12337	0	0	1	0	0	1	0	0	0	1	1	0	1	1	0	1	1	0	0	1	1	0	1	1	0	1	0	0	0	1	0	0	0	0	0	0	1	0	0	1	0	1	0	0	0
1	RBN0070	1738571	1749043	10472	0	0	1	0	0	1	1	0	0	1	1	0	1	1	0	1	1	0	0	1	1	0	1	1	0	1	0	0	0	1	0	0	0	0	0	0	1	0	0	1	0	1	0	0	0
1	RBN0071	1749044	1759379	10335	0	0	1	0	0	1	1	0	0	1	1	0	1	1	0	1	1	0	0	1	1	0	1	1	0	1	0	0	0	1	0	0	0	0	0	0	1	0	0	1	0	1	0	0	0
1	RBN0072	1759380	1781778	22398	0	0	1	0	0	1	1	0	0	1	1	0	1	1	0	1	1	0	0	1	1	0	1	1	0	1	0	0	0	1	0	0	0	0	0	0	1	0	0	1	0	1	0	0	0
1	RBN0073	1781779	1840582	58803	0	0	1	1	1	1	1	1	1	1	1	1	1	1	0	1	1	0	0	1	1	1	1	1	1	1	1	0	1	1	1	1	1	1	1	1	1	0	1	1	1	1	0	1	0
1	RBN0074	1840583	1869462	28879	0	0	1	0	0	1	1	0	0	1	1	0	1	1	0	1	1	0	0	1	1	0	1	1	0	1	0	0	1	1	0	0	0	0	0	0	1	0	0	1	0	1	0	0	0
1	RBN0075	1869463	1888086	18623	0	0	1	0	0	1	1	0	0	1	1	0	1	1	0	1	1	0	0	1	1	0	1	1	0	1	0	0	0	1	0	0	0	0	0	0	1	0	0	1	0	1	0	0	0
1	RBN0076	1888087	1905224	17137	0	0	0	1	1	0	1	1	1	0	0	1	0	0	1	0	0	1	1	0	0	1	0	0	1	0	1	1	1	0	1	1	1	1	1	1	0	1	1	0	1	0	1	1	1
1	RBN0077	1905225	1943019	37794	0	0	0	1	1	0	2	1	1	0	0	1	0	0	1	0	0	1	1	0	0	1	0	0	1	0	1	1	1	0	1	1	1	1	1	1	0	1	1	0	1	0	1	1	1
1	RBN0078	1943020	1948735	5715	1	1	1	1	1	1	2	1	1	1	1	1	1	1	1	1	1	1	1	1	1	1	1	1	1	1	1	1	1	1	1	1	1	1	1	1	1	1	1	1	1	1	1	1	1
1	RBN0079	1948736	1962327	13591	1	1	1	1	0	1	2	1	1	1	1	1	1	1	1	1	1	1	1	1	1	1	1	1	0	1	1	1	0	1	0	0	1	1	1	0	1	0	1	1	1	1	1	1	1
1	RBN0080	1962328	1972452	10124	1	1	1	1	0	1	2	1	1	1	1	1	1	1	1	1	1	1	1	1	1	1	1	1	0	1	1	1	0	1	0	1	1	1	1	0	1	1	1	1	1	1	1	1	1
1	RBN0081	1972453	1981566	9113	1	1	1	1	0	1	2	1	1	1	1	1	1	1	1	1	1	1	1	1	1	1	1	1	0	1	1	1	0	1	0	1	1	1	1	1	1	1	1	1	1	1	1	1	1
1	RBN0082	1981568	1997641	16073	1	1	1	1	0	1	2	1	1	1	1	1	1	1	1	1	1	1	1	1	1	1	1	1	0	1	1	1	0	1	0	1	0	0	1	1	1	1	1	1	1	1	0	1	0
1	RBN0083	1997642	2022533	24891	1	1	1	1	1	1	2	1	1	1	1	1	1	1	1	1	1	1	1	1	1	1	2	1	1	1	1	1	1	1	1	1	1	1	1	1	1	1	1	1	1	1	1	1	1
1	RBN0084	2022534	2060840	38306	0	1	0	1	1	0	2	1	1	1	1	1	1	1	1	1	0	1	1	1	0	1	2	1	1	1	1	1	1	1	1	1	1	1	1	1	0	1	1	0	1	1	1	1	1
1	RBN0085	2060841	2085690	24849	0	1	1	1	1	1	2	1	1	1	1	1	1	1	0	1	1	1	1	1	1	0	2	1	1	1	1	1	1	1	1	1	1	1	1	1	1	0	1	1	1	1	1	0	1
1	RBN0086	2085691	2098152	12461	1	1	1	0	0	1	2	0	0	1	1	0	1	1	0	1	1	0	0	1	1	0	2	1	0	1	0	0	0	1	0	0	0	0	0	0	1	0	0	1	0	1	0	0	0
1	RBN0087	2098153	2145871	47718	1	1	1	0	0	1	2	0	0	1	1	0	1	0	0	1	1	0	0	1	1	0	0	1	0	1	0	0	0	1	0	0	0	0	0	0	1	0	0	1	0	0	0	0	0
1	RBN0088	2145872	2153903	8031	1	1	1	0	0	1	2	0	0	1	1	0	1	0	0	1	1	0	0	1	1	0	0	1	0	1	0	0	0	1	0	0	0	0	0	0	1	0	0	1	0	0	0	0	0
1	RBN0089	2153904	2205907	52003	0	0	1	1	1	1	1	0	0	1	1	0	1	0	0	1	1	0	0	1	1	0	0	1	0	1	0	0	1	1	0	0	0	0	1	1	1	1	0	1	1	0	0	0	1
1	RBN0090	2205908	2224165	18257	0	0	1	1	1	1	1	0	0	1	1	0	1	0	0	1	1	0	0	1	1	0	0	1	0	1	0	0	1	1	0	0	0	0	1	1	1	1	0	1	1	0	0	0	1
1	RBN0091	2224166	2242165	17999	0	0	1	1	1	1	1	0	0	1	1	1	1	0	0	1	1	1	0	1	1	0	0	1	0	1	1	0	1	1	1	0	0	1	1	1	1	1	0	1	1	0	0	0	1
1	RBN0092	2242166	2252605	10439	0	0	1	1	1	1	1	0	0	1	1	1	1	0	0	1	1	1	0	1	1	0	0	1	0	1	1	0	1	1	1	0	0	1	1	1	1	1	0	1	1	0	0	0	1
1	RBN0093	2252606	2318254	65648	1	1	0	1	1	1	1	1	1	1	0	1	1	0	1	0	0	1	1	1	1	1	0	1	1	1	1	1	1	0	1	0	1	1	1	1	1	1	1	1	1	0	1	1	1
1	RBN0094	2318255	2343215	24960	1	1	0	1	1	1	1	1	1	1	0	1	1	0	1	0	0	1	1	1	1	1	0	1	1	1	1	1	1	0	1	1	1	1	1	1	1	1	1	1	1	0	1	1	1
1	RBN0095	2343216	2368157	24941	0	0	0	1	1	1	0	1	1	1	0	1	1	0	1	0	0	1	1	1	1	1	0	1	1	1	1	1	1	0	1	1	1	1	1	1	1	1	1	1	1	0	1	1	1
1	RBN0096	2368158	2379539	11381	0	0	0	1	1	1	0	1	1	0	0	1	0	0	1	0	0	1	1	0	1	1	0	1	1	0	1	1	1	0	1	1	1	1	1	1	1	1	1	1	1	0	1	1	1
1	RBN0097	2379540	2392801	13261	0	0	0	1	1	0	0	1	1	0	0	1	0	0	1	0	0	1	1	0	0	1	1	0	1	0	1	1	1	0	1	0	1	1	1	1	0	1	1	0	1	1	1	1	1
1	RBN0098	2392802	2426256	33454	0	0	0	1	1	0	0	1	1	0	0	1	0	0	1	0	0	1	1	0	0	1	1	0	1	0	1	1	1	0	1	0	1	1	1	1	0	1	1	0	1	1	1	1	1
1	RBN0099	2426257	2474860	48603	0	0	0	1	1	0	0	1	1	0	0	1	0	0	1	1	0	1	1	0	0	1	1	0	1	0	1	1	1	0	1	0	1	1	1	1	0	1	1	0	1	1	1	1	1
1	RBN0100	2474861	2534763	59902	0	0	1	1	1	1	0	1	1	1	1	1	0	0	1	1	0	1	1	1	1	1	1	1	1	1	1	1	1	1	1	0	1	1	1	1	0	1	1	1	1	1	1	1	1
1	RBN0101	2534764	2578554	43790	0	0	1	1	1	1	0	1	1	1	1	1	0	0	1	1	0	1	1	1	1	1	1	1	1	1	1	1	1	1	1	0	1	1	1	1	1	1	1	1	1	1	1	1	1
1	RBN0102	2578555	2600415	21860	0	0	1	1	1	1	0	1	1	1	1	1	1	1	1	1	1	1	1	1	1	1	1	1	1	1	1	1	1	1	1	1	1	1	1	1	1	1	1	1	1	1	1	1	1
1	RBN0103	2600416	2608967	8551	0	0	1	1	1	1	0	1	1	1	1	1	1	1	1	1	1	1	1	1	1	1	1	1	1	1	1	1	1	1	1	1	1	1	1	1	1	1	1	1	1	1	1	1	1
1	RBN0104	2608968	2651875	42907	0	0	1	1	1	1	0	1	1	1	1	1	1	0	1	1	1	1	1	1	1	1	1	1	1	1	1	1	1	1	1	1	1	1	1	1	1	1	1	1	1	1	1	1	1
1	RBN0105	2651876	2675416	23540	1	0	1	1	1	1	1	1	1	0	0	1	1	0	1	0	1	1	1	0	0	1	1	0	1	0	1	1	1	1	1	1	1	1	1	1	1	1	1	1	1	1	1	1	1
1	RBN0106	2675417	2682085	6668	1	0	1	1	1	1	1	1	1	0	0	1	1	0	1	0	1	1	1	0	0	1	1	0	1	0	1	1	1	1	1	1	1	1	1	1	1	1	1	1	1	1	1	1	1
1	RBN0107	2682086	2692658	10572	1	0	1	0	1	1	0	0	1	1	1	0	1	0	0	1	1	0	0	1	1	0	1	1	0	1	0	1	0	1	0	1	0	1	1	0	1	1	0	1	0	0	0	0	0
1	RBN0108	2692659	2703848	11189	0	0	1	0	1	1	0	0	1	1	1	0	1	0	0	1	1	0	0	1	1	0	1	1	0	1	0	1	0	1	0	1	0	1	1	0	1	1	0	1	0	0	0	0	0
1	RBN0109	2703849	2731061	27212	0	0	1	0	0	1	0	0	0	1	1	0	1	0	0	1	1	0	0	1	1	0	0	1	0	1	0	0	0	1	0	1	0	0	0	0	1	0	0	1	0	0	0	0	0
1	RBN0110	2731062	2736194	5132	0	0	1	0	0	1	0	0	0	1	1	0	1	0	0	1	1	0	0	1	1	0	1	1	0	1	0	0	0	1	0	1	0	0	0	0	1	0	0	1	0	0	0	0	0
1	RBN0111	2736195	2747820	11625	0	0	1	0	0	1	0	0	0	1	1	0	1	0	0	1	1	0	0	1	1	0	1	1	0	1	1	0	0	1	0	1	0	0	0	0	1	0	0	1	0	0	0	0	0
1	RBN0112	2747821	2784422	36601	0	0	0	1	1	1	0	1	1	0	1	1	1	0	1	0	1	1	1	0	1	1	1	1	1	0	1	1	1	0	1	1	1	1	1	1	1	1	1	0	1	1	1	1	1
1	RBN0113	2784423	2849903	65480	0	0	0	1	1	1	0	1	1	0	1	1	1	0	1	0	1	1	1	0	1	1	1	0	1	0	1	1	1	0	1	1	1	1	1	1	1	1	1	0	1	1	1	1	1
1	RBN0114	2849904	2858526	8622	0	0	0	1	1	1	0	1	1	0	1	1	1	1	1	0	0	1	1	0	1	1	1	0	1	0	1	1	1	0	1	1	1	1	1	1	1	1	1	0	1	1	1	1	1
1	RBN0115	2858527	2875940	17413	1	1	0	1	1	1	1	1	1	0	1	1	1	1	1	0	0	1	1	0	1	1	1	0	1	0	1	1	1	0	1	1	1	1	1	1	1	1	1	0	1	1	1	1	1
1	RBN0116	2875941	2890072	14131	1	1	1	1	1	1	1	1	1	1	1	1	1	1	1	1	0	1	1	1	1	1	1	1	1	1	1	1	1	1	1	1	1	1	1	1	1	1	1	1	1	1	1	1	1
1	RBN0117	2890073	2934313	44240	1	1	1	1	1	1	1	1	1	1	1	1	1	1	1	1	0	1	1	1	1	1	1	1	1	1	1	1	1	1	1	1	1	1	1	1	1	1	1	1	1	1	1	1	1
1	RBN0118	2934314	2949395	15081	1	1	0	0	0	1	1	0	1	1	0	1	0	1	0	1	1	0	1	1	1	1	1	0	1	1	1	1	1	1	1	0	0	1	1	0	1	1	0	1	1	1	1	1	0
1	RBN0119	2949396	2962127	12731	1	1	0	1	1	1	1	1	1	1	0	1	0	1	1	1	1	1	1	1	1	1	1	0	1	1	1	1	1	1	1	0	1	1	1	1	1	1	1	1	1	1	1	1	1
1	RBN0120	2962128	3000174	38046	1	1	0	1	1	0	1	1	1	1	0	1	0	1	1	1	0	1	1	0	1	1	1	0	1	1	1	1	1	1	1	0	1	1	1	1	1	1	1	1	1	1	1	1	1
1	RBN0121	3000175	3028982	28807	1	1	0	1	1	0	1	1	1	1	0	1	0	1	1	1	0	1	1	0	1	1	1	0	1	1	1	1	1	1	1	0	1	1	1	1	1	1	1	1	1	1	1	1	1
1	RBN0122	3028983	3041485	12502	1	1	0	1	1	0	1	1	1	1	0	1	0	1	1	0	0	1	1	0	0	1	1	0	1	0	1	1	1	0	1	0	1	1	1	1	0	1	1	0	1	1	1	1	1
1	RBN0123	3041486	3053469	11983	1	1	0	1	1	0	1	1	1	0	0	1	0	1	1	0	0	1	1	0	0	1	1	0	1	0	1	1	1	0	1	0	1	1	1	1	0	1	1	0	1	1	1	1	1
1	RBN0124	3053470	3107390	53920	1	1	0	1	1	0	1	1	1	0	0	1	0	1	1	0	0	1	1	0	0	1	1	0	1	0	1	1	1	0	1	0	1	1	1	1	0	1	1	0	1	1	1	1	1
1	RBN0125	3107391	3166099	58708	1	0	0	1	1	0	0	1	1	0	0	1	0	1	1	0	0	1	1	0	0	1	0	0	1	0	1	1	1	0	1	0	1	1	1	1	0	1	1	0	1	0	1	1	1
1	RBN0126	3166100	3196047	29947	1	0	0	1	1	0	0	1	1	0	0	1	0	1	1	0	0	1	1	0	0	1	0	0	1	0	1	1	1	0	1	0	1	1	1	1	0	1	1	0	1	0	1	1	1
1	RBN0127	3196048	3229019	32971	0	0	0	1	1	0	0	1	1	0	0	1	0	0	1	0	0	1	1	0	0	1	0	0	1	0	1	1	1	0	1	0	1	1	1	1	0	1	1	0	1	0	1	1	1
1	RBN0128	3229020	3287877	58857	0	0	0	1	1	0	0	1	1	0	0	1	0	0	1	0	0	1	1	0	0	1	0	0	1	0	1	1	1	0	1	0	1	1	1	1	0	1	1	0	1	0	1	1	1
1	RBN0129	3287878	3372429	84551	1	1	0	1	1	0	1	1	1	0	0	1	0	1	1	0	0	1	1	0	0	1	1	0	1	0	1	1	1	0	1	0	1	1	1	1	0	1	1	0	1	1	1	1	1
1	RBN0130	3372430	3416559	44129	0	1	0	1	1	0	1	1	1	0	0	1	0	1	1	0	1	1	1	0	0	1	1	0	1	0	1	1	1	0	1	0	1	1	1	1	1	1	1	0	1	1	0	1	1
1	RBN0131	3416560	3430116	13556	0	1	0	1	1	0	1	1	1	0	0	1	0	1	1	0	1	1	1	0	0	1	1	0	1	0	1	1	1	0	1	0	1	1	1	1	1	1	1	0	1	1	0	1	1
1	RBN0132	3430117	3435758	5641	0	1	0	1	1	0	1	0	0	0	1	1	0	1	1	0	1	0	1	0	0	0	0	0	0	0	1	1	0	0	1	0	1	1	0	0	1	1	0	1	1	1	0	1	1
1	RBN0133	3435759	3448762	13003	1	1	1	0	0	1	1	0	0	1	1	0	1	1	1	1	1	0	0	1	1	0	0	1	0	1	0	0	0	1	0	1	0	0	0	0	1	0	0	1	1	1	0	0	0
1	RBN0134	3448763	3472821	24058	1	1	1	0	0	1	0	0	0	1	1	0	1	1	1	1	1	0	0	1	1	0	0	1	0	1	0	0	0	1	0	1	0	0	0	0	1	0	0	1	1	1	0	0	0
1	RBN0135	3472822	3486330	13508	1	1	1	0	0	1	0	0	0	1	1	0	1	1	1	1	1	0	0	1	1	0	0	1	0	1	0	0	0	1	0	1	0	0	0	0	1	0	0	1	1	0	0	0	0
1	RBN0136	3486331	3527023	40692	0	0	1	0	0	1	0	0	0	1	1	0	1	0	1	1	1	0	0	1	1	0	0	1	0	1	0	0	0	1	0	1	0	0	0	0	1	0	0	1	1	0	0	0	0
1	RBN0137	3527024	3580263	53239	0	0	1	0	0	1	0	0	0	1	1	0	1	0	1	1	1	0	0	1	1	0	0	1	0	1	0	0	0	1	0	1	0	0	0	0	1	0	0	1	1	0	0	0	0
1	RBN0138	3580264	3586458	6194	0	0	1	0	0	1	0	0	0	1	1	0	1	0	1	1	1	0	0	1	1	0	0	1	0	1	0	0	0	1	0	1	0	0	0	0	1	0	0	1	1	0	0	0	0
1	RBN0139	3586459	3620620	34161	0	0	1	0	0	1	1	0	0	1	1	0	1	1	1	1	1	0	0	1	1	0	0	1	0	1	0	0	0	1	0	1	0	0	0	0	1	0	0	1	1	0	0	0	0
1	RBN0140	3620621	3691945	71324	0	0	1	0	0	1	0	0	0	1	1	0	1	0	1	1	1	0	0	1	1	0	0	1	0	1	0	0	0	1	0	1	0	0	0	0	1	0	0	1	1	0	0	0	0
1	RBN0141	3691946	3763496	71550	0	0	1	0	0	1	0	0	0	1	1	0	1	0	1	1	1	0	0	1	1	0	0	1	0	1	0	0	0	1	0	1	0	0	0	0	1	0	0	1	1	1	0	0	0
1	RBN0142	3763497	3790973	27476	0	0	1	0	0	1	0	0	0	1	1	0	1	0	1	1	1	0	0	1	1	0	0	1	0	1	0	0	0	1	0	1	0	0	0	0	1	0	0	1	1	0	0	0	0
1	RBN0143	3790974	3859028	68054	1	1	1	0	0	1	1	0	0	1	1	0	1	1	1	1	1	0	0	1	1	0	1	1	0	1	0	0	0	1	0	1	0	0	0	0	1	0	0	1	1	1	0	0	0
1	RBN0144	3859029	3933403	74374	1	1	1	0	0	1	1	0	0	1	1	0	1	1	1	1	1	0	0	1	1	0	1	1	0	1	0	0	0	1	0	1	0	0	0	0	1	0	0	1	1	1	0	0	0
1	RBN0145	3933404	3943252	9848	1	1	0	1	1	0	1	1	1	0	1	1	1	1	0	0	0	1	1	1	0	1	1	1	1	0	0	1	1	1	1	0	1	1	1	1	1	1	1	0	0	1	1	1	1
1	RBN0146	3943253	3955430	12177	1	1	0	1	1	0	1	1	1	0	0	1	0	1	0	0	0	1	1	0	0	1	1	0	1	0	0	1	1	0	1	0	1	1	1	1	0	1	1	0	0	1	1	1	1
1	RBN0147	3955431	4004091	48660	1	1	0	1	1	0	1	1	1	0	0	1	0	1	0	0	0	1	1	0	0	1	1	0	1	0	0	1	1	0	1	0	1	1	1	1	0	1	1	0	0	1	1	1	1
1	RBN0148	4004092	4026789	22697	1	1	1	0	0	1	1	0	0	1	1	0	1	1	1	1	1	0	1	1	1	0	1	1	0	1	1	0	0	1	0	1	0	0	0	0	1	0	0	1	1	1	0	0	0
1	RBN0149	4026790	4055491	28701	0	1	1	0	0	1	0	0	0	1	1	0	1	0	1	1	1	0	1	1	1	0	1	1	0	1	1	0	0	1	0	1	0	0	0	0	1	0	0	1	1	0	0	0	0
1	RBN0150	4055492	4065018	9526	0	1	1	0	0	1	0	0	0	1	1	0	1	1	1	1	1	0	1	1	1	0	1	1	0	1	1	0	0	1	0	1	0	0	0	0	1	0	0	1	1	0	0	0	0
1	RBN0151	4065019	4112030	47011	1	1	1	0	0	1	1	0	0	1	1	0	1	1	1	1	1	0	1	1	1	0	1	1	0	1	1	0	0	1	0	1	0	0	0	0	1	0	0	1	1	1	0	0	0
1	RBN0152	4112031	4174736	62705	1	1	1	0	0	1	1	0	0	1	1	0	1	1	1	1	1	0	1	1	1	0	1	1	0	1	1	0	0	1	0	1	0	0	0	0	1	0	0	1	1	1	0	0	0
1	RBN0153	4174737	4182529	7792	1	1	1	0	0	1	1	0	0	1	1	0	1	1	1	1	1	0	1	1	1	0	1	1	0	1	1	0	0	1	0	1	0	0	0	0	1	0	0	1	1	1	0	0	0
1	RBN0154	4182530	4298435	115905	1	1	1	0	0	1	1	0	0	1	1	0	1	1	1	1	1	0	1	1	1	0	1	1	0	1	1	0	0	1	0	1	0	0	0	0	1	0	0	1	1	1	0	0	0
1	RBN0155	4298436	4316167	17731	1	0	0	0	1	0	0	0	0	1	0	0	1	0	1	1	1	0	1	1	1	1	0	1	0	1	1	0	1	0	0	0	0	0	0	0	0	0	0	1	1	0	0	0	0
1	RBN0156	4316168	4322579	6411	1	1	1	0	1	1	1	0	0	1	1	0	1	1	1	1	1	0	1	1	1	0	1	1	0	1	1	0	1	1	0	1	0	0	0	0	1	0	0	1	1	0	0	0	0
1	RBN0157	4322580	4333074	10494	1	1	1	0	1	1	1	0	0	1	1	0	1	1	1	1	1	0	1	1	1	0	1	1	0	1	1	0	1	1	0	1	0	0	0	0	1	0	0	1	1	0	0	0	0
1	RBN0158	4333075	4339731	6656	1	1	1	0	1	1	1	0	0	1	1	0	1	1	1	1	1	0	1	1	1	0	1	1	0	1	1	0	1	1	0	1	0	0	0	0	1	0	0	1	1	0	0	0	0
1	RBN0159	4339732	4369319	29587	1	1	1	0	0	1	1	0	0	1	1	0	1	1	1	1	1	0	1	1	1	0	1	1	0	1	1	0	0	1	0	1	0	0	0	0	1	0	0	1	1	0	0	0	0
1	RBN0160	4369320	4519681	150361	1	1	1	0	0	1	1	0	0	1	1	0	1	1	1	1	1	0	1	1	1	0	1	1	0	1	1	0	0	1	0	1	0	0	0	0	1	0	0	1	1	1	0	0	0
1	RBN0161	4519682	4530101	10419	1	0	1	0	0	1	1	0	0	1	1	0	1	1	1	1	1	0	1	1	1	0	1	1	0	1	1	0	0	1	0	1	0	0	0	0	1	0	0	1	1	1	0	0	0
1	RBN0162	4530102	4565244	35142	1	0	1	0	0	1	1	0	0	1	1	0	1	1	1	1	1	0	1	1	1	0	1	1	0	1	1	0	0	1	0	1	0	0	0	0	1	0	0	1	1	1	0	0	1
1	RBN0163	4565245	4587592	22347	1	1	1	0	0	1	1	0	0	1	1	0	1	1	1	1	1	0	1	1	1	0	1	1	0	1	1	0	0	1	0	1	0	0	0	0	1	0	0	1	1	1	0	0	1
1	RBN0164	4587593	4635738	48145	1	1	1	0	0	1	1	0	0	1	1	0	1	1	1	1	1	0	1	1	1	0	1	1	0	1	1	0	0	1	0	1	0	0	0	0	1	0	0	1	1	1	0	0	1
1	RBN0165	4635739	4664926	29187	1	1	1	1	0	1	1	0	0	1	1	1	1	1	1	1	1	1	1	1	1	0	1	1	0	1	1	1	1	1	1	1	0	0	1	0	1	0	0	1	1	1	0	0	1
1	RBN0166	4664927	4712213	47286	1	1	1	0	0	1	1	0	0	1	1	0	1	1	1	1	1	0	1	1	1	0	1	1	0	1	1	0	0	1	0	1	0	0	0	0	1	0	0	1	1	1	0	0	1
1	RBN0167	4712214	4718895	6681	1	1	1	0	0	1	1	0	0	1	1	0	1	1	1	1	1	0	1	1	1	0	1	1	0	1	1	0	0	1	0	1	1	0	0	0	1	0	1	1	1	1	0	0	1
1	RBN0168	4718896	4756928	38032	1	1	1	0	0	1	1	0	0	1	1	0	1	1	1	1	1	0	1	1	1	0	1	1	0	1	1	0	0	1	0	1	1	0	0	0	1	0	1	1	1	1	0	0	1
1	RBN0169	4756929	4803832	46903	1	1	1	0	0	1	1	0	0	1	1	0	1	1	1	1	1	0	1	1	1	0	1	1	0	1	1	0	0	1	0	1	0	0	0	0	1	0	0	1	1	1	0	0	1
1	RBN0170	4803833	4833727	29894	1	1	1	0	0	1	1	0	0	1	1	0	1	1	1	1	1	0	1	1	1	0	1	1	0	1	1	0	0	1	0	1	0	0	0	0	1	0	0	1	1	1	0	0	1
1	RBN0171	4833728	4904324	70596	1	1	1	0	0	1	1	0	0	1	1	0	1	1	1	1	1	0	1	1	1	0	1	1	0	1	1	0	0	1	0	1	0	0	0	0	1	0	0	1	1	1	0	1	1
1	RBN0172	4904325	4978929	74604	1	1	1	0	0	1	1	0	0	1	1	0	1	1	1	1	1	0	1	1	1	0	1	1	0	1	1	0	0	1	0	1	0	0	0	0	1	0	0	1	1	1	0	1	1
1	RBN0173	4978930	5011043	32113	1	1	1	0	0	1	1	0	0	1	1	0	1	1	1	1	1	1	1	1	1	0	1	1	0	1	1	0	0	1	0	1	0	0	0	0	1	0	0	1	1	1	0	1	1
1	RBN0174	5011044	5016749	5705	1	1	1	0	0	1	1	0	0	1	1	0	1	1	1	1	1	1	1	1	1	0	1	1	0	1	1	0	0	1	0	1	0	0	0	0	1	0	0	1	1	1	0	1	1
1	RBN0175	5016750	5042737	25987	1	1	1	0	0	1	1	0	0	1	1	0	1	1	1	1	1	1	1	1	1	0	1	1	0	1	1	0	0	1	0	1	0	0	0	0	1	0	0	1	1	1	0	1	1
1	RBN0176	5042738	5069006	26268	1	1	1	0	0	1	1	0	0	1	1	0	1	1	1	1	1	1	1	1	1	0	1	1	0	1	1	0	0	1	0	1	0	0	0	0	1	0	0	1	1	1	0	1	1
1	RBN0177	5069007	5077552	8545	1	0	1	0	0	1	1	0	0	1	1	0	1	0	1	1	1	1	1	1	1	0	1	1	0	1	1	0	0	1	0	1	0	0	0	0	1	0	0	1	1	1	0	1	1
1	RBN0178	5077553	5118943	41390	0	0	1	1	1	1	0	1	1	1	1	1	1	0	1	1	1	1	1	1	1	1	1	1	1	1	1	1	1	1	1	1	1	1	1	1	1	1	1	1	1	0	1	1	1
1	RBN0179	5118944	5131033	12089	1	1	1	0	0	1	1	0	0	1	1	0	1	1	1	1	1	1	1	1	1	0	1	1	0	1	1	0	0	1	0	1	0	0	0	0	1	0	0	1	1	1	0	1	1
1	RBN0180	5131034	5165944	34910	1	1	1	0	0	1	1	0	0	0	1	0	1	1	1	1	1	1	1	1	1	0	1	1	0	1	1	0	0	1	0	1	0	0	0	0	1	0	0	1	1	1	0	1	1
1	RBN0181	5165945	5192390	26445	0	0	1	0	0	1	0	0	0	0	1	0	1	0	1	1	1	1	1	1	1	0	1	1	0	1	1	0	0	1	0	1	0	0	0	0	1	0	0	1	1	0	0	1	1
1	RBN0182	5192391	5217906	25515	1	1	1	0	0	1	1	0	0	0	1	0	1	1	1	1	1	1	1	1	1	0	1	1	0	1	1	0	0	1	0	1	0	0	0	0	1	0	0	1	1	0	0	1	1
1	RBN0183	5217907	5235750	17843	1	1	1	0	0	1	1	0	0	0	1	0	1	1	1	1	1	1	1	1	1	0	1	1	0	1	1	0	0	1	0	1	0	0	0	0	1	0	0	1	1	1	0	1	1
1	RBN0184	5235751	5277521	41770	1	1	1	0	0	1	1	0	0	0	1	0	1	1	1	1	1	1	1	1	1	0	1	1	0	1	1	0	0	1	0	1	0	0	0	0	1	0	0	1	1	1	0	1	1
1	RBN0185	5277522	5358529	81007	1	1	1	0	0	1	1	0	0	0	1	0	1	1	1	0	1	1	1	1	1	0	1	1	0	1	1	0	0	1	0	1	0	0	0	0	1	0	0	1	1	1	0	1	1
1	RBN0186	5358530	5396420	37890	1	1	1	0	0	1	1	0	0	0	1	0	1	1	1	0	1	1	1	1	1	0	1	1	0	1	1	0	0	1	0	1	0	0	0	0	1	0	0	1	1	1	0	1	1
1	RBN0187	5396421	5403367	6946	0	0	1	0	0	1	1	0	0	0	1	0	1	0	1	0	1	1	1	1	1	0	1	1	0	1	1	0	0	1	0	1	0	0	0	0	1	0	0	1	1	0	0	1	1
1	RBN0188	5403368	5425443	22075	0	0	1	0	0	1	1	0	0	0	1	0	1	0	1	0	1	1	1	1	1	0	1	1	0	1	1	0	0	1	0	1	0	0	0	0	1	0	0	1	1	0	0	1	1
1	RBN0189	5425444	5448941	23497	0	0	1	0	0	1	0	0	0	0	1	0	1	0	1	0	1	1	1	1	1	0	1	1	0	1	1	0	0	1	0	1	0	0	0	0	1	0	0	1	1	0	0	1	1
1	RBN0190	5448942	5477730	28788	0	0	1	0	0	1	0	0	0	0	1	0	1	0	1	0	1	1	1	1	1	0	1	1	0	1	1	0	0	1	0	1	0	0	0	0	1	0	0	1	1	0	0	1	1
1	RBN0191	5477731	5525955	48224	1	1	1	0	0	1	1	0	0	0	1	0	1	1	1	0	1	1	1	1	1	0	1	1	0	1	1	0	0	1	0	1	0	0	0	0	1	0	0	1	1	1	0	1	1
1	RBN0192	5525956	5541450	15494	1	1	1	0	0	1	1	0	0	0	1	0	1	1	1	0	1	1	1	1	1	0	1	1	0	1	1	0	0	1	0	1	0	0	0	0	1	0	0	1	1	1	0	1	1
1	RBN0193	5541451	5555604	14153	1	1	1	0	0	1	1	0	0	0	1	0	1	1	1	0	1	1	1	1	1	0	1	0	0	1	1	0	0	1	0	1	0	0	0	0	1	0	0	1	1	1	0	1	1
1	RBN0194	5555605	5575959	20354	1	1	1	0	0	1	1	0	0	0	1	0	1	1	1	0	1	1	1	1	1	0	1	0	0	1	1	0	0	1	0	1	0	0	0	0	1	0	0	1	1	1	0	1	1
1	RBN0195	5575960	5620183	44223	1	1	1	0	0	1	1	0	0	0	1	0	1	1	1	0	1	1	1	1	1	0	0	0	0	1	1	0	0	1	0	1	0	0	0	0	1	0	0	1	1	1	0	1	1
1	RBN0196	5620184	5643060	22876	0	1	1	0	0	1	0	0	0	0	1	0	1	0	1	0	1	1	1	1	1	0	0	0	0	1	1	0	0	1	0	1	0	0	0	0	1	0	0	1	1	1	0	1	1
1	RBN0197	5643061	5673422	30361	0	0	1	1	0	1	0	1	1	1	1	0	1	0	1	1	1	1	1	1	1	0	1	0	1	1	1	1	0	1	1	1	1	1	1	0	1	1	1	1	1	0	0	1	1
1	RBN0198	5673423	5746664	73241	0	0	1	1	1	1	0	1	1	1	1	1	1	0	1	1	1	1	1	1	1	1	1	1	1	1	1	1	1	1	1	1	1	1	1	1	1	1	1	1	1	0	1	1	1
1	RBN0199	5746665	5763161	16496	0	0	0	1	1	1	0	1	1	1	0	1	1	0	0	1	0	1	0	0	0	1	1	1	1	0	0	1	1	0	1	1	1	1	1	1	0	1	1	0	0	0	1	1	0
1	RBN0200	5763162	5785034	21872	0	0	0	1	1	0	0	1	1	1	0	1	0	0	0	1	0	0	0	0	0	1	1	1	1	0	0	1	1	0	1	0	1	1	1	1	0	1	1	0	0	0	1	0	0
1	RBN0201	5785035	5795827	10792	0	0	0	1	1	0	0	1	1	1	0	1	0	0	0	1	0	0	1	0	0	1	1	1	1	0	0	1	1	1	1	0	1	1	1	1	0	1	1	1	0	0	1	0	0
1	RBN0202	5795828	5817489	21661	0	0	0	1	1	0	0	1	1	1	0	1	0	0	0	1	0	0	1	0	0	1	1	1	1	0	0	1	1	1	1	0	1	1	1	1	0	1	1	1	0	0	1	0	0
1	RBN0203	5817490	5833073	15583	0	0	0	1	1	0	0	1	1	1	0	1	0	0	0	1	0	0	1	0	0	1	1	1	1	0	0	1	1	1	1	0	1	1	1	1	0	1	1	1	0	0	1	0	0
1	RBN0204	5833074	5838082	5008	0	0	1	1	0	1	0	1	1	1	0	1	1	0	1	1	1	1	1	1	1	1	1	1	1	1	1	1	1	1	0	0	1	1	1	1	1	1	1	1	1	0	1	1	1
1	RBN0205	5838083	5844752	6669	0	0	1	1	0	1	0	1	1	1	0	1	1	0	1	1	1	1	1	1	1	1	1	1	1	1	1	1	1	1	0	0	1	1	1	1	1	1	1	1	1	0	1	1	1
1	RBN0206	5844753	5868578	23825	0	0	1	0	0	1	0	0	0	0	0	1	1	0	1	0	1	1	1	1	1	0	1	0	0	1	1	0	0	1	0	1	0	0	0	0	1	0	0	1	1	0	0	1	1
1	RBN0207	5868579	5902087	33508	0	0	1	0	0	1	0	0	0	0	1	1	1	0	1	1	1	1	1	1	1	0	1	0	0	1	1	0	1	1	1	1	1	1	0	0	1	0	0	1	1	0	0	1	1
1	RBN0208	5902088	5920414	18326	0	0	1	0	0	1	0	0	0	0	1	0	1	0	1	1	1	1	1	1	1	0	1	0	0	1	1	0	1	1	1	1	1	1	0	0	1	0	0	1	1	0	0	1	1
1	RBN0209	5920415	5931889	11474	1	1	1	1	1	1	0	0	1	0	1	0	1	0	1	1	1	0	1	0	0	1	1	1	0	1	1	1	1	1	1	1	1	1	1	0	1	1	1	1	0	0	0	1	1
1	RBN0210	5931890	6103821	171931	0	0	1	1	1	1	0	1	1	1	1	1	1	0	1	1	1	1	1	1	1	1	1	1	1	1	1	1	1	1	1	1	1	1	1	1	1	1	1	1	1	0	1	1	1
1	RBN0211	6103822	6189886	86064	0	0	1	1	1	1	0	1	1	1	1	1	1	0	1	1	1	1	1	1	1	1	1	1	1	1	1	1	1	1	1	1	1	1	1	1	1	1	1	1	1	0	1	1	1
1	RBN0212	6189887	6204476	14589	0	0	1	1	1	1	0	1	1	1	1	1	1	0	1	1	1	1	1	1	1	1	1	1	1	1	1	1	1	1	1	1	1	1	1	1	1	1	1	1	1	0	1	1	1
1	RBN0213	6204477	6235456	30979	0	0	1	1	1	1	0	1	1	1	1	1	1	0	1	1	1	1	1	1	1	1	1	1	1	1	1	1	1	1	1	1	1	1	1	1	1	1	1	1	1	0	1	1	1
1	RBN0214	6235457	6309667	74210	0	0	1	1	1	1	0	1	1	1	1	1	1	0	1	1	1	1	1	1	1	1	1	1	1	1	1	1	1	1	1	1	1	1	1	1	1	1	1	1	1	0	1	1	1
1	RBN0215	6309668	6315022	5354	0	0	1	1	1	1	0	1	1	1	1	1	1	0	1	1	1	1	1	1	1	1	1	1	1	1	1	1	1	0	1	0	1	1	1	1	1	1	1	1	1	0	1	0	0
1	RBN0216	6315023	6380745	65722	0	0	1	1	1	1	0	1	1	1	1	1	1	0	1	1	0	1	0	1	1	1	1	1	1	0	0	1	1	0	1	0	1	1	1	1	1	1	1	1	1	0	1	0	0
1	RBN0217	6380746	6398090	17344	0	0	0	1	1	1	0	1	1	1	1	1	0	0	0	1	0	0	0	0	0	1	1	1	1	0	0	1	1	0	1	0	1	1	1	1	0	1	1	0	0	0	1	0	0
1	RBN0218	6398091	6409009	10918	0	0	0	1	1	1	0	1	1	1	1	1	0	0	0	1	0	0	0	0	0	1	1	1	1	0	0	1	1	0	1	0	1	1	1	1	0	1	1	0	0	0	1	1	0
1	RBN0219	6409010	6414502	5492	0	0	0	1	1	1	0	1	1	1	1	1	0	0	0	1	0	0	0	0	0	1	1	1	1	0	0	1	1	0	1	0	1	1	1	1	0	1	1	0	0	0	1	1	0
1	RBN0220	6414503	6427154	12651	0	0	1	1	1	1	0	1	1	1	1	1	1	0	1	1	1	1	1	0	0	1	1	1	1	0	1	1	1	1	1	1	1	1	1	1	1	1	1	1	1	0	1	1	0
1	RBN0221	6427155	6435186	8031	0	0	1	1	1	1	0	1	1	1	1	1	1	0	1	1	1	1	1	1	1	1	1	1	1	1	1	1	1	1	1	1	1	1	1	1	1	1	1	1	1	0	1	1	1
1	RBN0222	6435187	6456775	21588	0	0	1	1	1	1	0	1	1	1	1	1	1	0	1	1	1	1	1	1	1	1	1	1	1	1	1	1	1	1	1	1	1	1	1	1	1	1	1	1	1	0	1	1	1
1	RBN0223	6456776	6478628	21852	0	0	1	1	1	1	0	1	1	1	1	1	1	0	1	1	1	1	1	1	1	1	1	1	1	1	1	1	1	1	1	1	1	1	1	1	1	1	1	1	1	0	1	1	1
1	RBN0224	6478629	6496474	17845	0	0	1	1	1	1	0	1	1	1	1	1	1	0	1	1	1	1	1	1	1	1	1	1	1	1	1	1	1	1	1	1	1	1	1	1	1	1	1	1	1	0	1	1	1
1	RBN0225	6496475	6563368	66893	0	0	1	1	1	1	0	1	1	1	1	1	1	0	1	1	1	1	1	1	1	1	1	1	1	1	1	1	1	1	1	1	1	1	1	1	1	1	1	1	1	0	1	1	1
1	RBN0226	6563369	6580385	17016	0	0	1	1	1	1	0	1	1	1	1	1	1	0	1	1	1	1	1	1	1	1	1	1	1	1	1	1	1	1	1	1	1	1	1	1	1	1	1	1	1	0	1	1	1
1	RBN0227	6580386	6589748	9362	0	0	1	0	1	1	0	0	0	0	0	0	1	0	1	0	1	1	1	1	1	0	1	0	0	1	1	0	1	1	0	1	0	0	0	0	1	1	1	1	1	0	0	1	1
1	RBN0228	6589749	6602061	12312	0	0	1	0	0	1	0	0	0	0	0	0	1	0	1	0	1	1	1	1	1	0	0	0	0	1	1	0	1	1	0	1	0	0	0	0	1	1	1	1	1	0	0	1	1
1	RBN0229	6602062	6617243	15181	1	0	1	0	0	1	0	0	0	0	0	0	1	0	1	0	1	1	1	1	1	0	0	0	0	1	1	0	1	1	0	1	0	0	0	0	1	1	0	1	1	0	0	1	1
1	RBN0230	6617244	6641523	24279	0	0	1	0	0	1	0	0	0	0	0	0	1	0	1	0	1	1	1	1	1	0	0	0	0	1	1	0	1	1	0	1	0	0	0	0	1	1	0	1	1	0	0	1	1
1	RBN0231	6641524	6651186	9662	0	0	1	0	0	1	0	0	0	0	1	0	1	0	1	0	1	1	1	1	1	0	0	0	1	1	1	1	1	1	0	1	1	0	1	1	1	1	0	1	1	0	0	1	1
1	RBN0232	6651187	6659932	8745	0	0	1	0	0	1	0	0	0	0	1	0	1	0	1	0	1	1	1	1	1	0	0	0	1	1	1	1	1	1	0	1	1	0	1	1	1	1	0	1	1	0	0	1	1
1	RBN0233	6659933	6669651	9718	0	0	1	0	0	1	0	0	0	0	1	0	1	0	1	0	1	1	1	1	1	0	0	0	1	1	1	1	1	1	0	1	1	0	1	1	1	1	0	1	1	0	0	1	1
1	RBN0234	6669652	6737519	67867	0	0	1	0	0	1	0	0	0	0	1	0	1	0	1	0	1	1	1	1	1	0	0	0	1	1	1	1	1	1	0	1	1	0	0	1	1	1	0	1	1	0	0	1	1
1	RBN0235	6737520	6760161	22641	1	0	1	0	0	1	1	0	0	0	1	0	1	0	1	0	1	1	1	1	1	0	0	0	1	1	1	1	1	1	0	1	1	0	0	1	1	1	0	1	1	0	0	1	1
1	RBN0236	6760162	6781148	20986	1	0	1	0	0	1	1	0	0	0	0	0	1	0	1	0	1	1	1	1	1	0	0	0	0	1	1	0	1	0	0	1	0	0	0	0	1	1	0	1	1	1	0	1	1
1	RBN0237	6781149	6798863	17714	1	0	1	0	0	1	1	0	0	0	0	0	1	0	1	0	1	1	1	1	1	0	0	0	0	1	1	0	1	0	0	1	0	0	0	0	1	1	0	1	1	1	0	1	1
1	RBN0238	6798864	6821831	22967	1	0	1	0	0	1	1	0	0	0	0	0	1	0	1	0	1	1	1	1	1	0	0	0	0	1	1	0	1	0	0	1	0	0	0	0	1	1	0	1	1	1	0	1	1
1	RBN0239	6821832	6856044	34212	1	1	1	0	0	1	1	0	0	0	0	0	1	0	1	0	1	1	1	1	1	0	0	0	0	1	1	0	1	0	0	1	0	0	0	0	1	1	0	1	1	1	0	1	1
1	RBN0240	6856045	6870550	14505	1	1	1	0	0	1	1	0	0	0	0	0	1	1	1	0	1	1	1	1	1	0	0	0	0	1	1	0	1	0	0	1	0	0	0	0	1	1	0	1	1	1	0	1	1
1	RBN0241	6870551	6884165	13614	0	0	1	0	0	1	1	0	0	0	0	0	1	1	1	0	1	1	1	1	1	0	0	0	0	1	1	0	1	0	0	1	0	0	0	0	1	1	0	1	1	0	0	1	1
1	RBN0242	6884166	6915552	31386	0	1	1	0	0	1	1	0	0	0	0	0	1	1	1	0	1	1	1	1	1	0	0	0	0	1	1	0	1	0	0	1	0	0	0	0	1	1	0	1	1	1	0	1	1
1	RBN0243	6915553	6947697	32144	0	1	1	0	0	1	1	1	0	0	0	0	1	1	1	0	1	1	1	1	1	0	0	0	0	1	1	0	1	0	0	1	0	0	0	0	1	1	0	1	1	1	0	1	1
1	RBN0244	6947698	6959618	11920	1	1	1	0	0	1	1	1	0	0	0	0	1	1	1	0	1	1	1	1	1	0	0	0	0	1	1	0	1	0	0	1	0	0	0	0	1	1	0	1	1	1	0	1	1
1	RBN0245	6959619	7014403	54784	1	1	1	0	0	1	1	1	0	0	0	0	1	1	1	0	1	1	1	1	1	0	0	0	0	1	1	0	1	0	0	1	0	0	0	0	1	1	0	1	1	1	0	1	1
1	RBN0246	7014404	7024001	9597	1	1	1	0	0	1	1	1	0	0	0	0	1	1	1	0	1	1	1	1	1	0	0	0	0	1	1	0	1	0	0	1	0	0	0	0	1	1	0	1	1	1	0	1	1
1	RBN0247	7024002	7057409	33407	0	0	1	1	1	1	0	1	0	0	0	0	1	0	1	0	1	1	1	1	1	0	0	0	0	1	1	0	1	0	0	1	0	0	0	0	1	1	0	1	1	0	0	1	1
1	RBN0248	7057410	7071616	14206	1	0	1	1	1	1	1	1	0	0	0	0	1	1	1	0	1	1	1	1	1	0	0	0	0	1	1	0	1	0	0	1	0	0	0	0	1	1	0	1	1	0	0	1	1
1	RBN0249	7071617	7080259	8642	1	1	1	1	1	1	1	1	0	0	0	0	1	1	1	0	1	1	1	1	1	0	0	0	0	1	1	0	1	0	0	1	0	0	0	0	1	1	0	1	1	1	0	1	1
1	RBN0250	7080260	7091457	11197	1	1	1	1	1	1	1	1	0	0	0	0	1	1	1	0	1	1	1	1	1	0	0	0	0	1	1	0	1	0	0	1	0	0	0	0	1	1	0	1	1	1	0	1	1
1	RBN0251	7091458	7145420	53962	1	1	1	1	1	1	1	1	0	0	0	0	1	0	1	0	1	1	1	1	1	0	0	0	0	1	1	0	1	0	0	1	0	0	0	0	1	1	0	1	1	1	0	1	1
1	RBN0252	7145421	7162463	17042	1	1	1	1	1	1	1	1	0	0	0	0	1	1	1	0	1	1	1	1	1	0	0	0	0	1	1	0	1	0	0	1	0	0	0	0	1	1	0	1	1	1	0	1	1
1	RBN0253	7162464	7167711	5247	1	1	1	1	1	1	1	1	1	0	0	0	1	1	1	0	1	1	1	1	1	0	0	0	0	1	1	0	1	0	0	1	0	0	0	0	1	1	0	1	1	1	0	1	1
1	RBN0254	7167712	7203859	36147	1	1	1	1	1	1	1	1	1	0	0	0	1	1	1	0	1	1	1	1	1	0	0	0	0	1	1	0	1	0	0	1	0	0	0	0	1	1	0	1	1	1	0	1	1
1	RBN0255	7203860	7223925	20065	1	1	1	1	1	1	1	1	1	0	0	0	1	1	1	0	1	1	1	1	1	0	0	0	0	1	1	0	1	0	0	1	0	0	0	0	1	1	0	1	1	1	0	1	1
1	RBN0256	7223926	7261432	37506	1	1	1	1	1	1	1	1	1	0	0	0	1	1	1	0	1	1	1	1	1	0	0	0	0	1	1	0	1	0	0	1	0	0	0	0	1	1	0	1	1	1	0	1	1
1	RBN0257	7261433	7271977	10544	1	1	1	1	1	1	1	1	1	0	0	0	1	0	1	0	1	1	1	1	1	0	0	0	0	1	1	0	1	0	0	1	0	0	0	0	1	1	0	1	1	1	0	1	1
1	RBN0258	7271978	7300840	28862	1	1	1	1	1	1	1	1	1	0	0	0	1	0	1	0	1	1	1	1	1	0	0	0	0	1	1	0	1	0	0	1	0	0	0	0	1	1	0	1	1	1	0	1	1
1	RBN0259	7300841	7324602	23761	1	1	1	1	1	1	1	1	1	0	0	0	1	0	1	0	1	1	1	1	1	0	0	0	0	1	1	0	1	0	0	1	0	0	0	0	1	1	0	1	1	1	0	1	1
1	RBN0260	7324603	7356326	31723	1	1	1	1	1	1	1	1	1	0	0	0	1	0	1	0	1	1	1	1	1	0	0	0	0	1	1	0	1	0	0	1	0	0	0	0	1	1	0	1	1	1	0	1	1
1	RBN0261	7356327	7397161	40834	1	1	1	1	1	0	1	1	1	0	0	0	1	0	1	0	1	1	1	1	1	0	0	0	0	1	1	0	1	0	0	1	0	0	0	0	1	1	0	1	1	1	0	1	1
1	RBN0262	7397162	7409862	12700	1	1	1	1	1	0	1	1	1	0	0	0	1	1	1	0	1	1	1	1	1	0	0	0	0	1	1	0	1	0	0	1	0	0	0	0	1	1	0	1	1	1	0	1	1
1	RBN0263	7409863	7437185	27322	1	1	1	1	1	0	1	1	1	0	0	0	1	1	1	0	1	1	1	1	1	0	0	0	0	1	1	0	1	0	0	1	0	0	0	0	1	1	0	1	1	1	0	1	1
1	RBN0264	7437186	7474731	37545	1	1	1	1	1	0	1	1	1	0	0	0	1	1	1	0	1	1	1	1	1	0	0	0	0	1	1	0	1	0	0	1	0	0	0	0	1	1	0	1	1	1	0	1	1
1	RBN0265	7474732	7499266	24534	1	0	1	1	1	0	1	1	1	0	0	0	1	0	1	0	1	1	1	1	1	0	0	0	0	1	1	0	1	0	0	1	0	0	0	0	1	1	0	1	1	1	0	1	1
1	RBN0266	7499267	7540460	41193	1	1	1	1	1	0	1	1	1	0	0	0	1	1	1	0	1	1	1	1	1	0	0	0	0	1	1	0	1	0	0	1	0	0	0	0	1	1	0	1	1	1	0	1	1
1	RBN0267	7540461	7554049	13588	1	1	1	1	1	0	1	1	1	0	0	0	1	1	1	0	1	1	1	1	1	0	0	0	0	1	1	0	1	0	0	1	0	0	0	0	1	1	0	1	1	0	0	1	1
1	RBN0268	7554050	7590193	36143	0	1	1	1	1	0	1	1	1	0	0	0	1	0	1	0	1	1	1	1	1	0	0	0	0	1	1	0	1	0	0	1	0	0	0	0	1	1	0	1	1	0	0	1	1
1	RBN0269	7590194	7605240	15046	0	1	1	1	1	0	1	1	1	0	0	0	1	0	1	0	1	1	1	1	1	0	0	0	0	1	1	0	1	0	0	1	0	0	0	0	1	1	0	1	1	0	0	1	1
1	RBN0270	7605241	7616854	11613	0	1	1	1	1	0	1	1	1	0	0	0	1	0	1	0	1	1	1	1	1	0	0	0	0	1	1	0	1	0	0	1	0	0	0	0	1	1	0	1	1	1	0	1	1
1	RBN0271	7616855	7627442	10587	0	1	1	1	1	0	1	1	1	0	0	0	1	0	1	0	1	1	1	1	1	0	0	0	0	1	1	0	1	0	0	1	0	0	0	0	1	1	0	1	1	1	0	1	1
1	RBN0272	7627443	7639597	12154	1	1	1	1	1	0	1	1	1	0	0	0	1	1	1	0	1	1	1	0	1	0	0	0	0	1	1	0	1	0	0	1	0	0	0	0	1	1	0	1	1	1	0	1	1
1	RBN0273	7639598	7662072	22474	1	1	1	1	1	0	1	1	1	0	0	0	1	1	1	0	1	1	1	0	1	0	0	0	0	1	1	0	1	0	0	1	0	0	0	0	1	1	0	1	1	1	0	1	1
1	RBN0274	7662073	7669490	7417	1	1	1	1	1	0	1	1	1	0	0	0	1	1	1	0	1	1	1	0	1	0	0	0	0	1	1	0	1	0	0	1	0	0	0	0	1	1	0	1	1	1	0	1	1
1	RBN0275	7669491	7686057	16566	1	1	1	1	1	0	1	1	1	0	0	0	1	1	1	0	1	1	1	0	1	0	0	0	0	1	1	0	1	0	0	1	0	0	0	0	1	1	0	1	1	1	0	1	1
1	RBN0276	7686058	7702406	16348	0	1	1	1	1	0	1	1	1	0	0	0	1	1	1	0	1	1	1	0	1	0	0	0	0	1	1	0	1	0	0	1	0	0	0	0	1	1	0	1	1	1	0	1	1
1	RBN0277	7702407	7727731	25324	0	1	1	1	1	0	1	1	1	0	0	0	1	1	1	0	1	1	1	0	1	0	0	0	0	1	1	0	1	0	0	1	0	0	0	0	1	1	0	1	1	1	0	1	1
1	RBN0278	7727732	7748395	20663	1	1	1	1	1	0	1	1	1	0	0	0	1	1	1	0	1	1	1	0	1	0	0	0	0	1	1	0	1	0	0	1	0	0	0	0	1	1	0	1	1	1	0	1	1
1	RBN0279	7748396	7882454	134058	1	1	1	1	1	0	1	1	1	0	0	0	1	1	1	0	1	1	1	0	1	0	0	0	0	1	1	0	1	0	0	1	0	0	0	0	1	1	0	1	1	1	0	1	1
1	RBN0280	7882455	7904762	22307	1	1	1	1	1	0	1	1	1	0	0	0	1	0	1	0	1	1	1	0	1	0	0	0	0	1	1	0	1	0	0	1	0	0	0	0	1	1	0	1	1	1	0	1	1
1	RBN0281	7904763	7934622	29859	0	1	1	1	1	0	1	1	1	0	0	0	1	0	1	0	1	1	1	0	1	0	0	0	0	1	1	0	1	0	0	1	0	0	0	0	1	1	0	1	1	0	0	1	1
1	RBN0282	7934623	7965478	30855	0	1	1	1	1	0	1	1	1	0	0	0	1	0	1	0	1	1	1	1	1	0	0	0	1	1	1	0	1	0	0	1	0	0	0	0	1	1	0	1	1	0	0	1	1
1	RBN0283	7965479	8113885	148406	0	1	1	1	1	0	1	1	1	0	0	0	1	0	1	0	1	1	1	0	1	0	0	0	0	1	1	0	1	0	0	1	0	0	0	0	1	1	0	1	1	0	0	1	1
1	RBN0284	8113886	8120998	7112	0	1	1	1	1	0	1	1	1	0	0	0	1	0	1	0	1	1	1	0	1	0	0	0	0	1	1	0	1	0	0	1	0	0	0	0	1	1	0	1	1	0	0	1	1
1	RBN0285	8120999	8151349	30350	0	1	1	1	1	0	0	1	1	0	0	0	1	0	1	0	1	1	1	0	1	0	0	0	0	1	1	0	1	0	0	1	0	0	0	0	1	1	0	1	1	0	0	1	1
1	RBN0286	8151350	8194817	43467	0	1	1	1	1	0	0	1	1	0	0	0	1	0	1	0	1	1	1	0	1	0	0	0	0	1	1	0	1	0	0	1	0	0	0	0	1	1	0	1	1	0	0	1	1
1	RBN0287	8194818	8230226	35408	0	1	1	1	1	0	0	1	1	0	0	0	1	0	0	0	1	1	1	0	1	0	0	0	0	1	1	0	1	0	0	1	0	0	1	0	1	1	0	1	1	0	0	1	1
1	RBN0288	8230227	8275320	45093	0	1	1	1	1	0	0	1	1	0	0	0	1	0	0	0	1	1	1	0	1	0	0	0	0	1	1	0	1	0	0	1	0	0	1	0	1	1	0	1	1	0	0	1	1
1	RBN0289	8275321	8309901	34580	0	1	1	1	1	0	0	1	1	0	0	0	1	0	0	0	1	1	1	0	1	0	0	0	0	1	1	0	1	0	0	1	0	0	1	0	1	1	0	1	1	0	0	1	1
1	RBN0290	8309902	8431906	122004	0	1	1	1	1	0	0	1	1	0	0	0	1	0	0	0	1	0	1	0	1	0	0	0	0	1	1	0	1	0	0	1	0	0	1	0	1	1	0	1	1	0	0	1	1
1	RBN0291	8431907	8458011	26104	0	1	1	1	1	0	0	1	1	0	0	0	1	0	0	0	1	0	1	0	1	0	0	0	0	1	1	0	1	0	0	1	0	0	1	0	1	1	0	1	1	0	0	1	1
1	RBN0292	8458012	8467250	9238	0	1	1	1	1	1	0	1	1	0	0	0	1	0	0	0	1	1	1	0	1	0	1	0	0	1	1	0	1	0	1	1	0	0	1	1	1	1	0	1	1	0	0	1	0
1	RBN0293	8467251	8496259	29008	0	1	1	1	1	1	0	1	1	0	0	0	1	0	0	0	0	1	1	0	1	0	1	0	1	1	1	0	1	0	1	1	0	0	1	1	1	1	0	1	1	0	0	1	0
1	RBN0294	8496260	8509638	13378	0	1	1	1	1	1	0	1	1	1	0	0	1	0	1	0	0	1	1	1	1	0	1	0	1	1	1	0	1	0	1	1	1	0	1	1	1	1	0	1	1	0	0	1	0
1	RBN0295	8509639	8530180	20541	0	1	1	1	1	1	0	1	1	1	0	0	1	0	1	0	0	1	1	1	1	1	1	0	1	1	1	1	1	0	1	1	1	0	1	1	1	1	0	1	1	0	0	1	0
1	RBN0296	8530181	8553378	23197	0	1	1	1	1	1	0	1	1	1	0	0	1	0	1	0	0	1	1	1	1	1	1	0	1	1	1	1	1	0	1	1	1	0	1	1	1	1	0	1	1	0	0	1	0
1	RBN0297	8553379	8579511	26132	0	1	1	1	1	1	0	1	1	1	0	0	1	0	1	0	0	1	1	1	1	1	1	0	1	1	1	1	1	0	1	1	1	0	1	1	1	1	0	1	1	0	0	1	1
1	RBN0298	8579512	8747139	167627	0	1	1	1	1	0	0	1	1	0	0	0	1	0	0	0	1	0	1	0	1	0	0	0	0	1	1	1	1	0	0	1	0	0	1	0	1	1	0	1	1	0	0	1	1
1	RBN0299	8747140	8771915	24775	0	1	1	1	1	0	1	1	1	0	0	0	1	0	0	0	1	0	1	0	1	0	0	0	0	1	1	1	1	0	0	1	0	0	1	0	1	1	0	1	1	0	0	1	1
1	RBN0300	8771916	8886968	115052	1	1	1	1	1	0	1	1	1	0	0	0	1	0	0	0	1	0	1	0	1	0	0	0	0	1	1	1	1	0	0	1	0	0	1	0	1	1	0	1	1	1	0	1	1
1	RBN0301	8886969	8902812	15843	1	0	1	1	1	0	1	1	1	0	0	0	1	0	0	0	1	0	1	0	1	0	0	0	0	1	1	1	1	0	0	1	0	0	1	0	1	1	0	1	1	0	0	1	1
1	RBN0302	8902813	8920577	17764	1	0	1	1	1	0	1	1	1	0	0	0	1	0	0	0	1	0	1	0	1	0	0	0	0	1	1	1	1	0	0	1	0	0	1	0	1	1	0	1	1	0	0	1	1
1	RBN0303	8920578	8930182	9604	1	0	1	1	1	0	1	1	1	0	0	0	1	0	0	0	1	0	1	0	1	0	0	0	0	1	1	1	1	0	0	1	0	0	1	0	1	1	0	1	1	0	0	1	1
1	RBN0304	8930183	8939563	9380	0	0	1	1	1	0	0	1	1	0	0	0	1	0	0	0	1	0	1	0	1	0	0	0	0	1	1	1	1	0	0	1	0	0	1	0	1	1	0	1	1	0	0	1	1
1	RBN0305	8939564	8958980	19416	0	0	1	1	1	0	0	1	1	0	0	0	1	0	0	0	1	0	1	0	1	0	0	0	0	1	1	1	1	0	0	1	0	0	1	0	1	1	0	1	1	0	0	1	1
1	RBN0306	8958981	8968843	9862	0	0	1	1	1	0	0	1	1	0	0	0	1	0	0	0	1	0	1	0	1	0	0	0	0	1	1	1	1	0	0	1	0	0	1	0	1	1	0	1	1	0	0	1	1
1	RBN0307	8968844	8986487	17643	0	0	1	1	1	0	0	1	1	0	0	0	1	0	0	0	1	0	1	0	1	0	0	0	0	1	1	1	1	0	0	1	0	0	1	0	1	1	0	1	1	0	0	1	1
1	RBN0308	8986488	8998039	11551	0	0	1	1	1	0	0	1	1	0	0	0	1	0	0	0	1	0	1	0	1	0	0	0	0	1	1	1	1	0	0	1	0	0	1	0	1	1	0	1	1	0	0	1	1
1	RBN0309	8998040	9094713	96673	0	0	1	1	1	0	0	1	1	0	0	0	1	0	0	0	1	0	1	0	1	0	0	0	0	1	1	1	1	0	0	1	0	0	1	0	1	1	0	1	1	1	0	1	1
1	RBN0310	9094714	9140658	45944	0	0	1	1	1	0	0	1	1	0	0	0	1	0	0	0	1	0	1	0	1	0	0	0	0	1	1	1	1	0	0	1	0	0	1	0	1	1	0	1	1	1	0	1	1
1	RBN0311	9140659	9150020	9361	0	0	1	1	1	0	0	1	1	0	0	0	1	0	0	0	1	0	1	0	1	0	0	0	0	1	1	1	1	0	0	1	0	0	1	0	1	1	0	1	1	1	0	1	1
1	RBN0312	9150021	9166013	15992	0	0	1	1	1	0	0	1	1	0	0	0	1	0	0	0	1	0	1	0	1	0	0	0	0	1	1	1	1	0	0	1	0	0	1	0	1	1	0	1	1	1	0	1	1
1	RBN0313	9166014	9178469	12455	1	0	1	1	1	0	1	1	1	0	0	0	1	0	0	0	1	0	1	0	1	0	0	0	0	1	1	1	1	0	0	1	0	0	1	0	1	1	0	1	1	1	0	1	1
1	RBN0314	9178470	9190199	11729	1	0	1	1	1	0	1	1	1	0	0	0	1	0	0	0	1	0	1	0	1	0	0	0	0	1	1	1	1	0	0	1	0	0	1	0	1	1	0	1	1	1	0	1	1
1	RBN0315	9190200	9206179	15979	1	0	1	1	1	0	1	1	1	0	0	0	1	0	1	0	1	0	1	0	1	0	0	0	0	1	1	1	1	0	0	1	0	0	1	0	1	1	0	1	1	1	0	1	1
1	RBN0316	9206180	9269257	63077	1	0	1	1	1	0	1	1	1	0	0	0	1	0	1	0	1	0	1	0	1	0	0	0	0	1	1	1	1	0	0	1	0	0	1	0	1	1	0	1	1	1	0	1	1
1	RBN0317	9269258	9300398	31140	0	0	1	1	1	0	1	1	1	0	0	0	1	0	1	0	1	0	1	0	1	0	0	0	0	1	1	1	1	0	0	1	0	0	1	0	1	1	0	1	1	1	0	1	1
1	RBN0318	9300399	9332696	32297	0	0	1	1	1	0	1	1	1	0	0	0	1	0	1	0	1	0	1	0	1	0	0	0	0	1	1	1	1	0	0	1	0	0	1	0	1	1	0	1	1	1	0	1	1
1	RBN0319	9332697	9352128	19431	1	0	1	1	1	0	1	1	1	0	0	0	1	1	1	0	1	0	1	0	1	0	0	0	0	1	1	1	1	0	0	1	0	0	1	0	1	1	0	1	1	1	0	1	1
1	RBN0320	9352129	9374188	22059	1	0	1	1	1	0	1	1	1	0	0	0	1	1	1	0	1	0	1	0	1	0	0	0	0	1	1	1	1	0	0	1	0	0	1	0	1	1	0	1	1	1	0	1	1
1	RBN0321	9374189	9386939	12750	1	0	1	1	1	0	1	1	1	0	0	0	1	1	1	0	1	0	1	0	1	0	0	0	0	1	1	1	1	0	0	1	0	0	1	0	1	1	0	1	1	1	0	1	1
1	RBN0322	9386940	9409802	22862	1	1	1	1	1	0	1	1	1	0	0	0	1	1	1	0	1	0	1	0	1	0	0	0	0	1	1	1	1	0	0	1	0	0	1	0	1	1	0	1	1	1	0	1	1
1	RBN0323	9409803	9449494	39691	1	1	1	1	1	0	1	1	1	0	0	0	1	1	1	0	1	0	1	0	1	0	0	0	0	1	1	1	1	0	0	1	0	0	1	0	1	1	0	1	1	1	0	1	1
1	RBN0324	9449495	9570816	121321	1	1	1	1	1	0	1	1	1	0	0	0	1	1	1	0	1	0	1	0	1	0	0	0	0	1	1	1	1	0	0	1	0	0	1	0	1	1	0	1	1	1	0	1	1
1	RBN0325	9570817	9582449	11632	1	1	1	1	1	0	1	1	1	0	0	0	1	1	1	0	1	0	1	0	1	0	0	0	0	1	1	1	1	0	0	1	0	0	1	0	1	1	0	1	1	1	0	1	1
1	RBN0326	9582450	9598675	16225	1	1	1	1	1	0	1	1	1	0	0	1	1	1	1	0	1	0	1	0	1	0	0	0	0	1	1	1	1	0	0	1	0	0	1	0	1	1	0	1	1	1	0	1	1
1	RBN0327	9598676	9608683	10007	1	1	1	1	1	0	1	1	1	0	0	1	1	1	1	0	1	0	1	0	1	0	0	0	0	1	1	1	1	0	0	1	0	0	1	0	1	1	0	1	1	1	0	1	1
1	RBN0328	9608684	9616531	7847	1	1	1	1	1	0	1	1	1	0	0	1	1	1	1	0	1	0	1	0	1	0	0	0	0	1	1	1	1	0	0	1	0	0	1	0	1	1	0	1	1	1	0	1	1
1	RBN0329	9616532	9674390	57858	1	1	1	1	1	0	1	1	1	0	0	1	1	1	1	0	1	0	1	0	1	0	0	0	1	1	1	1	1	0	0	1	0	0	1	0	1	1	0	1	1	1	0	1	1
1	RBN0330	9674391	9707372	32981	0	0	1	1	1	0	0	1	1	0	0	1	1	0	1	0	1	0	1	0	1	0	0	0	1	1	1	1	1	0	0	1	0	0	1	0	1	1	0	1	1	1	0	1	1
1	RBN0331	9707373	9717690	10317	1	1	1	1	1	0	1	1	1	0	0	1	1	1	1	0	1	0	1	0	1	0	0	0	1	1	1	1	1	0	0	1	0	0	1	0	1	1	0	1	1	1	0	1	1
1	RBN0332	9717691	9728928	11237	1	1	1	1	1	0	1	1	1	0	0	1	1	1	1	0	1	0	1	0	1	0	0	0	1	1	1	1	1	0	0	1	0	0	1	0	1	1	0	1	1	1	0	1	1
1	RBN0333	9728929	9789930	61001	1	1	1	1	1	0	1	1	1	0	0	1	1	1	1	0	1	0	1	0	1	0	0	0	1	1	1	1	1	0	0	1	0	0	1	0	1	1	0	1	1	1	0	1	1
1	RBN0334	9789931	9868700	78769	1	1	1	1	1	0	1	1	1	0	0	1	1	1	1	0	1	0	1	0	1	0	0	1	1	1	1	1	1	0	0	1	0	0	1	0	1	1	0	1	1	1	0	1	1
1	RBN0335	9868701	9896304	27603	1	1	1	1	1	0	1	1	1	0	0	1	1	1	1	0	1	0	1	0	1	0	0	1	1	1	1	1	1	0	0	1	0	0	1	0	1	1	0	1	1	1	0	1	1
1	RBN0336	9896305	9951836	55531	1	1	0	1	1	0	1	1	1	0	0	1	1	1	1	0	1	0	1	0	1	0	0	1	1	1	1	1	1	0	0	1	0	0	1	0	1	1	0	1	1	1	0	1	1
1	RBN0337	9951837	9964484	12647	1	1	0	1	1	0	1	1	1	0	0	1	1	1	1	0	1	0	1	0	1	0	0	1	1	1	1	1	1	0	0	1	0	0	1	0	1	1	0	1	1	1	0	1	1
1	RBN0338	9964485	10016734	52249	1	1	0	1	1	0	1	1	1	0	0	1	1	1	1	0	1	0	1	0	1	0	0	1	1	1	1	1	1	0	0	1	0	0	1	1	1	1	0	1	1	1	0	1	1
1	RBN0339	10016735	10031393	14658	1	1	0	1	1	0	1	1	1	0	0	1	1	1	1	0	1	0	1	0	1	0	0	1	1	1	1	1	1	0	0	1	0	0	1	1	1	1	0	1	1	1	0	1	1
1	RBN0340	10031394	10080068	48674	1	1	0	1	1	0	1	1	1	0	0	1	1	1	1	0	1	0	1	0	1	0	0	1	1	1	1	1	1	0	0	1	0	0	1	1	1	1	0	1	1	1	0	1	1
1	RBN0341	10080069	10097665	17596	1	1	0	1	1	0	1	1	1	0	0	1	1	1	1	0	1	0	1	0	1	0	0	1	1	1	1	1	1	0	0	1	0	0	1	1	1	1	0	1	1	1	0	1	1
1	RBN0342	10097666	10180061	82395	1	1	0	1	1	0	1	1	1	0	0	1	1	1	1	0	1	0	1	0	1	0	0	1	1	1	1	1	1	0	0	1	0	0	1	1	1	1	0	1	1	1	0	1	1
1	RBN0343	10180062	10292337	112275	1	1	0	1	1	0	1	1	1	0	0	1	1	1	1	0	1	0	1	0	1	0	0	1	1	1	1	1	1	0	0	1	0	0	1	1	1	1	0	1	1	1	0	1	1
1	RBN0344	10292338	10323048	30710	1	1	0	1	1	0	1	1	1	0	0	1	1	1	1	0	1	0	1	0	1	0	0	1	1	1	1	1	1	0	0	1	0	0	1	1	1	1	0	1	1	1	0	1	1
1	RBN0345	10323049	10378995	55946	1	1	0	1	1	0	1	1	1	0	0	1	1	1	1	0	1	0	1	0	1	0	0	1	1	1	1	1	1	0	0	1	0	0	1	1	1	1	0	1	1	1	0	1	1
1	RBN0346	10378996	10402938	23942	1	1	0	1	1	0	1	1	1	0	0	1	1	1	1	0	1	0	1	0	1	0	0	1	1	1	1	1	1	0	0	1	0	0	1	1	1	1	0	1	1	1	0	1	1
1	RBN0347	10402939	10449514	46575	1	1	0	1	1	0	1	1	1	0	0	1	1	1	1	0	1	0	1	0	1	0	0	1	1	1	1	1	1	0	0	1	0	0	1	1	1	1	0	1	1	1	0	1	1
1	RBN0348	10449515	10466230	16715	1	1	0	1	1	0	1	1	1	0	0	1	1	1	1	0	1	0	1	0	1	0	0	1	1	1	1	1	1	0	0	1	0	0	1	1	1	1	0	1	1	1	0	1	1
1	RBN0349	10466231	10477450	11219	1	1	0	1	1	0	1	1	1	0	0	1	1	1	1	0	1	0	1	0	1	0	0	1	1	1	1	1	1	0	0	1	0	0	1	1	1	1	0	1	1	1	0	1	1
1	RBN0350	10477451	10524003	46552	1	1	0	1	1	0	1	1	1	0	0	1	1	1	1	0	1	0	1	0	1	0	0	1	1	1	1	1	1	0	0	1	0	0	1	1	1	1	0	1	1	1	0	1	1
1	RBN0351	10524004	10596373	72369	1	1	0	1	1	0	1	1	1	0	0	1	1	1	1	0	1	0	1	0	1	0	0	1	1	1	1	1	1	0	0	1	0	0	1	1	1	1	0	1	1	1	0	1	1
1	RBN0352	10596374	10616122	19748	1	1	0	1	1	0	1	1	1	1	0	1	1	1	1	0	1	0	1	0	1	0	0	1	1	1	1	1	1	0	0	1	0	0	1	1	1	1	0	1	1	1	0	1	1
1	RBN0353	10616123	10684141	68018	1	1	0	1	1	0	1	1	1	1	0	1	1	1	1	0	1	0	1	0	1	0	0	1	1	1	1	1	1	0	0	1	0	0	1	1	1	1	0	1	1	1	0	1	1
1	RBN0354	10684142	10690273	6131	1	1	0	1	1	0	1	1	1	1	0	1	0	1	1	0	1	0	1	0	1	0	0	1	1	1	1	1	0	0	0	1	0	0	2	1	1	1	0	0	1	1	0	1	1
1	RBN0355	10690274	10715958	25684	1	1	0	1	1	0	1	1	1	1	0	1	1	1	1	0	1	0	1	0	1	0	0	1	1	1	1	1	1	0	0	1	0	0	1	1	1	1	0	1	1	1	0	1	1
1	RBN0356	10715959	10735589	19630	1	1	0	1	1	0	1	1	1	1	0	1	1	1	1	0	1	0	1	0	1	0	0	1	1	1	1	1	1	0	0	1	0	0	1	1	1	1	0	1	1	1	0	1	1
1	RBN0357	10735590	10743162	7572	1	1	0	1	1	0	1	1	1	1	0	1	1	1	1	0	1	0	1	0	1	0	0	1	1	1	1	1	1	0	0	1	0	0	1	1	1	1	0	1	1	1	0	1	1
1	RBN0358	10743163	10762932	19769	1	1	0	1	1	0	1	1	1	1	0	1	1	1	1	0	1	0	1	0	1	0	0	1	1	1	1	1	1	0	0	1	0	0	1	1	1	1	0	1	1	1	0	1	1
1	RBN0359	10762933	10841403	78470	1	1	0	1	1	0	1	1	1	1	0	1	1	1	1	0	1	0	1	0	1	0	0	1	1	1	1	1	1	0	0	1	0	0	1	1	1	1	0	1	1	1	0	1	1
1	RBN0360	10841404	10874010	32606	1	1	0	1	1	0	1	1	1	1	0	1	1	1	1	0	1	0	1	0	1	0	0	1	1	1	1	1	1	0	0	1	0	0	1	1	1	1	0	1	1	1	0	1	1
1	RBN0361	10874011	10933717	59706	1	1	0	0	0	0	1	1	1	1	0	1	1	1	1	0	1	0	1	0	1	0	0	1	1	1	1	1	1	0	0	1	0	0	1	1	1	1	0	1	1	1	0	1	1
1	RBN0362	10933718	10944094	10376	1	1	0	0	0	0	1	1	1	1	0	1	1	1	1	0	1	0	1	0	1	0	0	1	1	1	1	1	1	0	0	1	0	0	1	1	1	1	0	1	1	1	0	1	1
1	RBN0363	10944095	11012195	68100	1	1	0	0	0	0	1	1	1	1	0	1	1	1	1	0	1	0	1	0	1	0	0	1	1	1	1	1	1	0	0	1	0	0	1	1	1	1	0	1	1	1	0	1	1
1	RBN0364	11012196	11040350	28154	1	1	0	0	0	0	1	1	1	1	0	1	1	1	1	0	0	0	1	0	1	0	0	1	1	0	1	1	1	0	0	0	0	0	1	1	1	1	0	0	1	1	0	1	1
1	RBN0365	11040351	11046913	6562	1	1	0	0	0	0	1	1	1	1	0	1	1	1	1	0	1	0	1	0	1	0	0	1	1	1	1	1	1	0	0	1	0	0	1	1	1	1	0	0	1	1	0	1	1
1	RBN0366	11046914	11061570	14656	1	1	0	0	0	0	1	1	1	1	0	1	1	1	1	0	1	0	1	0	1	0	0	1	1	1	1	1	1	0	0	1	0	0	1	1	1	1	0	1	1	1	0	1	1
1	RBN0367	11061571	11077048	15477	1	1	0	0	0	0	1	1	1	1	0	1	1	1	1	0	1	0	1	0	1	0	0	1	1	1	1	1	1	0	0	1	0	0	1	1	1	1	0	1	1	1	0	1	1
1	RBN0368	11077049	11100179	23130	1	0	0	0	0	0	1	1	1	1	0	1	1	1	1	0	1	0	1	0	1	0	0	1	1	1	1	1	1	0	0	1	0	0	0	1	1	1	0	1	1	1	0	1	1
1	RBN0369	11100180	11141983	41803	1	0	0	0	0	0	1	1	1	1	0	1	1	1	1	0	1	0	1	0	1	0	0	1	1	1	1	1	1	0	0	1	0	0	0	1	1	1	0	1	1	1	0	1	1
1	RBN0370	11141984	11151469	9485	1	0	0	0	0	1	1	1	1	1	0	1	1	1	1	0	1	0	1	0	1	0	0	1	1	1	1	1	1	0	0	1	0	1	0	1	1	1	0	1	1	1	0	1	1
1	RBN0371	11151470	11165404	13934	1	0	0	0	0	0	1	1	1	1	0	1	1	1	1	0	1	0	1	0	1	0	0	1	1	1	1	1	1	0	0	1	0	0	0	1	1	1	0	1	1	1	0	1	1
1	RBN0372	11165405	11184123	18718	1	0	0	0	0	0	1	1	1	1	0	1	1	1	1	0	1	0	1	0	1	0	0	1	1	1	1	1	1	0	0	1	0	0	0	1	1	1	0	1	1	1	0	1	1
1	RBN0373	11184124	11195860	11736	1	0	0	0	0	0	1	1	1	1	0	1	1	1	1	0	1	0	1	0	1	0	0	1	1	1	1	1	1	0	0	1	0	0	0	1	1	1	0	1	1	1	0	1	1
1	RBN0374	11195861	11209724	13863	1	0	0	0	0	0	1	1	1	1	0	1	1	1	1	0	1	0	1	0	1	0	0	1	1	1	1	1	1	0	0	1	0	0	0	1	1	1	0	1	1	1	0	1	1
1	RBN0375	11209725	11223931	14206	1	0	0	0	0	0	1	1	1	1	0	1	1	1	1	0	1	0	1	0	1	0	0	1	1	1	1	1	1	0	0	1	0	0	0	1	1	1	0	1	1	1	0	1	1
1	RBN0376	11223932	11233638	9706	1	0	0	0	0	0	1	1	1	1	0	1	1	1	1	0	1	0	1	0	1	0	0	1	1	1	1	1	1	0	0	1	0	0	0	1	1	1	0	1	1	1	0	1	1
1	RBN0377	11233639	11240601	6962	1	0	0	0	0	0	1	1	1	1	0	1	1	1	1	0	1	0	1	0	1	0	0	1	1	1	1	1	1	0	0	1	0	0	0	1	1	1	0	1	1	1	0	1	1
1	RBN0378	11240602	11300893	60291	1	0	0	0	0	0	1	1	1	1	0	1	1	1	1	0	1	0	1	0	1	0	0	1	1	1	1	1	1	0	0	1	0	0	0	1	1	1	0	1	1	1	0	1	1
1	RBN0379	11300894	11336465	35571	1	0	0	0	0	0	1	1	1	1	0	1	1	1	1	0	1	0	1	0	1	0	0	1	1	1	1	1	1	0	0	1	0	0	0	1	1	1	0	1	1	1	0	1	1
1	RBN0380	11336466	11368177	31711	1	0	0	0	0	0	1	1	1	1	0	1	1	1	1	0	1	0	1	0	1	0	0	1	1	1	1	1	1	0	0	1	0	0	0	1	1	1	0	1	1	1	0	1	1
1	RBN0381	11368178	11382559	14381	1	0	0	0	0	0	1	1	1	1	0	1	1	1	1	0	1	0	1	0	1	0	0	1	1	1	1	1	1	0	0	1	0	0	0	1	1	1	0	1	1	1	0	1	1
1	RBN0382	11382560	11466607	84047	1	0	0	0	0	0	1	1	1	1	0	1	1	1	1	0	1	0	1	0	1	0	0	1	1	1	1	1	1	0	0	1	0	0	0	1	1	1	0	1	1	1	0	1	1
1	RBN0383	11466608	11508887	42279	1	1	0	0	0	0	1	1	1	1	0	1	1	1	1	0	1	0	1	0	1	0	0	1	1	1	1	1	1	0	0	1	0	0	0	1	1	1	0	1	1	1	0	1	1
1	RBN0384	11508888	11516368	7480	1	1	0	0	0	0	1	1	1	1	0	1	1	1	1	0	1	0	1	0	1	0	0	1	1	1	1	1	1	0	0	1	0	0	0	1	1	1	0	1	1	1	0	1	1
1	RBN0385	11516369	11524626	8257	1	1	0	0	0	0	1	1	1	1	0	1	1	1	1	0	1	0	1	0	1	0	0	1	1	1	1	1	1	0	0	1	0	0	0	1	1	1	0	1	1	1	0	1	1
1	RBN0386	11524627	11627293	102666	1	1	0	0	0	0	1	1	1	1	0	1	1	1	1	0	1	0	1	0	1	0	0	1	1	1	1	1	1	0	0	1	0	0	0	1	1	1	0	1	1	1	0	1	1
1	RBN0387	11627294	11658394	31100	1	1	0	0	0	0	1	1	1	1	0	1	1	0	1	0	1	0	1	0	1	0	0	1	1	1	1	1	1	0	0	1	0	0	0	1	1	1	0	1	1	1	0	1	1
1	RBN0388	11658395	11671610	13215	1	1	0	0	0	0	1	1	1	1	0	1	1	1	1	0	1	0	1	0	1	0	0	1	1	1	1	1	1	0	0	1	0	0	0	1	1	1	0	1	1	1	0	1	1
1	RBN0389	11671611	11687758	16147	1	1	0	0	0	0	1	1	1	1	0	1	1	1	1	0	1	0	1	0	1	0	0	1	1	1	1	1	1	0	0	1	0	0	0	1	1	1	0	1	1	1	0	1	1
1	RBN0390	11687759	11718429	30670	1	1	0	0	0	0	1	1	1	1	0	1	1	1	1	0	1	0	1	0	1	0	0	1	1	1	1	1	1	0	0	1	0	0	0	1	1	1	0	1	1	1	0	1	1
1	RBN0391	11718430	11760194	41764	1	1	0	0	0	0	1	1	1	1	0	1	1	1	1	0	1	0	1	0	1	0	0	1	1	1	1	1	1	0	0	1	0	0	0	1	1	1	0	1	1	1	0	1	1
1	RBN0392	11760195	11785694	25499	1	1	0	0	0	0	1	1	1	1	0	1	1	1	1	0	1	0	1	0	1	0	0	1	1	1	1	1	1	0	0	1	0	0	0	1	1	1	0	1	1	1	0	1	1
1	RBN0393	11785695	11806379	20684	1	1	0	1	1	0	1	1	1	1	0	1	1	1	1	0	1	0	1	0	1	0	0	1	1	1	1	1	1	0	0	1	0	0	0	1	1	1	0	1	1	1	0	1	1
1	RBN0394	11806380	11867801	61421	1	1	0	1	1	0	1	1	1	1	0	1	1	1	1	0	1	0	1	0	1	0	0	1	1	1	1	1	1	0	0	1	1	0	0	1	1	1	0	1	1	1	0	1	1
1	RBN0395	11867802	11924000	56198	1	1	0	1	1	0	1	1	1	1	0	1	1	1	1	0	1	0	1	0	1	0	0	1	1	1	1	1	1	0	0	1	1	0	0	1	1	1	0	1	1	1	0	1	1
1	RBN0396	11924002	11955527	31525	1	1	0	1	1	0	1	1	1	1	0	1	1	1	1	0	1	0	1	0	1	0	0	1	1	1	1	1	1	0	0	1	1	0	0	1	1	1	0	1	1	1	0	1	1
1	RBN0397	11955528	12037463	81935	1	1	0	1	1	0	1	1	1	1	0	1	1	1	1	0	1	0	1	0	1	0	0	1	1	1	1	1	1	0	0	1	1	0	0	1	1	1	0	1	1	1	0	1	1
1	RBN0398	12037464	12052931	15467	1	1	0	1	1	0	1	1	1	1	1	1	1	1	1	1	1	0	1	0	1	0	0	1	1	1	1	1	1	0	1	1	1	0	0	1	1	1	1	1	1	1	1	1	1
1	RBN0399	12052932	12092336	39404	1	1	0	1	1	0	1	1	1	1	0	1	1	1	1	0	1	0	1	0	1	0	0	1	1	1	1	1	1	0	0	1	1	0	0	1	1	1	0	1	1	1	0	1	1
1	RBN0400	12092337	12142485	50148	1	1	0	1	1	0	1	1	1	1	0	1	1	1	1	0	1	0	1	0	1	0	0	1	1	1	1	1	1	0	0	1	1	0	0	1	1	1	0	1	1	1	0	1	1
1	RBN0401	12142486	12165791	23305	1	1	0	1	1	0	1	1	1	1	0	1	1	1	1	0	1	0	1	0	1	0	0	1	1	1	1	1	1	0	0	1	1	0	0	1	1	1	0	1	1	1	0	1	1
1	RBN0402	12165792	12173562	7770	1	1	0	1	1	0	1	1	1	1	0	1	1	1	1	0	1	0	1	0	1	0	0	1	1	1	1	1	1	0	0	1	1	0	0	1	1	1	0	1	1	1	0	1	1
1	RBN0403	12173563	12217786	44223	1	1	0	1	1	0	1	1	1	1	0	1	1	1	1	0	1	0	1	0	1	0	0	1	1	1	1	1	1	0	0	1	1	0	0	1	1	1	0	1	1	1	0	1	1
1	RBN0404	12217787	12263521	45734	1	1	0	1	1	0	1	1	1	1	0	1	1	1	1	0	1	0	1	0	1	0	0	1	1	1	1	1	1	0	0	1	1	0	0	1	1	1	0	1	1	1	0	1	1
1	RBN0405	12263522	12302876	39354	1	1	0	1	1	0	1	1	1	1	0	1	1	1	1	0	1	0	1	0	1	0	0	1	1	1	1	1	1	0	0	1	1	0	0	1	1	1	0	1	1	1	0	1	1
1	RBN0406	12302877	12449512	146635	1	1	0	1	1	0	1	1	1	1	0	1	1	1	1	0	1	0	1	0	1	0	0	1	1	1	1	1	1	0	0	1	0	0	0	1	1	1	0	1	1	1	0	1	1
1	RBN0407	12449513	12473157	23644	1	1	0	1	1	0	1	1	1	1	0	1	1	1	1	0	1	0	1	0	1	0	0	1	1	1	1	1	1	0	0	1	1	0	0	1	1	1	1	1	1	1	0	1	1
1	RBN0408	12473158	12486527	13369	1	1	0	1	1	0	1	1	1	1	0	1	1	1	1	0	1	0	1	0	1	0	0	1	1	1	1	1	1	0	0	1	1	0	0	1	1	1	0	1	1	1	0	1	1
1	RBN0409	12486528	12494660	8132	1	1	0	1	1	0	1	1	1	1	0	1	1	1	1	0	1	0	1	0	1	0	0	1	1	1	1	1	1	0	0	1	0	0	0	1	1	1	0	1	1	1	0	1	1
1	RBN0410	12494661	12557261	62600	1	1	0	1	1	0	1	1	1	1	0	1	1	1	1	0	1	0	1	0	1	0	0	1	1	1	1	1	1	0	0	1	0	0	0	1	1	1	0	1	1	1	0	1	1
1	RBN0411	12557262	12611839	54577	1	1	0	1	1	0	1	1	1	1	0	1	1	1	1	0	1	0	1	0	1	0	0	1	1	1	1	1	1	0	0	1	0	0	0	1	1	1	0	1	1	1	0	1	1
1	RBN0412	12611840	12640350	28510	1	1	0	1	1	0	1	1	1	1	0	1	1	1	1	0	1	0	1	0	1	0	0	1	1	1	1	1	1	0	0	1	0	0	0	1	1	1	0	1	1	1	0	1	1
1	RBN0413	12640351	12651329	10978	1	1	0	1	1	0	1	1	1	1	0	1	1	1	1	0	1	0	1	0	1	0	0	1	1	1	1	1	1	0	0	1	0	0	0	1	1	1	0	1	1	1	0	1	1
1	RBN0414	12651330	12718639	67309	1	1	0	1	1	0	0	1	1	1	0	1	1	1	1	0	1	0	1	0	1	0	0	1	1	1	1	1	1	0	0	1	0	0	0	1	1	1	0	1	1	1	0	1	1
1	RBN0415	12718640	12736205	17565	1	1	0	1	1	0	1	1	1	1	0	1	1	1	1	0	1	0	1	0	1	0	0	1	1	1	1	1	1	0	0	1	0	0	0	1	1	1	0	1	1	1	0	1	1
1	RBN0416	12736206	12750351	14145	1	1	0	1	1	0	1	1	1	1	0	1	1	1	1	0	1	0	1	0	1	0	0	1	1	1	1	1	1	0	0	1	0	0	0	1	1	1	0	1	1	1	0	1	1
1	RBN0417	12750352	12756997	6645	1	1	0	1	1	0	1	1	1	1	0	1	1	1	0	0	1	0	1	0	1	0	0	1	1	1	1	1	1	0	0	1	0	0	0	1	1	1	0	1	1	1	0	1	1
1	RBN0418	12756998	12807191	50193	1	1	0	1	1	0	1	1	1	1	0	1	1	1	0	0	1	0	1	0	1	0	0	1	1	1	1	1	1	0	0	1	0	0	0	1	1	1	0	1	1	1	0	1	1
1	RBN0419	12807192	12923904	116712	1	1	0	1	1	0	1	1	1	1	0	1	1	1	0	0	0	0	1	0	1	0	0	1	1	1	1	1	1	0	0	1	0	0	0	1	1	1	0	1	1	1	0	1	1
1	RBN0420	12923905	12985255	61350	0	0	0	1	1	0	0	1	1	1	0	1	1	0	0	0	0	0	1	0	1	0	0	1	1	1	1	1	1	0	0	1	0	0	0	1	1	1	0	1	1	0	0	1	1
1	RBN0421	12985256	13091824	106568	0	1	0	1	1	0	0	1	1	1	0	1	1	1	0	0	0	0	1	0	1	0	0	1	1	1	1	1	1	0	0	1	0	0	0	1	1	1	0	1	1	0	0	1	1
1	RBN0422	13091825	13105873	14048	1	1	0	1	1	0	1	1	1	1	0	1	1	1	0	0	0	0	1	0	1	0	0	1	1	1	1	1	1	0	0	1	0	0	0	1	1	1	0	1	1	1	0	1	1
1	RBN0423	13105874	13220954	115080	1	1	0	1	1	0	1	1	1	1	0	1	1	1	0	0	0	0	1	0	1	0	0	1	1	1	1	1	1	0	0	1	0	0	0	1	1	1	0	1	1	1	0	1	1
1	RBN0424	13220955	13261459	40504	0	0	0	1	1	0	1	1	1	1	0	1	1	1	0	0	0	0	1	0	1	0	0	1	1	1	1	1	1	0	0	1	0	0	0	1	1	1	0	1	1	0	0	1	1
1	RBN0425	13261460	13274435	12975	0	0	0	1	1	0	1	1	1	1	0	1	1	1	0	0	0	0	1	0	1	0	0	1	1	1	1	1	1	0	0	1	0	0	0	1	1	1	0	1	1	0	0	1	1
1	RBN0426	13274436	13324381	49945	0	0	0	1	1	0	1	1	1	1	0	1	1	1	0	0	0	0	1	0	1	0	0	1	1	1	1	1	1	0	0	1	0	0	0	1	1	1	0	1	1	0	0	1	1
1	RBN0427	13324382	13335714	11332	0	0	0	1	1	0	1	1	1	1	0	1	1	1	0	0	0	0	1	0	1	0	0	1	1	1	1	1	1	0	0	1	0	0	0	1	1	1	0	1	1	0	0	1	1
1	RBN0428	13335715	13363379	27664	1	1	0	1	1	0	1	1	1	1	0	1	1	1	0	0	0	0	1	0	1	0	0	1	1	1	1	1	1	0	0	1	0	0	0	1	1	1	0	1	1	1	0	1	1
1	RBN0429	13363380	13370164	6784	1	1	0	1	1	0	0	1	1	1	0	1	1	0	0	0	0	0	1	0	1	0	0	1	1	1	1	1	1	0	0	1	0	0	0	1	1	1	0	1	1	1	0	1	1
1	RBN0430	13370165	13376819	6654	1	1	0	1	1	0	0	1	1	1	0	1	1	0	0	0	0	0	1	0	1	0	0	1	1	1	1	1	1	0	0	1	0	0	0	1	1	1	0	1	1	1	0	1	1
1	RBN0431	13376820	13384223	7403	1	1	0	1	1	0	0	1	1	1	0	1	1	0	0	0	0	0	1	0	1	0	0	1	1	1	1	1	1	0	0	1	0	0	0	1	1	1	0	1	1	1	0	1	1
1	RBN0432	13384224	13391193	6969	1	1	0	1	1	0	1	1	1	1	0	1	1	0	0	0	0	0	1	0	1	0	0	1	1	1	1	1	1	0	0	1	0	0	0	1	1	1	0	1	1	1	0	1	1
1	RBN0433	13391194	13402464	11270	1	1	0	1	1	0	1	1	1	1	0	1	1	0	0	0	0	0	1	0	1	0	0	1	1	1	1	1	1	0	0	1	0	0	0	1	1	1	0	1	1	1	0	1	1
1	RBN0434	13402465	13425751	23286	1	1	0	1	1	0	0	1	1	1	0	1	1	0	0	0	0	0	1	0	1	0	0	1	1	1	1	1	1	0	0	1	0	0	0	1	1	1	0	1	1	1	0	1	1
1	RBN0435	13425752	13440899	15147	1	1	0	1	1	0	0	1	1	1	0	1	1	0	0	0	0	0	1	0	1	0	0	1	1	1	1	1	1	0	0	1	0	0	0	1	1	1	0	1	1	1	0	1	1
1	RBN0436	13440900	13476548	35648	1	1	0	1	1	0	0	1	1	1	0	1	1	0	0	0	0	0	1	0	1	0	0	1	1	1	1	1	1	0	0	1	0	0	0	1	1	1	0	1	1	1	0	1	1
1	RBN0437	13476549	13491147	14598	1	1	0	1	1	0	0	1	1	1	0	1	1	0	0	0	0	0	1	0	1	0	0	1	1	1	1	1	1	0	0	1	0	0	0	1	1	1	0	1	1	1	0	1	1
1	RBN0438	13491148	13505460	14312	1	1	0	1	1	0	0	1	1	1	0	1	1	1	0	0	0	0	1	0	1	0	0	1	1	1	1	1	1	0	0	1	0	0	0	1	1	1	0	1	1	1	0	1	1
1	RBN0439	13505461	13529810	24349	1	1	0	1	1	0	0	1	1	1	0	1	1	1	0	0	0	0	1	0	1	0	0	1	1	1	1	1	1	0	0	1	0	0	0	1	1	1	0	1	1	1	0	1	1
1	RBN0440	13529811	13542638	12827	1	1	0	1	1	0	0	1	1	1	0	1	1	1	0	0	0	0	1	0	1	0	0	1	1	1	1	1	1	0	0	1	0	0	0	1	1	1	0	1	1	1	0	1	1
1	RBN0441	13542639	13553613	10974	1	1	0	1	1	0	0	1	1	1	0	1	1	1	0	0	0	0	1	0	1	0	0	1	1	1	1	1	1	0	0	1	0	0	0	1	1	1	0	1	1	1	0	1	1
1	RBN0442	13553614	13562006	8392	1	1	0	1	1	0	0	1	1	1	0	1	1	1	0	0	0	0	1	0	1	0	0	1	1	1	1	1	1	0	0	1	0	0	0	1	1	1	0	1	1	1	0	1	1
1	RBN0443	13562007	13577347	15340	1	1	0	1	1	0	0	1	1	1	0	1	1	1	0	0	0	0	1	0	1	0	0	1	1	1	1	1	1	0	0	1	0	0	0	1	1	1	0	1	1	1	0	1	1
1	RBN0444	13577348	13702148	124800	1	0	0	1	1	0	0	1	1	1	0	1	1	1	0	0	0	0	1	0	1	0	0	1	1	1	1	1	1	0	0	1	0	0	0	1	1	1	0	1	1	0	0	1	1
1	RBN0445	13702149	13710616	8467	1	0	0	1	1	0	0	1	1	1	0	1	1	1	0	0	0	0	1	0	1	0	0	1	1	1	1	1	1	0	0	1	0	0	0	1	1	1	0	1	1	0	0	1	1
1	RBN0446	13710617	13770416	59799	1	0	0	1	1	0	1	1	1	1	0	1	1	1	0	0	0	0	1	0	1	0	0	1	1	1	1	1	1	0	0	1	0	0	0	1	1	1	0	1	1	0	0	1	1
1	RBN0447	13770417	13780593	10176	1	1	0	1	1	0	1	1	1	1	0	1	1	1	0	0	0	0	1	0	1	0	0	1	1	1	1	1	1	0	0	1	0	0	0	1	1	1	0	1	1	1	0	1	1
1	RBN0448	13780594	13821533	40939	1	1	0	1	1	0	1	1	1	1	0	1	1	1	0	0	0	0	1	0	1	0	0	1	1	1	1	1	1	0	0	1	0	0	0	1	1	1	0	1	1	1	0	1	1
1	RBN0449	13821534	13841436	19902	1	1	0	1	1	0	0	1	1	1	0	1	1	1	0	0	0	0	1	0	1	0	0	1	1	1	1	1	1	0	0	1	0	0	0	1	1	1	0	1	1	1	0	1	1
1	RBN0450	13841437	13850073	8636	0	0	0	1	1	0	0	1	1	1	0	1	1	0	0	0	0	0	1	0	1	0	0	1	1	1	1	1	1	0	0	1	0	0	0	1	1	1	0	1	1	0	0	1	1
1	RBN0451	13850074	13885841	35767	0	0	0	1	1	0	0	1	1	1	0	1	1	0	0	0	0	0	1	0	1	0	0	1	1	1	1	1	1	0	0	1	0	0	0	1	1	1	0	1	1	0	0	1	1
1	RBN0452	13885842	13896048	10206	1	1	0	1	1	0	0	1	1	1	0	1	1	0	0	0	0	0	1	0	1	0	0	1	1	1	1	1	1	0	0	1	0	0	0	1	1	1	0	1	1	1	0	1	1
1	RBN0453	13896049	13922836	26787	1	1	0	1	1	0	0	1	1	1	0	1	1	0	0	0	0	0	1	0	1	0	0	1	1	1	1	1	1	0	0	1	0	0	0	1	1	1	0	1	1	1	0	1	1
1	RBN0454	13922837	13942233	19396	1	1	0	1	1	0	1	1	1	1	0	1	1	1	0	0	0	0	1	0	1	0	0	1	1	1	1	1	1	0	0	1	0	0	0	1	1	1	0	1	1	1	0	1	1
1	RBN0455	13942234	13961911	19677	1	1	0	1	1	0	1	1	1	1	0	1	1	1	0	0	0	0	1	0	1	0	0	1	1	1	1	1	1	0	0	1	0	0	0	1	1	1	0	1	1	1	0	1	1
1	RBN0456	13961912	13970437	8525	1	0	0	1	1	0	1	1	1	1	0	1	1	1	0	0	0	0	1	0	1	0	0	1	1	1	1	1	1	0	0	1	0	0	0	1	1	1	0	1	1	1	0	1	1
1	RBN0457	13970438	13979963	9525	1	0	0	1	1	0	1	1	1	1	0	1	1	1	0	0	0	0	1	0	1	0	0	1	1	1	1	1	1	0	0	1	0	0	0	1	1	1	0	1	1	1	0	1	1
1	RBN0458	13979964	14023567	43603	1	1	0	1	1	0	1	1	1	1	1	1	1	1	0	0	0	0	1	0	1	0	0	1	1	1	1	1	1	0	0	1	0	0	0	1	1	1	0	1	1	1	0	1	1
1	RBN0459	14023568	14055068	31500	1	1	0	1	1	0	1	1	1	1	1	1	1	1	0	0	0	0	1	0	1	0	0	1	1	1	1	1	1	0	0	1	0	0	0	1	1	1	0	1	1	1	0	1	1
1	RBN0460	14055069	14066243	11174	1	1	0	1	1	0	0	1	1	1	1	1	1	0	0	0	0	0	1	0	1	0	0	1	1	1	1	1	1	0	0	1	0	0	0	1	1	1	0	1	1	1	0	1	1
1	RBN0461	14066244	14124541	58297	1	0	0	1	1	0	0	1	1	1	1	1	1	0	0	0	0	0	1	0	1	0	0	1	1	1	1	1	1	0	0	1	0	0	0	1	1	1	0	1	1	0	0	1	1
1	RBN0462	14124542	14147895	23353	1	0	0	1	1	0	0	1	1	1	1	1	1	1	0	0	0	0	1	0	1	0	0	1	1	1	1	1	1	0	0	1	0	0	0	1	1	1	0	1	1	0	0	1	1
1	RBN0463	14147896	14156733	8837	1	0	0	1	1	0	0	1	1	1	1	1	1	1	0	0	0	0	1	0	1	0	0	1	1	1	1	1	1	0	0	1	0	0	0	1	1	1	0	1	1	1	0	1	1
1	RBN0464	14156734	14163912	7178	1	0	0	1	1	0	0	1	1	1	1	1	1	1	0	0	0	0	1	0	1	0	0	1	1	1	1	1	1	0	0	1	0	0	0	1	1	1	0	1	1	1	0	1	1
1	RBN0465	14163913	14189590	25677	1	0	0	1	1	0	0	1	1	1	1	1	1	1	0	0	0	0	1	0	1	0	0	1	1	1	1	1	1	0	0	1	0	0	0	1	1	1	0	1	1	0	0	1	1
1	RBN0466	14189591	14225750	36159	1	0	0	1	1	0	1	1	1	1	1	1	1	1	0	0	0	0	1	0	1	0	0	1	1	1	1	1	1	0	0	1	0	0	0	1	1	1	0	1	1	0	0	1	1
1	RBN0467	14225751	14302458	76707	1	0	0	1	1	0	1	1	1	1	1	1	1	1	0	0	0	0	1	0	1	0	0	1	1	1	1	1	1	0	0	1	0	0	0	1	1	1	0	1	1	0	0	1	1
1	RBN0468	14302459	14324807	22348	1	1	0	1	1	0	1	1	1	1	1	1	1	1	0	0	0	0	1	0	1	0	0	1	1	1	1	1	1	0	0	1	0	0	0	1	1	1	0	1	1	1	0	1	1
1	RBN0469	14324808	14346915	22107	1	1	0	1	1	0	0	1	1	1	1	1	1	0	0	0	0	0	1	0	1	0	0	1	1	1	1	1	1	0	0	1	0	0	0	1	1	1	0	1	1	1	0	1	1
1	RBN0470	14346916	14463327	116411	1	1	0	1	1	0	1	1	1	1	1	1	1	1	0	0	0	0	1	0	1	0	0	1	1	1	1	1	1	0	0	1	0	0	0	1	1	1	0	1	1	1	0	1	1
1	RBN0471	14463328	14500043	36715	0	1	0	1	1	0	1	1	1	1	1	1	1	0	0	0	0	0	1	0	1	0	0	1	1	1	1	1	1	0	0	1	0	0	0	1	1	1	0	1	1	1	0	1	1
1	RBN0472	14500044	14516748	16704	0	1	0	1	1	0	1	1	1	1	1	1	1	1	0	0	0	0	1	0	1	0	0	1	1	1	1	1	1	0	0	1	0	0	0	1	1	1	0	1	1	1	0	1	1
1	RBN0473	14516749	14530947	14198	0	1	0	1	1	0	0	1	1	1	1	1	1	0	0	0	0	0	1	0	1	0	0	1	1	1	1	1	1	0	0	1	0	0	0	1	1	1	0	1	1	1	0	1	1
1	RBN0474	14530948	14551868	20920	1	1	0	1	1	0	0	1	1	1	1	1	1	0	0	0	0	0	1	0	1	0	0	1	1	1	1	1	1	0	0	1	0	0	0	1	1	1	0	1	1	1	0	1	1
1	RBN0475	14551869	14557031	5162	1	1	0	1	1	0	1	1	1	1	1	1	1	0	0	0	0	0	1	0	1	0	0	1	1	1	1	1	1	0	0	1	0	0	0	1	1	1	0	1	1	1	0	1	1
1	RBN0476	14557032	14597997	40965	1	1	0	1	1	0	1	1	1	1	1	1	1	1	0	0	0	0	1	0	1	0	0	1	1	1	1	1	1	0	0	1	0	0	0	1	1	1	0	1	1	1	0	1	1
1	RBN0477	14597998	14607607	9609	1	1	0	1	1	0	1	1	1	1	1	1	1	1	0	0	0	0	1	0	1	0	0	1	1	1	1	1	1	0	0	1	0	0	0	1	1	1	0	1	1	1	0	1	1
1	RBN0478	14607608	14613381	5773	1	1	0	1	1	0	1	1	1	1	1	1	1	1	0	0	0	0	1	0	1	0	0	1	1	1	1	1	1	0	0	1	0	0	0	1	1	1	0	1	1	1	0	1	1
1	RBN0479	14613382	14620007	6625	1	1	0	1	1	0	1	1	1	1	1	1	1	1	0	0	0	0	1	0	1	0	0	1	1	1	1	1	1	0	0	1	0	0	0	1	1	1	0	1	1	1	0	1	1
1	RBN0480	14620008	14665149	45141	1	0	0	1	1	0	1	1	1	1	1	1	1	0	0	0	0	0	1	0	1	0	0	1	1	1	1	1	1	0	0	1	0	0	0	1	1	1	0	1	1	1	0	1	1
1	RBN0481	14665150	14674646	9496	1	1	0	1	1	1	1	1	1	1	1	1	1	0	0	0	1	0	1	0	1	0	0	1	1	1	1	1	1	0	1	1	0	0	1	1	1	1	1	1	1	0	0	1	1
1	RBN0482	14674647	14691539	16892	1	1	0	1	1	1	1	1	1	1	1	1	1	0	0	0	1	0	1	0	1	0	0	1	1	1	1	1	1	0	1	1	0	0	1	1	1	1	1	1	1	0	0	1	1
1	RBN0483	14691540	14700130	8590	1	1	0	1	1	1	1	1	1	1	1	1	1	0	0	0	1	0	1	0	1	0	0	1	1	1	1	1	1	0	1	1	0	0	1	1	1	1	1	1	1	0	0	1	1
1	RBN0484	14700131	14722492	22361	0	1	0	1	1	0	1	1	1	1	1	1	1	1	0	0	0	0	1	0	1	0	0	1	1	1	1	1	1	0	0	1	0	0	0	1	1	1	0	1	1	1	0	1	1
1	RBN0485	14722493	14727554	5061	1	1	0	1	1	0	1	1	1	1	1	1	1	1	0	0	0	0	1	0	1	0	0	1	1	1	1	1	1	0	0	1	0	0	0	1	1	1	0	1	1	1	0	1	1
1	RBN0486	14727555	14760627	33072	1	1	0	1	1	0	1	1	1	1	1	1	1	1	0	0	0	0	1	0	1	0	0	1	1	1	1	1	1	0	0	1	0	0	0	1	1	1	0	1	1	1	0	1	1
1	RBN0487	14760628	14772344	11716	1	1	0	1	1	0	1	1	1	1	1	1	1	1	0	0	0	0	1	0	1	0	0	1	1	1	1	1	1	0	0	1	0	0	0	1	1	1	0	1	1	1	0	1	1
1	RBN0488	14772345	14782899	10554	0	1	0	1	1	0	1	1	1	1	1	1	1	0	0	0	0	0	1	0	1	0	0	1	1	1	1	1	1	0	0	1	0	0	0	1	1	1	0	1	1	1	0	1	1
1	RBN0489	14782900	14792053	9153	0	1	0	1	1	0	0	1	1	1	1	1	1	0	0	0	0	0	1	0	1	0	0	1	1	1	1	1	1	0	0	1	0	0	0	1	1	1	0	1	1	1	0	1	1
1	RBN0490	14792054	14805278	13224	1	1	0	1	1	0	0	1	1	1	1	1	1	0	0	0	0	0	1	0	1	0	0	1	1	1	1	1	1	0	0	1	0	0	0	1	1	1	0	1	1	1	0	1	1
1	RBN0491	14805279	14827464	22185	1	1	0	1	1	0	0	0	1	1	1	1	1	0	0	0	0	0	1	0	1	0	0	1	1	1	1	1	1	0	0	1	0	0	0	1	1	1	0	1	1	1	0	1	1
1	RBN0492	14827465	14900719	73254	0	1	0	1	1	0	0	0	1	1	1	1	1	0	0	0	0	0	1	0	1	0	0	1	1	1	1	1	1	0	0	1	0	0	0	1	1	1	0	1	1	1	0	1	1
1	RBN0493	14900720	14909834	9114	1	1	0	1	1	0	1	0	1	1	1	1	1	1	0	0	0	0	1	0	1	0	0	1	1	1	1	1	1	0	0	1	0	0	0	1	1	1	0	1	1	1	0	1	1
1	RBN0494	14909835	14928412	18577	1	1	0	1	1	0	1	0	1	1	1	1	1	1	0	0	0	0	1	0	1	0	0	1	1	1	1	1	1	0	0	1	0	0	0	1	1	1	0	1	1	1	0	1	1
1	RBN0495	14928413	14935827	7414	1	1	0	1	1	0	0	0	1	1	1	1	1	0	0	0	0	0	1	0	1	0	0	1	1	1	1	1	1	0	0	1	0	0	0	1	1	1	0	1	1	1	0	1	1
1	RBN0496	14935828	14943969	8141	1	1	0	1	1	0	0	0	1	1	1	1	1	0	0	0	0	0	1	0	1	0	0	1	1	1	1	1	1	0	0	1	0	0	0	1	1	1	0	1	1	1	0	1	1
1	RBN0497	14943970	15026874	82904	1	1	0	1	1	0	1	0	1	1	1	1	1	1	0	0	0	0	1	0	1	0	0	1	1	1	1	1	1	0	0	1	0	0	0	1	1	1	0	1	1	1	0	1	1
1	RBN0498	15026875	15050695	23820	1	1	0	2	2	0	1	1	2	2	1	2	1	1	0	1	1	1	1	1	1	1	1	1	1	1	1	2	2	1	1	2	1	0	0	1	1	1	1	2	2	1	1	2	1
1	RBN0499	15050696	15232588	181892	1	1	0	1	1	0	1	0	1	1	1	1	1	1	0	0	0	0	1	0	1	0	0	1	1	1	1	1	1	0	0	1	0	0	0	1	1	1	0	1	1	1	0	1	1
1	RBN0500	15232589	15248023	15434	1	1	0	1	1	0	1	0	1	1	1	1	1	1	0	0	0	0	1	0	1	0	0	1	1	1	1	1	1	0	0	1	0	0	0	1	1	1	0	1	1	1	0	1	1
1	RBN0501	15248024	15280984	32960	1	0	0	1	1	0	1	0	1	1	1	1	1	1	0	0	0	0	1	0	1	0	0	1	1	1	1	1	1	0	0	1	0	0	0	1	1	1	0	1	1	0	0	1	1
1	RBN0502	15280985	15345409	64424	1	0	0	1	1	0	0	0	1	1	1	1	1	0	0	0	0	0	1	0	1	0	0	1	1	1	1	1	1	0	0	1	0	0	0	1	1	1	0	1	1	0	0	1	1
1	RBN0503	15345410	15387663	42253	1	1	0	1	1	0	1	0	1	1	1	1	1	1	0	0	0	0	1	0	1	0	0	1	1	1	1	1	1	0	0	1	0	0	0	1	1	1	0	1	1	1	0	1	1
1	RBN0504	15387664	15406474	18810	1	1	0	1	1	0	1	0	1	1	1	1	1	1	0	0	0	0	1	0	1	0	0	1	1	1	1	1	1	0	0	1	0	0	0	1	1	1	0	1	1	0	0	1	1
1	RBN0505	15406475	15421283	14808	1	1	0	1	1	0	1	0	1	1	1	1	1	1	0	0	0	0	1	0	1	0	0	1	1	1	1	1	1	0	0	1	0	0	0	1	1	1	0	1	1	1	0	1	1
1	RBN0506	15421284	15439875	18591	1	1	0	1	1	0	1	0	1	1	1	1	1	1	0	0	0	0	1	0	1	0	0	1	1	1	1	1	1	0	0	1	0	0	0	1	1	1	0	1	1	1	0	1	1
1	RBN0507	15439876	15505138	65262	1	1	0	1	1	0	1	0	1	1	1	1	1	1	0	0	0	0	1	0	1	0	0	1	1	1	1	1	1	0	0	1	0	0	0	1	1	1	0	1	1	1	0	1	1
1	RBN0508	15505139	15539602	34463	1	1	0	1	1	0	1	0	1	1	1	1	1	1	0	0	0	0	1	0	1	0	0	1	1	1	1	1	1	0	0	1	0	0	0	1	1	1	0	1	1	1	0	1	1
1	RBN0509	15539603	15567718	28115	1	1	0	1	1	0	1	0	1	1	1	1	1	1	0	0	0	0	1	0	1	0	0	1	1	1	1	1	1	0	0	1	0	0	0	1	1	1	0	1	1	1	0	1	1
1	RBN0510	15567719	15661340	93621	1	1	0	1	1	0	1	0	1	1	1	1	1	1	0	0	0	0	1	0	1	0	0	1	1	1	1	1	1	0	0	1	0	0	0	1	1	1	0	1	1	1	0	1	1
1	RBN0511	15661341	15679503	18162	1	1	0	1	1	0	1	0	1	1	1	1	1	1	0	0	0	0	1	0	1	0	0	1	1	1	1	1	1	0	0	1	0	0	0	1	1	1	0	1	1	1	0	1	1
1	RBN0512	15679504	15688889	9385	1	0	0	1	1	0	1	0	1	1	1	1	1	1	0	0	0	0	1	0	1	0	0	1	1	1	1	1	1	0	0	1	0	0	0	1	1	1	0	1	1	1	0	1	1
1	RBN0513	15688890	15813065	124175	1	0	0	1	1	0	1	0	1	1	1	1	1	1	0	0	0	0	1	0	1	0	0	1	1	1	1	1	1	0	0	1	0	0	0	1	1	1	0	1	1	0	0	1	1
1	RBN0514	15813066	15834187	21121	1	0	0	1	1	0	1	0	1	1	1	1	1	1	0	0	0	0	1	0	1	0	0	1	1	1	1	1	1	0	0	1	0	0	0	1	1	1	0	1	1	0	0	1	1
1	RBN0515	15834188	15879950	45762	1	0	0	1	1	0	0	0	1	1	1	1	1	1	0	0	0	0	1	0	1	0	0	1	1	1	1	1	1	0	0	1	0	0	0	1	1	1	0	1	1	0	0	1	1
1	RBN0516	15879951	15905707	25756	1	0	0	1	1	0	0	0	1	1	1	1	1	1	0	0	0	0	1	0	1	0	0	1	1	1	1	1	1	0	0	1	0	0	0	1	1	1	0	1	1	1	0	1	1
1	RBN0517	15905708	15939935	34227	1	0	0	1	1	0	0	0	1	1	1	1	1	1	0	0	0	0	1	0	1	0	0	1	1	1	1	1	1	0	0	1	0	0	0	1	1	1	0	1	1	1	0	1	1
1	RBN0518	15939936	15951085	11149	1	0	0	1	1	0	1	0	1	1	1	1	1	1	0	0	0	0	1	0	1	0	0	1	1	1	1	1	1	0	0	1	0	0	0	1	1	1	0	1	1	1	0	1	1
1	RBN0519	15951086	15957986	6900	1	0	0	1	1	0	1	0	1	1	1	1	1	1	0	0	0	0	1	0	1	0	0	1	1	1	1	1	1	0	0	1	0	0	0	1	1	1	0	1	1	1	0	1	1
1	RBN0520	15957987	15970999	13012	1	0	0	1	1	0	1	0	1	1	1	1	1	1	0	0	0	0	1	0	1	0	0	1	1	1	1	1	1	0	0	1	0	0	0	1	1	1	0	1	1	1	0	1	1
1	RBN0521	15971000	15986985	15985	1	0	0	1	1	0	1	0	1	1	1	1	1	1	0	0	0	0	1	0	1	0	0	1	1	1	1	1	1	0	0	1	0	0	0	1	1	1	0	1	1	1	0	1	1
1	RBN0522	15986986	15996454	9468	1	0	0	1	1	0	1	0	1	1	1	1	1	0	0	0	0	0	1	0	1	0	0	1	1	1	1	1	1	0	0	1	0	0	0	1	1	1	0	1	1	1	0	1	1
1	RBN0523	15996455	16034069	37614	1	0	0	1	1	0	0	0	1	1	1	1	1	0	0	0	0	0	1	0	1	0	0	1	1	1	1	1	1	0	0	1	0	0	0	1	1	1	0	1	1	1	0	1	1
1	RBN0524	16034070	16045805	11735	1	0	0	1	1	0	0	0	1	1	1	1	1	0	0	0	0	0	1	0	1	0	0	1	1	1	1	1	1	0	0	1	0	0	0	1	1	1	0	1	1	1	0	1	1
1	RBN0525	16045806	16053587	7781	1	0	0	1	1	0	0	0	1	1	1	1	1	0	0	0	0	0	1	0	1	0	0	1	1	1	1	1	1	0	0	1	0	0	0	1	1	1	0	1	1	1	0	1	1
1	RBN0526	16053588	16060251	6663	1	0	0	1	1	0	0	0	1	1	1	1	1	0	0	0	0	0	1	0	1	0	0	1	1	1	1	1	1	0	0	1	0	0	0	1	1	1	0	1	1	1	0	1	1
1	RBN0527	16060252	16072020	11768	1	0	0	1	1	0	0	0	1	1	1	1	1	0	0	0	0	0	1	0	1	0	0	1	1	1	1	1	1	0	0	1	0	0	0	1	1	1	0	1	1	1	0	1	1
1	RBN0528	16072021	16117976	45955	1	0	0	1	1	0	1	0	1	1	1	1	1	1	0	0	0	0	1	0	1	0	0	1	1	1	1	1	1	0	0	1	0	0	0	1	1	1	0	1	1	0	0	1	1
1	RBN0529	16117977	16124987	7010	1	1	0	1	1	0	1	0	1	1	1	1	1	1	0	0	0	0	1	0	1	0	0	1	1	1	1	1	1	0	0	1	0	0	0	1	1	1	0	1	1	0	0	1	1
1	RBN0530	16124988	16147916	22928	1	1	0	1	1	0	1	0	1	1	1	1	1	1	0	0	0	0	1	0	1	0	0	1	1	1	1	1	1	0	0	1	0	0	0	1	1	1	0	1	1	1	0	1	1
1	RBN0531	16147917	16156122	8205	0	0	0	1	1	0	1	0	1	1	1	1	1	1	0	0	0	0	1	0	1	0	0	1	1	1	1	1	1	0	0	1	0	0	0	1	1	1	0	1	1	1	0	1	1
1	RBN0532	16156123	16167308	11185	0	0	0	1	1	0	1	0	1	1	1	1	1	1	0	0	0	0	1	0	1	0	0	1	1	1	1	1	1	0	0	1	0	0	0	1	1	1	0	1	1	0	0	1	1
1	RBN0533	16167309	16185145	17836	0	0	0	1	1	0	1	0	1	1	1	1	1	0	0	0	0	0	1	0	1	0	0	1	1	1	1	1	1	0	0	1	0	0	0	1	1	1	0	1	1	0	0	1	1
1	RBN0534	16185146	16193460	8314	0	0	0	1	1	0	1	0	1	1	1	1	1	0	0	0	0	0	1	0	1	0	0	1	1	1	1	1	1	0	0	1	0	0	0	1	1	1	0	1	1	0	0	1	1
1	RBN0535	16193461	16206681	13220	1	0	0	1	1	0	1	0	1	1	1	1	1	1	0	0	0	0	1	0	1	0	0	1	1	1	1	1	1	0	0	1	0	0	0	1	1	1	0	1	1	0	0	1	1
1	RBN0536	16206682	16305756	99074	1	0	0	1	1	0	1	0	1	1	1	1	1	1	0	0	0	0	1	0	1	0	0	1	1	1	1	1	1	0	0	1	0	0	0	1	1	1	0	1	1	0	0	1	1
1	RBN0537	16305757	16339068	33311	1	0	0	1	1	0	1	0	1	1	1	1	1	1	0	0	0	0	1	0	1	0	0	1	1	1	1	1	1	0	0	1	0	0	0	1	1	1	0	1	1	0	0	1	1
1	RBN0538	16339069	16344385	5316	1	0	0	1	1	0	1	0	1	1	1	1	1	1	0	0	0	0	1	0	1	0	0	1	1	1	1	1	1	0	0	1	0	0	0	1	1	1	0	1	1	0	0	1	1
1	RBN0539	16344386	16355148	10762	1	0	0	1	1	0	1	0	1	1	1	1	1	1	0	1	0	0	1	0	1	0	0	1	1	1	1	1	1	0	0	1	0	0	0	1	1	1	0	1	1	1	0	1	1
1	RBN0540	16355149	16400838	45689	1	0	0	1	1	0	1	0	1	1	1	1	1	1	0	0	0	0	1	0	1	0	0	1	1	1	1	1	1	0	0	1	0	0	0	1	1	1	0	1	1	1	0	1	1
1	RBN0541	16400839	16409781	8942	0	0	0	1	1	0	0	0	1	1	1	1	1	0	0	0	0	0	1	0	1	0	0	1	1	1	1	1	1	0	0	1	0	0	0	1	1	1	0	1	1	0	0	1	1
1	RBN0542	16409782	16418746	8964	0	0	0	1	1	0	0	0	1	1	1	1	1	0	0	0	0	0	1	0	1	0	0	1	1	1	1	1	1	0	0	1	0	0	0	1	1	1	0	1	1	0	0	1	1
1	RBN0543	16418747	16447855	29108	0	0	0	1	1	0	1	0	1	1	1	1	1	0	0	0	0	0	1	0	1	0	0	1	1	1	1	1	1	0	0	1	0	0	0	1	1	1	0	1	1	0	0	1	1
1	RBN0544	16447856	16461485	13629	0	0	0	1	1	0	1	0	1	1	1	1	1	0	0	0	0	0	1	0	1	0	0	1	1	1	1	1	1	0	0	1	0	0	0	1	1	1	0	1	1	0	0	1	1
1	RBN0545	16461486	16486694	25208	1	1	0	1	1	0	1	0	1	1	1	1	1	0	0	0	0	0	1	0	1	0	0	1	1	1	1	1	1	0	0	1	0	0	0	1	1	1	0	1	1	1	0	1	1
1	RBN0546	16486695	16522938	36243	1	1	0	1	1	0	1	0	1	1	1	1	1	0	0	0	0	0	1	0	1	0	0	1	1	1	1	1	1	0	0	1	0	0	0	1	1	1	0	1	1	1	0	1	1
1	RBN0547	16522939	16530252	7313	1	1	0	1	1	0	1	0	1	1	1	1	1	0	0	0	0	0	1	0	1	0	0	1	1	1	1	1	1	0	0	1	0	0	0	1	1	1	0	1	1	1	0	1	1
1	RBN0548	16530253	16548947	18694	1	0	0	1	1	0	1	0	1	1	1	1	1	0	0	0	0	0	1	0	1	0	0	1	1	1	1	1	1	0	0	1	0	0	0	1	1	1	0	1	1	1	0	1	1
1	RBN0549	16548948	16570514	21566	1	1	0	1	1	0	1	0	1	1	1	1	1	1	0	0	0	0	1	0	1	0	0	1	1	1	1	1	1	0	0	1	0	0	0	1	1	1	0	1	1	1	0	1	1
1	RBN0550	16570515	16605389	34874	0	0	0	1	1	0	0	0	1	1	1	1	1	0	0	0	0	0	1	0	1	0	0	1	1	1	1	1	1	0	0	1	0	0	0	1	1	1	0	1	1	0	0	1	1
1	RBN0551	16605390	16633556	28166	1	1	0	1	1	0	1	0	1	1	1	2	1	1	0	0	0	0	1	0	1	0	0	1	1	1	1	1	1	0	0	1	0	0	0	1	1	1	0	1	1	1	0	1	1
1	RBN0552	16633557	16656610	23053	1	1	0	1	1	0	1	0	1	1	1	1	1	1	0	0	0	0	1	0	1	0	0	1	1	1	1	1	1	0	0	1	0	0	0	1	1	1	0	1	1	1	0	1	1
1	RBN0553	16656611	16682377	25766	1	1	0	1	1	0	1	0	1	1	1	1	1	1	0	0	0	0	1	0	1	0	0	1	1	1	1	1	1	0	0	1	0	0	0	1	1	1	0	1	1	1	0	1	1
1	RBN0554	16682378	16693300	10922	1	0	0	1	1	0	1	0	1	1	1	1	1	0	0	0	0	0	1	0	1	0	0	1	1	1	1	1	1	0	0	1	0	0	0	1	1	1	0	1	1	1	0	1	1
1	RBN0555	16693301	16698360	5059	0	0	0	1	1	0	1	0	1	1	1	1	1	0	0	0	0	0	1	0	1	0	0	1	1	1	1	1	1	0	0	1	0	0	0	1	1	1	0	1	1	1	0	1	1
1	RBN0556	16698361	16715605	17244	0	0	0	1	1	0	1	0	1	1	1	1	1	0	0	0	0	0	1	0	1	0	0	1	1	1	1	1	1	0	0	1	0	0	0	1	1	1	0	1	1	1	0	1	1
1	RBN0557	16715606	16734029	18423	0	1	0	1	1	0	1	0	1	1	1	1	1	1	0	0	0	0	1	0	1	0	0	1	1	1	1	1	1	0	0	1	0	0	0	1	1	1	0	1	1	1	0	1	1
1	RBN0558	16734030	16741489	7459	0	1	0	1	1	0	1	0	1	1	1	1	1	1	0	0	0	0	1	0	1	0	0	1	1	1	1	1	1	0	0	1	0	0	0	1	1	1	0	1	1	1	0	1	1
1	RBN0559	16741490	17011153	269663	0	1	0	1	1	0	0	0	1	1	1	1	1	0	0	0	0	0	1	0	1	0	0	1	1	1	1	1	1	0	0	1	0	0	0	1	1	1	0	1	1	1	0	1	1
1	RBN0560	17011154	17026278	15124	0	1	0	1	1	0	0	0	1	1	1	1	1	0	0	0	0	0	1	0	1	0	0	1	1	1	1	1	1	0	0	1	0	0	0	1	1	1	0	1	1	1	0	1	1
1	RBN0561	17026279	17039373	13094	0	1	0	1	1	0	0	0	1	1	1	1	1	1	0	0	0	0	1	0	1	1	0	1	1	1	1	1	1	0	0	1	0	0	0	1	1	1	0	1	1	0	1	1	1
1	RBN0562	17039374	17115107	75733	0	0	0	1	1	0	0	0	1	1	1	1	1	0	0	0	0	0	1	0	1	0	0	1	1	1	1	1	1	0	0	1	0	0	0	1	1	1	0	1	1	0	0	1	1
1	RBN0563	17115108	17134432	19324	0	0	0	1	1	0	0	0	1	1	1	1	1	0	0	0	0	0	1	0	1	0	0	1	1	1	1	1	1	0	0	1	0	0	0	1	1	1	0	1	1	0	0	1	1
1	RBN0564	17134433	17139751	5318	0	0	0	1	1	0	0	0	1	1	1	1	1	0	0	0	0	0	1	0	1	0	0	1	1	1	1	1	1	0	0	1	0	0	0	1	1	1	0	1	1	0	0	1	1
1	RBN0565	17139752	17170825	31073	0	0	0	1	1	0	0	0	1	1	1	1	1	0	0	0	0	0	1	0	1	0	0	1	1	1	1	1	1	0	0	1	0	0	0	1	1	1	0	1	1	0	0	1	1
1	RBN0566	17170826	17180331	9505	0	0	0	1	1	0	0	0	1	1	1	1	1	0	0	0	0	0	1	0	1	0	0	1	1	1	1	1	1	0	0	1	0	0	0	1	1	1	0	1	1	1	0	1	1
1	RBN0567	17180332	17195034	14702	0	0	0	1	1	0	0	0	1	1	1	1	1	0	0	0	0	0	1	0	1	0	0	1	1	1	1	1	1	0	0	1	0	0	0	1	1	1	0	1	1	1	0	1	1
1	RBN0568	17195035	17235552	40517	0	0	0	1	1	0	0	0	1	1	1	1	1	0	0	0	0	0	1	0	1	0	0	1	1	1	1	1	1	0	0	1	0	0	0	1	1	1	0	1	1	0	0	1	1
1	RBN0569	17235553	17286235	50682	0	0	0	1	1	0	0	0	1	1	1	1	1	0	0	0	0	0	1	0	1	0	0	1	1	1	1	1	1	0	0	1	0	0	0	1	1	1	0	1	1	0	0	1	1
1	RBN0570	17286236	17299870	13634	0	0	0	1	1	0	0	0	1	1	1	1	1	0	0	0	0	0	1	0	1	0	0	1	1	1	1	1	1	0	0	1	0	0	0	1	1	1	0	1	1	0	0	1	1
1	RBN0571	17299871	17308172	8301	0	0	0	1	1	0	0	0	1	1	1	1	1	0	0	0	0	0	1	0	1	0	0	1	1	1	1	1	1	0	0	1	0	0	0	1	1	1	0	1	1	0	0	1	1
1	RBN0572	17308173	17325786	17613	1	0	0	1	1	0	0	0	1	1	1	1	1	0	0	0	0	0	1	0	1	0	0	1	1	1	1	1	1	0	0	1	0	0	0	1	1	1	0	1	1	0	0	1	1
1	RBN0573	17325787	17334784	8997	1	0	0	1	1	0	0	0	1	1	1	1	1	0	0	0	0	0	1	0	1	0	0	1	1	1	1	1	1	0	0	1	0	0	0	1	1	1	0	1	1	1	0	1	1
1	RBN0574	17334785	17347213	12428	1	0	0	1	1	0	0	0	1	1	1	1	1	0	0	0	0	0	1	0	1	0	0	1	1	1	1	1	1	0	0	1	0	0	0	1	1	1	0	1	1	1	0	1	1
1	RBN0575	17347214	17359428	12214	1	0	0	1	1	0	0	0	1	1	1	1	1	0	0	0	0	0	1	0	1	0	0	1	1	1	1	1	1	0	0	1	0	0	0	1	1	1	0	1	1	1	0	1	1
1	RBN0576	17359429	17381269	21840	0	1	0	1	1	0	1	0	1	1	1	1	1	0	0	0	0	0	1	0	1	0	0	1	1	1	1	1	1	0	0	1	0	0	0	1	1	1	0	1	1	0	0	1	1
1	RBN0577	17381270	17400208	18938	0	1	0	1	1	0	1	0	1	1	1	1	1	0	0	0	0	0	1	0	1	0	0	1	1	1	1	1	1	0	0	1	0	0	0	1	1	1	0	1	1	0	0	1	1
1	RBN0578	17400209	17428106	27897	1	1	0	1	1	0	1	0	1	1	1	1	1	0	0	0	0	0	1	0	1	0	0	1	1	1	1	1	1	0	0	1	0	0	0	1	1	1	0	1	1	0	0	1	1
1	RBN0579	17428107	17471347	43240	1	1	0	1	1	0	1	0	1	1	1	1	1	1	0	0	0	0	1	0	1	0	0	1	1	1	1	1	1	0	0	1	0	0	0	1	1	1	0	1	1	1	0	1	1
1	RBN0580	17471348	17490372	19024	0	1	0	1	1	0	0	0	1	1	1	1	1	1	0	0	0	0	1	0	1	0	0	1	1	1	1	1	1	0	0	1	0	0	0	1	1	1	0	1	1	1	0	1	1
1	RBN0581	17490373	17515995	25622	0	1	0	1	1	0	0	0	1	1	1	1	1	1	0	0	0	0	1	0	1	0	0	1	1	1	1	1	1	0	0	1	0	0	0	1	1	1	0	1	1	1	0	1	1
1	RBN0582	17515996	17541166	25170	0	1	0	1	1	0	0	0	1	1	1	1	1	1	0	0	0	0	1	0	1	0	0	1	1	1	1	1	1	0	0	1	0	0	0	1	1	1	0	1	1	1	0	1	1
1	RBN0583	17541167	17580641	39474	0	1	0	1	1	0	1	0	1	1	1	1	1	1	0	0	0	0	1	0	1	0	0	1	1	1	1	1	1	0	0	1	0	0	0	1	1	1	0	1	1	1	0	1	1
1	RBN0584	17580642	17589298	8656	0	1	0	1	1	0	1	0	1	1	1	1	1	1	0	0	0	0	1	0	1	0	0	1	1	1	1	1	1	0	0	1	0	0	0	1	1	1	0	1	1	1	0	1	1
1	RBN0585	17589299	17614155	24856	1	1	0	1	1	0	1	0	1	1	1	1	1	1	0	0	0	0	1	0	1	0	0	1	1	1	1	1	1	0	0	1	0	0	0	1	1	1	0	1	1	1	0	1	1
1	RBN0586	17614156	17620904	6748	1	1	0	1	1	0	1	0	1	1	1	1	1	1	0	0	0	0	1	0	1	0	0	1	1	1	1	1	1	0	0	1	0	0	0	1	1	1	0	1	1	1	0	1	1
1	RBN0587	17620905	17687523	66618	1	1	0	1	1	0	1	0	1	1	1	1	1	1	0	0	0	0	1	0	1	0	0	1	1	1	1	1	1	0	0	1	0	0	0	1	1	1	0	1	1	1	0	1	1
1	RBN0588	17687524	17722631	35107	1	0	0	1	1	0	0	0	1	1	1	1	1	1	0	0	0	0	1	0	1	0	0	1	1	1	1	1	1	0	0	1	0	0	0	1	1	1	0	1	1	1	0	1	1
1	RBN0589	17722632	17745791	23159	1	0	0	1	1	0	1	0	1	1	1	1	1	1	0	0	0	0	1	0	1	0	0	1	1	1	1	1	1	0	0	1	0	0	0	1	1	1	0	1	1	1	0	1	1
1	RBN0590	17745792	17758104	12312	1	0	0	1	1	0	1	0	1	1	1	1	1	1	0	0	0	0	1	0	1	0	0	1	1	1	1	1	1	0	0	1	0	0	0	1	1	1	0	1	1	1	0	1	1
1	RBN0591	17758105	17775275	17170	1	0	0	1	1	0	1	0	1	1	1	1	1	1	0	0	0	0	1	0	1	0	0	1	1	1	1	1	1	0	0	1	0	0	0	1	1	1	0	1	1	1	0	1	1
1	RBN0592	17775276	17785770	10494	1	0	0	1	1	0	1	0	1	1	1	1	1	1	0	0	0	0	1	0	1	0	0	1	1	1	1	1	1	0	0	1	0	0	0	1	1	1	0	1	1	1	0	1	1
1	RBN0593	17785771	17792343	6572	1	0	0	1	1	0	1	0	1	1	1	1	1	1	0	0	0	0	1	0	1	0	0	1	1	1	1	1	1	0	0	1	0	0	0	1	1	1	0	1	1	1	0	1	1
1	RBN0594	17792344	17894361	102017	1	1	0	1	1	0	1	0	1	1	1	1	1	1	0	0	0	0	1	0	1	0	0	1	1	1	1	1	1	0	0	1	0	0	0	1	1	1	0	1	1	1	0	1	1
1	RBN0595	17894362	17925727	31365	1	1	0	1	1	0	1	0	1	1	1	1	1	1	0	0	0	0	1	0	1	0	0	1	1	1	1	1	1	0	0	1	0	0	0	1	1	1	0	1	1	1	0	1	1
1	RBN0596	17925728	17985645	59917	0	1	0	1	1	0	1	0	1	1	1	1	1	1	0	0	0	0	1	0	1	0	0	1	1	1	1	1	1	0	0	1	0	0	0	1	1	1	0	1	1	1	0	1	1
1	RBN0597	17985646	18030767	45121	0	0	0	1	1	0	0	0	1	1	1	1	1	0	0	0	0	0	1	0	1	0	0	1	1	1	1	1	1	0	0	1	0	0	0	1	1	1	1	1	1	0	0	1	1
1	RBN0598	18030768	18070469	39701	1	1	0	1	1	0	1	0	1	1	1	1	1	0	0	0	0	0	1	0	1	0	0	1	1	1	1	1	1	0	0	1	0	0	0	1	1	1	1	1	1	1	0	1	1
1	RBN0599	18070470	18097726	27256	1	1	0	1	1	0	1	0	1	1	1	1	1	0	0	0	0	0	1	0	1	0	0	1	1	1	1	1	1	0	0	1	0	0	0	1	1	1	1	1	1	1	0	1	1
1	RBN0600	18097727	18148489	50762	1	1	0	1	1	0	1	0	1	1	1	1	1	1	0	0	0	0	1	0	1	0	0	1	1	1	1	1	1	0	0	1	0	0	0	1	1	1	1	1	1	1	0	1	1
1	RBN0601	18148490	18160201	11711	1	1	0	1	1	0	1	0	1	1	1	1	1	0	0	0	0	0	1	0	1	0	0	1	1	1	1	1	1	0	0	1	0	0	0	1	1	1	1	1	1	1	0	1	1
1	RBN0602	18160202	18189585	29383	1	0	0	1	1	0	1	0	1	1	1	1	1	0	0	0	0	0	1	0	1	0	0	1	1	1	1	1	1	0	0	1	0	0	0	1	1	1	1	1	1	0	0	1	1
1	RBN0603	18189586	18208930	19344	1	0	0	1	1	0	1	0	1	1	1	1	1	0	0	0	0	0	1	0	1	0	0	1	1	1	1	1	1	0	0	1	0	0	0	1	1	1	1	1	1	0	0	1	1
1	RBN0604	18208931	18217283	8352	1	0	0	1	1	0	1	0	1	1	1	1	1	1	0	0	0	0	1	0	1	0	0	1	1	1	1	1	1	0	0	1	0	0	0	1	1	1	1	1	1	0	0	1	1
1	RBN0605	18217284	18246793	29509	1	1	0	1	1	0	1	0	1	1	1	1	1	1	0	0	0	0	1	0	1	0	0	1	1	1	1	1	1	0	0	1	0	0	0	1	1	1	1	1	1	1	0	1	1
1	RBN0606	18246794	18257920	11126	1	1	0	1	1	0	0	0	1	1	1	1	1	0	0	0	0	0	1	0	1	0	0	1	1	1	1	1	1	0	0	1	0	0	0	1	1	1	1	1	1	0	0	1	1
1	RBN0607	18257921	18263840	5919	1	1	0	1	1	0	0	0	1	1	1	1	1	0	0	0	0	0	1	0	1	0	0	1	1	1	1	1	1	0	0	1	0	0	0	1	1	1	1	1	1	0	0	1	1
1	RBN0608	18263841	18271293	7452	1	1	0	1	1	0	1	0	1	1	1	1	1	0	0	0	0	0	1	0	1	0	0	1	1	1	1	1	1	0	0	1	0	0	0	1	1	1	1	1	1	0	0	1	1
1	RBN0609	18271294	18285930	14636	1	1	0	1	1	0	1	0	1	1	1	1	1	0	0	0	0	0	1	0	1	0	0	1	1	1	1	1	1	0	0	1	0	0	0	1	1	1	1	1	1	1	0	1	1
1	RBN0610	18285931	18314968	29037	1	1	0	1	1	0	1	0	1	1	1	1	1	0	0	0	0	0	1	0	1	0	0	1	1	1	1	1	1	0	0	1	0	0	0	1	1	1	1	1	1	1	0	1	1
1	RBN0611	18314969	18336100	21131	1	0	0	1	1	0	1	0	1	1	1	1	1	0	0	0	0	0	1	0	1	0	0	1	1	1	1	1	1	0	0	1	0	0	0	1	1	1	1	1	1	1	0	1	1
1	RBN0612	18336101	18350215	14114	1	0	0	1	1	0	1	0	1	1	1	1	1	1	0	0	0	0	1	0	1	0	0	1	1	1	1	1	1	0	0	1	0	0	0	1	1	1	1	1	1	1	0	1	1
1	RBN0613	18350216	18390551	40335	1	1	0	1	1	0	1	0	1	1	1	1	1	1	0	0	0	0	1	0	1	0	0	1	1	1	1	1	1	0	0	1	0	0	0	1	1	1	1	1	1	1	0	1	1
1	RBN0614	18390552	18425537	34985	0	1	0	1	1	0	0	0	1	1	1	1	1	0	0	0	0	0	1	0	1	0	0	1	1	1	1	1	1	0	0	1	0	0	0	1	1	1	1	1	1	1	0	1	1
1	RBN0615	18425538	18434851	9313	0	1	0	1	1	0	0	0	1	1	1	1	1	0	0	0	0	0	1	0	1	0	0	1	1	1	1	1	1	0	0	1	0	0	0	1	1	1	1	1	1	1	0	1	1
1	RBN0616	18434852	18478525	43673	1	1	0	1	1	0	0	0	1	1	1	1	1	0	0	0	0	0	1	0	1	0	0	1	1	1	1	1	1	0	0	1	0	0	0	1	1	1	1	1	1	1	0	1	1
1	RBN0617	18478526	18504732	26206	0	1	0	1	1	0	0	0	1	1	1	1	1	0	0	0	0	0	1	0	1	0	0	1	1	1	1	1	1	0	0	1	0	0	0	1	1	1	1	1	1	1	0	1	1
1	RBN0618	18504733	18532189	27456	1	1	0	1	1	0	0	0	1	1	1	1	1	0	0	0	0	0	1	0	1	0	0	1	1	1	1	1	1	0	0	1	0	0	0	1	1	1	1	1	1	1	0	1	1
1	RBN0619	18532190	18628813	96623	1	1	0	1	1	0	1	0	1	1	1	1	1	1	0	0	0	0	1	0	1	0	0	1	1	1	1	1	1	0	0	1	0	0	0	1	1	1	1	1	1	1	0	1	1
1	RBN0620	18628814	18650821	22007	1	1	0	1	1	0	1	0	1	1	1	1	1	1	0	0	0	0	1	0	1	0	0	1	1	1	1	1	1	0	0	1	0	0	0	1	1	1	1	1	1	1	0	1	1
1	RBN0621	18650822	18666624	15802	0	1	0	1	1	0	1	0	1	1	1	1	1	1	0	0	0	0	1	0	1	0	0	1	1	1	1	1	1	0	0	1	0	0	0	1	1	1	1	1	1	1	0	1	1
1	RBN0622	18666625	18676132	9507	1	1	0	1	1	0	1	0	1	1	1	1	1	1	0	0	0	0	1	0	1	0	0	1	1	1	1	1	1	0	0	1	0	0	0	1	1	1	1	1	1	1	0	1	1
1	RBN0623	18676133	18714240	38107	1	1	0	1	1	0	1	0	1	1	1	1	1	1	0	0	0	0	1	0	1	0	0	1	1	1	1	1	1	0	0	1	0	0	0	1	1	1	1	1	1	1	0	1	1
1	RBN0624	18714241	18725606	11365	1	1	0	1	1	0	1	0	1	1	1	1	1	1	0	0	0	0	1	0	1	0	0	1	1	1	1	1	1	0	0	1	0	0	0	1	1	1	1	1	1	0	0	1	1
1	RBN0625	18725607	18789145	63538	1	1	0	1	1	0	1	0	1	1	1	1	1	1	0	0	0	0	1	0	1	0	0	1	1	1	1	1	1	0	0	1	0	0	0	1	1	1	1	1	1	1	0	1	1
1	RBN0626	18789146	18794343	5197	1	1	0	1	1	0	1	1	1	1	1	1	1	1	0	0	0	0	1	0	1	0	0	1	1	1	1	1	1	0	0	1	0	0	0	1	1	1	1	1	1	0	0	1	1
1	RBN0627	18794344	18832166	37822	1	1	0	1	1	0	1	1	1	1	1	1	1	1	1	0	0	0	1	0	1	0	0	1	1	1	1	1	1	0	1	1	0	0	0	1	1	1	1	1	1	0	0	1	1
1	RBN0628	18832167	18857845	25678	1	1	0	1	1	0	1	1	1	1	1	1	1	1	1	0	0	0	1	0	1	0	0	1	1	1	1	1	1	0	1	1	0	0	0	1	1	1	1	1	1	0	0	1	0
1	RBN0629	18857846	18865051	7205	1	1	0	1	1	0	1	1	1	1	1	1	1	1	1	0	0	0	1	0	1	0	0	1	1	1	1	1	1	0	1	1	0	0	0	1	1	1	1	1	1	0	0	1	0
1	RBN0630	18865052	18876418	11366	1	1	0	1	1	0	1	1	1	1	1	1	1	1	1	0	0	0	1	0	1	0	0	1	1	1	1	1	1	1	1	1	0	0	0	1	1	1	1	1	1	0	0	1	0
1	RBN0631	18876419	18902885	26466	1	1	0	1	1	0	1	1	1	1	1	1	1	0	1	0	0	0	1	0	1	0	0	1	1	1	1	1	1	1	1	1	0	0	0	1	1	1	1	1	1	0	0	1	0
1	RBN0632	18902886	18910672	7786	1	1	0	1	1	0	1	1	1	1	1	1	1	0	1	0	0	0	1	0	1	0	0	1	1	1	1	1	1	1	1	1	0	0	0	1	1	1	1	1	1	0	0	1	0
1	RBN0633	18910673	18916407	5734	1	1	0	1	1	0	1	1	1	1	1	1	1	0	1	0	0	0	1	0	1	0	0	1	1	1	1	1	1	1	1	1	0	0	0	1	1	1	1	1	1	0	0	1	0
1	RBN0634	18916408	18950647	34239	1	1	0	1	1	0	1	1	1	1	1	1	1	0	1	0	0	0	1	0	1	0	0	1	1	1	1	1	1	1	1	1	0	0	0	1	1	1	1	1	1	0	0	1	1
1	RBN0635	18950648	18967519	16871	1	1	0	1	1	0	1	1	1	1	1	1	1	0	1	0	0	0	1	0	1	1	0	1	1	1	1	1	1	1	1	1	0	0	0	1	1	1	1	1	1	0	0	1	1
1	RBN0636	18967520	18973558	6038	1	1	0	1	1	0	1	1	1	1	1	1	1	0	1	0	0	0	1	0	1	1	0	1	1	1	1	1	1	1	1	1	0	0	0	1	1	1	1	1	1	0	0	1	1
1	RBN0637	18973559	18988837	15278	1	1	0	1	1	0	1	1	1	1	1	1	1	0	1	0	0	0	1	0	1	1	0	1	1	1	1	1	1	1	1	1	0	0	0	1	1	1	1	1	1	0	0	1	1
1	RBN0638	18988838	18995833	6995	1	1	0	1	1	0	1	1	1	1	1	1	1	0	1	0	0	0	1	0	1	1	0	0	1	1	1	1	1	1	1	1	0	0	0	1	1	1	1	1	1	0	0	1	1
1	RBN0639	18995834	19033732	37898	1	1	0	1	1	0	1	1	1	1	1	1	1	0	0	0	0	0	1	0	1	1	0	0	1	1	1	1	1	1	1	1	0	0	0	1	1	1	1	1	1	0	0	1	1
1	RBN0640	19033733	19052203	18470	1	1	0	1	1	0	1	1	1	1	1	1	1	0	0	0	0	0	1	0	1	1	0	0	1	1	1	1	1	1	0	1	0	0	0	1	1	1	1	1	1	0	0	1	1
1	RBN0641	19052204	19078409	26205	1	0	0	1	1	0	1	1	1	1	1	1	1	0	0	0	0	0	1	0	1	1	0	0	1	1	1	1	1	1	0	1	0	0	0	1	1	1	1	1	1	0	0	1	1
1	RBN0642	19078410	19105506	27096	1	0	0	1	1	0	1	0	1	1	1	1	1	0	0	0	0	0	1	0	1	1	0	0	1	1	1	1	1	1	0	1	0	0	0	1	1	1	1	1	1	0	0	1	1
1	RBN0643	19105507	19155244	49737	1	0	0	1	1	0	0	0	1	1	1	1	1	0	0	0	0	0	1	0	1	1	0	0	1	1	1	1	1	1	0	1	0	0	0	1	1	1	1	1	1	0	0	1	1
1	RBN0644	19155245	19165339	10094	1	0	0	1	1	0	0	0	1	1	1	1	1	0	0	0	0	0	1	0	1	1	0	0	1	1	1	1	1	1	0	1	0	0	0	1	1	1	1	1	1	0	0	1	1
1	RBN0645	19165340	19202026	36686	1	0	0	1	1	0	0	0	1	1	1	1	1	0	0	0	0	0	1	0	1	1	0	0	1	1	1	1	1	1	0	1	0	0	0	1	1	1	1	1	1	0	0	1	1
1	RBN0646	19202027	19229338	27311	0	0	0	1	1	0	0	0	1	1	1	1	1	0	0	0	0	0	1	0	1	1	0	0	1	1	1	1	1	1	0	1	0	0	0	1	1	1	1	1	1	0	0	1	1
1	RBN0647	19229339	19331731	102392	0	0	0	1	1	0	1	0	1	1	1	1	1	1	0	0	0	0	1	0	1	1	0	0	1	1	1	1	1	1	0	1	0	0	0	1	1	1	1	1	1	1	0	1	1
1	RBN0648	19331732	19340271	8539	0	0	0	1	1	0	1	0	1	1	1	1	1	1	0	0	1	0	1	0	1	1	0	0	1	1	1	1	1	1	0	1	0	0	0	1	1	1	1	1	1	1	0	1	1
1	RBN0649	19340272	19359496	19224	0	0	0	1	1	0	1	0	1	1	1	1	1	1	0	0	1	0	1	0	1	1	0	0	1	1	1	1	1	1	1	1	0	0	0	1	1	1	1	1	1	1	0	1	1
1	RBN0650	19359497	19412570	53073	0	0	0	1	1	0	1	0	1	1	1	1	1	1	0	0	1	0	1	0	1	1	0	0	1	1	1	1	1	1	1	1	0	0	0	1	1	1	1	1	1	1	0	1	1
1	RBN0651	19412571	19419463	6892	0	0	0	1	1	0	1	0	1	1	1	1	1	0	1	0	1	1	1	0	1	1	0	0	1	1	1	1	1	1	1	1	0	0	0	1	1	1	1	1	1	1	0	1	1
1	RBN0652	19419464	19427080	7616	0	0	0	1	1	0	0	0	1	1	1	1	1	0	1	0	1	1	1	0	1	1	0	0	1	1	1	1	0	1	1	1	0	1	0	1	1	1	1	1	1	1	0	1	0
1	RBN0653	19427081	19436223	9142	0	0	0	1	1	1	0	0	0	1	1	1	1	0	1	0	1	1	1	0	1	1	0	0	1	1	1	1	0	1	1	1	0	1	0	1	1	1	1	1	1	1	0	1	0
1	RBN0654	19436224	19459347	23123	0	0	0	1	1	1	0	0	0	0	1	1	1	0	1	0	1	1	1	0	1	1	0	0	0	0	0	1	0	1	1	1	0	1	0	1	1	1	1	0	1	1	0	1	0
1	RBN0655	19459348	19495287	35939	0	0	0	1	1	1	0	0	0	0	1	1	1	0	1	0	1	1	1	0	1	1	0	0	0	0	0	1	0	1	1	1	0	1	0	1	1	1	1	0	1	1	0	1	0
1	RBN0656	19495288	19506862	11574	0	0	0	1	1	1	0	0	0	0	1	1	1	0	1	0	1	0	1	0	1	1	0	0	0	0	0	1	0	1	1	1	0	1	0	1	1	1	1	0	1	1	0	1	0
1	RBN0657	19506863	19514895	8032	0	0	0	1	1	1	0	0	0	0	1	1	1	0	1	0	1	0	1	0	1	1	0	0	0	0	0	1	0	1	1	1	0	1	0	1	1	1	1	0	1	1	0	1	0
1	RBN0658	19514896	19522277	7381	0	0	0	1	1	1	0	0	0	0	1	1	1	0	0	0	1	0	1	0	1	1	0	0	0	0	0	1	0	1	1	1	1	1	0	1	1	1	1	0	1	1	0	1	0
1	RBN0659	19522278	19528385	6107	0	0	0	1	1	1	0	0	0	0	1	1	1	0	0	0	1	0	1	0	1	1	0	0	0	0	0	1	0	1	1	1	1	1	0	1	1	1	1	0	1	1	0	1	0
1	RBN0660	19528386	19551471	23085	0	0	0	1	1	1	0	0	0	0	1	1	1	0	0	0	1	0	1	0	1	1	0	0	0	0	0	1	0	1	1	1	1	1	0	1	1	1	1	0	1	0	0	1	0
1	RBN0661	19551472	19573073	21601	0	0	0	1	1	1	0	0	0	0	1	1	1	0	0	0	1	0	1	0	1	1	0	0	0	0	0	1	0	0	1	1	1	1	0	1	1	1	1	0	1	0	0	1	0
1	RBN0662	19573075	19589202	16127	0	0	0	1	1	1	0	0	0	0	1	1	1	0	0	0	1	0	0	0	0	1	0	1	1	0	0	1	0	0	1	1	1	1	0	1	1	1	1	0	1	0	0	1	0
1	RBN0663	19589203	19618163	28960	1	1	0	1	1	1	1	1	1	1	0	0	1	0	0	1	1	0	0	0	0	1	1	1	1	1	1	1	1	0	1	1	1	1	0	0	1	1	1	1	1	1	1	1	1
1	RBN0664	19618164	19628088	9924	1	1	0	1	1	1	1	1	1	1	0	0	1	0	0	1	1	0	0	0	0	1	1	1	1	1	1	1	1	0	1	1	1	1	0	0	1	1	1	1	1	1	1	1	1
1	RBN0665	19628089	19635725	7636	1	1	0	1	1	1	1	1	1	1	0	0	1	0	0	1	1	0	0	0	0	1	1	1	1	1	1	1	1	0	1	1	1	1	0	0	1	1	1	1	1	1	1	1	1
1	RBN0666	19635726	19646095	10369	1	1	0	1	1	1	1	1	1	1	0	0	1	0	0	1	1	0	0	0	0	1	1	1	1	1	1	1	1	0	1	1	1	1	0	0	1	1	1	1	1	1	1	0	1
1	RBN0667	19646096	19661710	15614	1	1	0	1	1	1	0	1	1	1	0	0	1	0	0	1	1	0	0	0	0	1	1	1	1	1	1	1	1	0	1	1	1	1	0	0	1	1	1	1	1	1	1	0	1
1	RBN0668	19661711	19672387	10676	1	1	0	1	1	1	0	1	1	1	0	0	1	0	0	1	1	0	0	0	0	1	1	1	1	1	1	1	1	0	1	1	1	1	0	0	1	1	1	1	1	1	1	0	1
1	RBN0669	19672388	19693196	20808	1	1	0	1	1	1	0	1	1	1	1	0	1	0	0	1	1	0	0	0	0	1	1	1	1	1	1	1	1	0	1	1	1	1	0	0	1	1	1	1	1	1	1	0	1
1	RBN0670	19693197	19710722	17525	1	1	0	1	1	0	0	1	1	1	1	0	1	0	1	1	1	0	0	0	0	1	1	1	1	1	1	1	1	0	1	1	1	1	0	0	1	1	1	1	1	1	1	0	1
1	RBN0671	19710723	19719603	8880	1	1	0	1	1	0	0	1	1	1	1	0	1	0	1	1	1	0	0	0	0	1	0	1	1	1	1	1	1	0	1	1	1	1	0	0	1	1	1	0	1	1	1	0	1
1	RBN0672	19719604	19729321	9717	1	1	0	1	1	0	0	1	1	1	1	0	1	0	1	1	1	0	0	0	0	1	0	1	1	1	1	1	1	0	1	1	1	1	0	0	1	1	1	0	1	1	1	0	1
1	RBN0673	19729322	19746946	17624	0	1	0	1	1	0	0	1	1	1	1	0	1	0	1	1	1	0	0	0	1	1	0	1	1	1	1	1	1	0	1	1	1	1	0	0	1	1	1	0	1	1	0	0	1
1	RBN0674	19746947	19760154	13207	0	1	0	1	1	0	0	1	1	1	0	1	1	0	1	1	0	0	0	0	1	1	0	1	1	1	1	1	1	0	1	1	1	1	0	0	1	1	1	0	1	1	0	0	1
1	RBN0675	19760155	19766329	6174	0	1	0	1	1	0	0	1	1	1	0	1	1	0	1	1	0	0	0	0	1	1	0	1	1	1	1	1	1	0	1	1	1	0	0	0	1	1	1	0	1	1	0	0	1
1	RBN0676	19766330	19784403	18073	0	1	0	1	1	1	0	1	1	1	0	1	1	0	0	1	0	1	0	1	1	1	0	1	1	1	1	1	1	0	1	1	1	0	0	0	1	1	1	1	1	1	0	1	1
1	RBN0677	19784404	19791676	7272	1	1	0	1	1	1	0	1	1	1	0	1	1	0	0	1	0	1	0	1	1	1	0	1	1	1	1	1	1	0	1	1	1	0	0	0	1	1	1	1	1	1	0	1	1
1	RBN0678	19791677	19804499	12822	1	1	0	1	1	1	0	1	1	1	0	1	1	0	0	1	0	1	0	1	1	1	0	1	1	1	1	1	1	0	1	1	1	0	0	0	1	1	1	1	1	1	0	1	1
1	RBN0679	19804500	19817677	13177	1	1	0	1	1	1	0	1	1	0	0	1	1	0	0	1	0	1	1	1	1	1	0	1	1	1	1	1	0	0	1	1	0	0	0	0	1	1	1	1	1	1	0	1	1
1	RBN0680	19817678	19823044	5366	1	1	0	1	1	1	0	1	1	0	0	1	1	0	0	1	0	1	1	1	0	1	0	1	1	1	1	1	0	0	1	1	0	0	0	0	1	1	1	1	1	1	0	1	1
1	RBN0681	19823045	19838420	15375	1	1	0	0	1	0	0	1	1	0	0	1	1	0	0	1	0	1	1	1	0	1	0	0	1	1	1	1	0	0	1	1	0	0	0	0	1	1	1	0	1	1	1	1	0
1	RBN0682	19838421	19850754	12333	1	1	0	0	1	0	0	1	1	0	0	1	1	0	0	1	0	0	1	0	0	1	0	0	1	1	1	1	0	0	1	1	0	0	0	0	1	1	1	0	1	1	1	1	0
1	RBN0683	19850755	19874645	23890	1	1	0	0	1	0	0	1	1	0	0	1	1	0	1	1	0	0	1	0	0	1	0	0	1	1	1	1	0	1	1	1	1	0	0	1	1	1	0	0	1	1	1	1	0
1	RBN0684	19874646	19880123	5477	1	1	0	0	1	0	0	1	1	0	0	1	1	0	1	1	0	0	1	0	0	1	0	0	1	1	1	1	0	1	1	1	1	0	0	1	1	1	0	0	1	1	1	1	0
1	RBN0685	19880124	19894885	14761	1	1	0	0	1	0	0	1	1	1	0	1	1	0	1	1	0	0	1	0	0	1	0	0	1	1	1	1	0	1	1	1	1	0	0	1	1	1	0	0	1	1	1	1	0
1	RBN0686	19894886	19904437	9551	1	1	0	1	1	0	0	1	1	1	0	1	1	0	1	1	0	1	1	0	0	1	0	0	1	1	1	1	0	1	1	1	1	1	0	1	1	1	0	0	1	1	1	1	0
1	RBN0687	19904438	19923818	19380	1	1	0	1	1	0	0	1	1	1	0	1	1	0	1	1	0	1	1	0	0	1	0	0	1	1	1	1	0	1	1	1	1	1	0	1	1	1	0	0	1	1	1	1	0
1	RBN0688	19923819	19930108	6289	1	1	1	1	1	0	0	1	1	1	0	1	1	0	1	1	0	1	1	0	0	1	0	0	1	1	1	1	0	1	1	1	1	1	0	1	1	1	0	0	1	1	1	1	0
1	RBN0689	19930109	19940713	10604	1	1	1	1	1	0	0	1	1	1	0	1	1	0	1	1	0	1	1	0	0	1	0	0	1	1	1	1	0	1	1	1	1	1	0	1	1	1	0	0	1	1	1	1	0
1	RBN0690	19940714	19955457	14743	1	1	1	1	1	0	0	1	1	1	0	1	1	0	1	1	0	1	1	0	0	1	0	0	1	1	1	1	0	1	1	1	1	1	0	1	1	1	0	0	1	1	1	1	0
1	RBN0691	19955458	19971661	16203	1	1	1	1	1	0	0	1	1	1	0	1	1	0	1	1	0	1	1	0	0	1	0	0	1	1	1	1	0	1	1	1	1	1	0	1	1	1	1	0	1	1	1	1	0
1	RBN0692	19971662	19982495	10833	1	1	1	1	1	0	0	1	1	1	0	1	1	0	1	1	0	1	1	0	0	1	0	0	1	1	1	1	0	1	1	1	1	1	0	1	1	1	1	0	1	1	1	1	0
1	RBN0693	19982496	20003317	20821	1	1	1	1	1	0	0	1	1	1	1	1	1	0	1	1	0	1	1	0	1	1	0	0	1	1	1	1	1	1	1	1	1	1	0	1	1	1	1	1	1	1	1	1	1
1	RBN0694	20003318	20013927	10609	1	1	1	1	1	0	0	1	1	1	1	1	1	0	1	1	0	1	1	0	1	1	0	0	1	1	1	1	1	1	1	1	1	1	0	1	1	1	1	1	1	1	1	1	1
1	RBN0695	20013928	20052561	38633	1	1	1	1	1	0	0	1	1	1	1	1	1	0	1	1	0	1	1	1	1	1	0	0	1	1	1	1	1	1	1	1	1	1	0	1	1	1	1	1	1	1	1	1	1
1	RBN0696	20052562	20072987	20425	1	1	1	1	1	0	0	1	1	1	1	1	1	0	1	1	0	1	1	1	1	1	0	0	1	1	1	1	1	1	1	1	1	1	0	1	1	1	1	1	1	1	1	1	1
1	RBN0697	20072988	20095179	22191	1	1	0	1	1	0	0	1	1	1	1	1	1	0	1	1	0	1	1	1	1	1	0	0	1	1	1	1	1	1	1	1	1	1	0	1	1	1	1	1	1	1	1	1	1
1	RBN0698	20095180	20100676	5496	1	1	0	1	1	0	0	1	1	1	1	1	1	0	1	1	0	1	1	1	1	1	0	0	1	1	1	1	1	1	1	1	1	1	0	1	1	1	1	1	1	1	1	1	1
1	RBN0699	20100677	20118045	17368	0	1	0	1	1	0	0	1	1	1	1	1	1	0	1	1	0	1	1	1	1	1	0	0	1	1	1	1	1	1	1	1	1	1	0	1	1	1	1	1	1	1	1	1	1
1	RBN0700	20118046	20137799	19753	0	1	0	1	1	0	0	1	1	1	1	1	1	0	1	1	0	1	1	1	1	1	0	0	1	1	1	1	1	1	1	1	1	1	0	1	1	1	1	1	1	1	1	1	1
1	RBN0701	20137800	20144251	6451	0	1	0	1	1	0	0	1	1	1	1	1	1	0	1	1	0	1	1	1	1	1	0	0	1	1	1	1	1	1	1	1	1	0	0	1	1	1	1	1	1	1	1	1	1
1	RBN0702	20144252	20180259	36007	0	1	0	1	1	0	0	1	1	1	1	1	1	0	1	1	0	1	1	1	1	1	0	0	1	1	1	1	1	1	1	1	1	0	0	1	1	1	1	1	1	1	1	1	1
1	RBN0703	20180260	20205538	25278	0	1	0	1	1	0	0	0	1	0	1	0	1	1	1	1	0	0	1	1	0	1	0	0	1	1	1	1	1	1	0	1	1	0	0	0	1	1	1	1	0	1	0	1	1
1	RBN0704	20205539	20216011	10472	1	1	1	1	1	1	1	0	1	1	1	1	1	1	0	0	0	0	1	1	1	1	1	0	1	1	1	1	1	1	0	1	1	1	0	1	1	1	1	1	1	1	0	1	1
1	RBN0705	20216012	20226654	10642	1	1	1	1	1	1	1	0	1	1	1	1	1	1	0	0	1	1	1	1	1	1	1	0	1	2	1	1	1	1	0	1	1	1	0	0	1	1	1	1	1	1	0	1	1
1	RBN0706	20226655	20247638	20983	1	1	1	1	0	1	1	0	1	1	1	1	1	1	0	0	1	1	0	1	1	1	1	0	1	2	1	0	0	1	2	0	1	1	0	0	1	1	1	1	1	1	0	1	0
1	RBN0707	20247639	20270149	22510	1	1	0	1	0	1	1	0	1	1	1	1	1	1	0	0	1	1	0	1	1	1	1	0	1	0	1	0	0	1	2	0	1	1	0	0	1	1	1	1	1	1	0	1	0
1	RBN0708	20270150	20294060	23910	1	1	0	1	0	1	1	0	1	1	1	1	1	1	0	1	1	1	0	1	1	1	0	0	1	0	1	0	0	1	2	0	1	1	0	0	1	1	1	1	1	1	0	1	0
1	RBN0709	20294061	20308364	14303	1	1	0	1	0	1	1	0	1	1	1	1	1	1	0	1	1	1	1	1	1	1	0	0	1	0	1	0	0	1	2	0	1	1	0	0	1	1	1	1	1	1	0	1	0
1	RBN0710	20308365	20344001	35636	1	1	0	1	0	1	1	0	1	1	1	1	1	1	0	1	1	1	1	1	1	1	0	0	1	0	1	0	0	1	2	0	1	1	0	1	1	1	1	1	1	1	0	1	1
1	RBN0711	20344002	20391903	47901	1	1	0	1	1	1	1	0	1	1	1	1	1	1	0	1	1	1	1	1	1	1	0	0	1	0	1	0	0	1	2	0	1	1	0	1	1	1	1	1	1	1	0	1	1
1	RBN0712	20391904	20398474	6570	1	1	0	1	1	1	1	0	1	1	1	1	1	1	0	1	1	1	1	1	1	1	0	0	1	1	1	0	1	1	2	1	1	1	0	1	1	1	1	1	1	1	0	1	1
1	RBN0713	20398475	20410255	11780	1	1	0	1	1	1	1	0	1	1	1	1	1	1	0	1	1	1	1	1	1	1	0	0	1	1	1	0	1	1	2	1	1	1	0	1	1	1	1	1	1	1	0	1	1
1	RBN0714	20410256	20423638	13382	1	1	0	1	1	1	1	0	1	1	1	1	1	1	0	1	1	1	1	0	1	1	0	0	1	1	1	0	1	1	0	1	1	1	0	1	1	1	1	1	1	1	0	1	1
1	RBN0715	20423639	20435137	11498	0	1	1	1	1	1	1	0	1	1	1	1	1	0	0	0	0	0	0	0	1	1	0	0	1	1	1	1	1	1	0	1	1	0	0	1	0	1	1	1	1	1	0	1	1
1	RBN0716	20435138	20457965	22827	0	1	1	1	1	1	1	0	1	1	1	1	1	0	0	0	0	0	0	0	1	1	0	0	1	1	1	1	1	1	0	1	1	0	0	1	0	1	1	1	1	1	0	1	1
1	RBN0717	20457966	20470294	12328	0	1	1	1	1	1	1	0	1	1	1	1	1	0	0	0	0	0	1	0	1	1	0	0	1	1	1	1	1	0	0	1	1	0	0	1	0	1	1	1	1	0	0	1	1
1	RBN0718	20470295	20479756	9461	0	1	1	1	1	1	1	0	1	1	1	1	1	0	0	0	0	0	1	0	1	1	0	0	1	1	1	1	1	0	0	1	1	0	0	1	0	1	1	1	1	0	0	1	1
1	RBN0719	20479757	20490704	10947	0	1	1	1	1	1	1	0	1	1	1	1	1	0	0	0	0	0	1	0	1	1	0	0	1	1	1	1	1	0	0	1	1	0	0	1	0	1	1	1	1	0	0	1	1
1	RBN0720	20490705	20577348	86643	0	0	1	1	1	1	1	0	1	1	1	1	1	0	0	0	0	0	1	0	1	1	0	0	1	1	1	1	1	0	0	1	1	0	0	1	0	1	1	1	1	0	0	1	1
1	RBN0721	20577349	20619509	42160	0	0	1	1	1	1	1	0	1	1	1	1	1	0	0	0	0	0	1	0	1	1	0	0	1	1	1	1	1	0	0	1	1	0	0	1	0	1	1	1	1	0	0	1	1
1	RBN0722	20619510	20644275	24765	0	0	1	1	1	1	1	0	1	1	1	1	1	0	0	0	0	0	1	0	1	1	0	0	1	1	1	1	1	0	0	1	1	1	0	1	0	1	1	1	1	0	0	1	1
1	RBN0723	20644276	20709572	65296	0	0	1	1	1	1	0	0	1	1	1	1	1	0	0	0	0	0	1	0	1	1	0	0	1	1	1	1	1	0	0	1	1	1	0	1	0	1	1	1	1	0	0	1	1
1	RBN0724	20709573	20735328	25755	0	0	1	1	1	1	0	0	1	1	1	1	1	0	0	0	0	0	1	0	1	1	0	0	1	1	1	1	1	0	0	1	1	1	0	1	0	1	1	1	1	0	0	1	1
1	RBN0725	20735329	20753112	17783	0	0	1	1	1	1	0	0	1	1	1	1	1	0	0	0	0	0	1	0	1	1	0	0	1	1	1	1	1	0	0	1	1	1	0	1	0	1	1	1	1	1	0	1	1
1	RBN0726	20753113	20777273	24160	0	0	1	1	1	1	0	0	1	1	1	1	1	0	0	0	0	0	1	0	1	1	0	0	1	1	1	1	1	0	0	1	1	1	0	1	0	1	1	1	1	1	0	1	1
1	RBN0727	20777274	20804489	27215	0	0	1	1	1	1	0	0	1	1	1	1	1	0	0	0	0	0	1	0	1	1	0	0	1	1	1	1	1	0	0	1	1	1	0	1	0	1	1	1	1	1	0	1	1
1	RBN0728	20804490	20821226	16736	0	0	1	1	1	1	0	0	1	1	1	1	1	0	0	0	0	0	1	0	1	1	0	0	1	1	1	1	1	0	0	1	1	1	0	1	0	1	1	1	1	1	0	1	1
1	RBN0729	20821227	20855442	34215	0	0	1	1	1	1	0	0	1	1	1	1	1	0	0	0	0	0	1	0	1	1	0	0	1	1	1	1	1	0	0	1	1	1	0	1	0	1	1	1	1	1	0	1	1
1	RBN0730	20855443	20860608	5165	0	0	1	1	1	1	0	0	1	1	1	1	1	0	0	0	0	0	1	0	1	1	0	1	1	1	1	1	1	0	1	1	1	1	0	1	0	1	1	1	1	1	0	1	1
1	RBN0731	20860609	20870034	9425	0	0	1	1	1	1	0	0	1	1	1	1	1	0	0	0	0	0	1	0	1	1	0	0	1	1	1	1	1	0	1	1	1	1	0	1	0	1	1	1	1	1	0	1	1
1	RBN0732	20870035	20880832	10797	0	0	1	1	1	1	0	1	1	1	1	1	1	0	2	1	2	0	1	0	1	1	0	0	1	1	1	1	0	0	2	1	1	1	1	1	2	1	1	1	1	1	0	1	1
1	RBN0733	20880833	20886570	5737	0	0	1	1	1	1	0	1	1	1	1	1	1	0	2	1	0	0	1	0	1	1	0	0	1	1	1	1	0	0	0	1	1	1	1	1	2	1	1	1	1	1	0	1	1
1	RBN0734	20886571	20912957	26386	0	0	1	1	1	1	0	0	1	1	1	1	1	0	0	0	0	0	1	0	1	1	0	0	1	1	1	1	1	0	0	1	1	1	0	1	0	1	1	1	1	1	0	1	1
1	RBN0735	20912958	20931197	18239	0	1	1	1	1	1	1	0	1	1	1	1	1	0	0	0	0	0	1	0	1	1	0	0	1	1	1	1	1	0	0	1	1	1	0	1	0	1	1	1	1	1	0	1	1
1	RBN0736	20931198	20947752	16554	0	1	1	1	1	1	1	0	1	1	1	1	1	0	0	0	0	0	1	0	1	1	0	0	1	1	1	1	1	0	0	1	1	1	0	1	0	1	1	1	1	1	0	1	1
1	RBN0737	20947753	20960755	13002	0	1	1	1	1	1	1	0	1	1	1	1	1	0	0	0	0	0	1	0	1	1	0	0	1	1	1	1	1	0	0	1	1	1	0	1	0	1	1	1	1	1	0	1	1
1	RBN0738	20960756	21036596	75840	0	1	1	1	1	1	0	0	1	1	1	1	1	0	0	0	0	0	1	0	1	1	0	0	1	1	1	1	1	0	0	1	1	1	0	1	0	1	1	1	1	0	0	1	1
1	RBN0739	21036597	21043962	7365	0	1	1	1	1	1	0	0	1	1	1	1	1	0	0	0	0	0	1	0	1	1	0	0	1	1	1	1	1	0	0	1	1	1	0	1	0	1	1	1	1	0	0	1	1
1	RBN0740	21043963	21078290	34327	0	1	1	1	1	1	0	0	1	1	1	1	1	0	0	0	0	0	1	0	1	1	0	0	1	1	1	1	1	0	0	1	1	1	0	1	0	1	1	1	1	0	0	1	1
1	RBN0741	21078291	21088280	9989	0	1	1	1	1	1	0	0	1	1	1	1	1	0	0	0	0	0	1	0	1	1	0	0	1	1	1	1	1	0	0	1	1	1	0	1	0	1	1	1	1	0	0	1	1
1	RBN0742	21088281	21173575	85294	0	0	1	1	1	1	0	0	1	1	1	1	1	0	0	0	0	0	1	0	1	1	0	0	1	1	1	1	1	0	0	1	1	1	0	1	0	1	1	1	1	0	0	1	1
1	RBN0743	21173576	21194323	20747	0	0	1	1	1	1	0	0	1	1	1	1	1	1	0	0	0	0	1	0	1	1	0	0	1	1	1	1	1	0	0	1	1	1	0	1	0	1	1	1	1	0	0	1	1
1	RBN0744	21194324	21244019	49695	0	1	1	1	1	1	1	0	1	1	1	1	1	1	0	0	0	0	1	0	1	1	0	0	1	1	1	1	1	0	0	1	1	1	0	1	0	1	1	1	1	1	0	1	1
1	RBN0745	21244020	21363644	119624	0	1	1	1	1	1	1	0	1	1	1	1	1	1	0	0	0	0	1	0	1	1	0	0	1	1	1	1	1	0	0	1	1	1	0	1	0	1	1	1	1	1	0	1	1
1	RBN0746	21363645	21377572	13927	0	1	1	1	1	1	1	0	1	1	1	1	1	1	0	0	0	0	1	0	1	1	0	0	1	1	1	1	1	0	0	1	1	1	0	1	0	1	1	1	1	1	0	1	1
1	RBN0747	21377573	21438888	61315	0	1	1	1	1	1	1	0	1	1	1	1	1	1	0	0	0	0	1	0	1	1	0	0	1	1	1	1	1	0	0	1	1	1	0	1	0	1	1	1	1	1	0	1	1
1	RBN0748	21438889	21447034	8145	0	1	1	1	1	1	1	0	1	1	1	1	1	1	0	0	0	0	1	0	1	1	0	0	1	1	1	1	1	0	0	1	1	1	0	1	0	1	1	1	1	1	0	1	1
1	RBN0749	21447035	21464223	17188	0	1	1	1	1	1	1	0	1	1	1	1	1	1	1	0	0	1	1	1	1	1	0	1	1	1	1	1	1	1	0	1	1	1	0	1	0	1	1	1	1	1	0	1	1
1	RBN0750	21464224	21470858	6634	0	0	1	1	1	1	1	2	1	1	1	1	1	1	1	1	2	1	1	1	1	1	1	1	1	1	2	1	1	1	1	1	1	1	1	1	1	1	1	1	1	1	2	1	1
1	RBN0751	21470859	21525924	55065	0	1	1	1	1	1	1	2	1	1	1	1	1	1	1	2	2	1	1	1	1	1	1	1	1	1	1	1	1	2	1	1	1	1	1	1	1	1	1	1	1	1	2	1	1
1	RBN0752	21525925	21545046	19121	0	1	1	1	1	1	1	2	1	1	1	1	1	1	1	2	2	1	1	1	1	1	1	1	1	1	1	1	1	2	1	1	1	1	1	1	1	1	1	1	1	1	2	1	1
1	RBN0753	21545047	21624128	79081	0	1	1	1	1	1	1	0	1	1	1	1	1	1	0	0	0	0	1	0	1	1	0	0	1	1	1	1	1	0	0	1	1	1	0	1	0	1	1	1	1	1	0	1	1
1	RBN0754	21624129	21657288	33159	0	1	1	1	1	1	1	0	1	1	1	1	1	1	0	0	0	0	1	0	1	1	0	0	1	1	1	1	1	0	0	1	1	1	0	1	0	1	1	1	1	1	0	1	1
1	RBN0755	21657289	21684117	26828	0	1	1	1	1	1	1	0	1	1	1	1	1	1	0	0	0	0	1	0	1	1	0	0	1	1	1	1	1	0	0	1	1	1	0	1	0	1	1	1	1	1	0	1	1
1	RBN0756	21684118	21701875	17757	0	1	1	1	1	1	1	0	1	1	1	1	1	1	0	0	0	0	1	0	1	1	0	0	1	1	1	1	1	0	0	1	1	1	0	1	0	1	1	1	1	1	0	1	1
1	RBN0757	21701876	21727597	25721	0	0	1	1	1	1	0	0	1	1	1	1	1	0	0	0	0	0	1	0	1	1	0	0	1	1	1	1	1	0	0	1	1	1	0	1	0	1	1	1	1	0	0	1	1
1	RBN0758	21727598	21913122	185524	0	1	0	1	1	1	1	0	1	1	1	1	1	1	0	0	0	0	1	0	1	1	0	0	1	1	1	1	1	0	0	1	1	1	0	1	0	1	1	1	1	1	0	1	1
1	RBN0759	21913123	21949090	35967	0	0	0	1	1	1	1	0	1	1	1	1	1	0	0	0	0	0	1	0	1	1	0	0	1	1	1	1	1	0	0	1	1	1	0	1	0	1	1	1	1	0	0	1	1
1	RBN0760	21949091	21970573	21482	0	0	0	1	1	1	1	0	1	1	1	1	1	0	0	0	0	0	1	0	1	1	0	0	1	1	1	1	1	1	0	1	1	1	0	1	0	1	1	1	1	0	0	1	1
1	RBN0761	21970574	21989818	19244	0	0	0	1	1	1	1	0	1	1	1	1	1	0	0	0	0	0	1	0	1	1	0	0	1	1	1	1	1	1	0	1	1	1	0	1	0	1	1	1	1	0	0	1	1
1	RBN0762	21989819	21999152	9333	0	0	0	1	1	1	1	0	1	1	1	1	1	1	0	0	0	0	1	0	1	1	0	0	1	1	1	1	1	1	0	1	1	1	0	1	0	1	1	1	1	0	0	1	1
1	RBN0763	21999153	22017293	18140	0	0	0	1	1	1	1	0	1	1	1	1	1	1	0	0	0	0	1	0	1	1	0	0	1	1	1	1	1	1	0	1	1	1	0	1	0	1	1	1	1	0	0	1	1
1	RBN0764	22017294	22029017	11723	0	0	0	1	1	1	1	0	1	1	1	1	1	1	0	0	0	0	1	0	1	1	0	0	1	1	1	1	1	1	0	1	1	1	0	1	0	1	1	1	1	0	0	1	1
1	RBN0765	22029018	22038259	9241	0	0	0	1	1	1	1	0	1	1	1	1	1	1	0	0	0	0	1	0	1	1	0	0	1	1	1	1	1	1	0	1	1	1	0	1	0	1	1	1	1	1	0	1	1
1	RBN0766	22038260	22046749	8489	0	1	0	1	1	1	1	0	1	1	1	1	1	1	0	0	0	0	1	0	1	1	0	0	1	1	1	1	1	1	0	1	1	1	0	1	0	1	1	1	1	1	0	1	1
1	RBN0767	22046750	22064350	17600	0	1	0	1	1	1	1	0	1	1	1	1	1	1	0	0	0	0	1	0	1	1	0	0	1	1	1	1	1	1	0	1	1	1	0	1	0	1	1	1	1	1	0	1	1
1	RBN0768	22064351	22105235	40884	0	1	0	1	1	1	1	0	1	1	1	1	1	1	0	0	0	0	1	0	1	1	0	0	1	1	1	1	1	1	0	1	1	1	0	1	0	1	1	1	1	1	0	1	1
1	RBN0769	22105236	22139598	34362	0	0	0	1	1	1	0	0	1	1	1	1	1	1	0	0	0	0	1	0	1	1	0	0	1	1	1	1	1	1	0	1	1	1	0	1	0	1	1	1	1	0	0	1	1
1	RBN0770	22139599	22191750	52151	0	1	0	1	1	1	1	0	1	1	1	1	1	1	0	0	0	0	1	0	1	1	0	0	1	1	1	1	1	1	0	1	1	1	0	1	0	1	1	1	1	1	0	1	1
1	RBN0771	22191751	22258521	66770	0	1	0	1	1	1	1	0	1	1	1	1	1	1	0	0	0	0	1	0	1	1	0	0	1	1	1	1	1	1	0	1	1	1	0	1	0	1	1	1	1	1	0	1	1
1	RBN0772	22258522	22265262	6740	0	1	0	1	1	1	1	0	1	1	1	1	1	1	0	1	0	0	1	0	1	1	0	0	1	1	1	1	1	1	0	1	1	1	0	1	0	1	1	1	1	1	0	1	1
1	RBN0773	22265263	22284112	18849	0	0	0	1	1	1	1	0	1	1	1	1	1	0	0	1	0	0	1	0	1	1	0	0	1	1	1	1	1	1	0	1	1	1	0	1	0	1	1	1	1	0	0	1	1
1	RBN0774	22284113	22332316	48203	0	0	0	1	1	1	0	0	1	1	1	1	1	0	0	1	0	0	1	0	1	1	0	0	1	1	1	1	1	1	0	1	1	1	0	1	0	1	1	1	1	0	0	1	1
1	RBN0775	22332317	22387539	55222	0	1	0	1	1	1	1	0	1	1	1	1	1	1	0	1	0	0	1	0	1	1	0	0	1	1	1	1	1	1	0	1	1	1	0	1	0	1	1	1	1	1	0	1	1
1	RBN0776	22387540	22401288	13748	0	0	0	1	1	1	0	0	1	1	1	1	1	0	0	1	0	0	1	0	1	1	0	0	1	1	1	1	1	1	0	1	1	1	0	1	0	1	1	1	1	0	0	1	1
1	RBN0777	22401289	22410858	9569	0	0	0	1	1	1	0	0	1	1	1	1	1	0	0	1	0	0	1	0	1	1	0	0	1	1	1	1	1	1	0	1	1	1	0	1	0	1	1	1	1	0	0	1	1
1	RBN0778	22410859	22440177	29318	0	0	0	1	1	1	0	0	1	1	1	1	1	0	0	1	0	0	1	0	1	1	0	0	1	1	1	1	1	1	0	1	1	1	0	1	0	1	1	1	1	0	0	1	1
1	RBN0779	22440178	22461465	21287	0	1	0	1	1	1	1	0	1	1	1	1	1	0	0	1	0	0	1	0	1	1	0	0	1	1	1	1	1	1	0	1	1	1	0	1	0	1	1	1	1	1	0	1	1
1	RBN0780	22461466	22504117	42651	0	1	0	1	1	1	1	0	1	1	1	1	1	1	0	1	0	0	1	0	1	1	0	0	1	1	1	1	1	1	0	1	1	1	0	1	0	1	1	1	1	1	0	1	1
1	RBN0781	22504118	22598520	94402	0	0	0	1	1	1	0	0	1	1	1	1	1	1	0	1	0	0	1	0	1	1	0	0	1	1	1	1	1	1	0	1	1	1	0	1	0	1	1	1	1	0	0	1	1
1	RBN0782	22598521	22608158	9637	0	1	0	1	1	1	0	0	1	1	1	1	1	0	0	1	0	0	1	0	1	1	0	0	1	1	1	1	1	1	0	1	1	1	0	1	0	1	1	1	1	1	0	1	1
1	RBN0783	22608159	22638172	30013	0	1	0	1	1	1	1	0	1	1	1	1	1	0	0	1	0	0	1	0	1	1	0	0	1	1	1	1	1	1	0	1	1	1	0	1	0	1	1	1	1	1	0	1	1
1	RBN0784	22638173	22682298	44125	0	1	0	1	1	1	1	0	1	1	1	1	1	0	0	1	0	0	1	0	1	1	0	0	1	1	1	1	1	1	0	1	1	1	0	1	0	1	1	1	1	1	0	1	1
1	RBN0785	22682299	22691394	9095	0	0	0	1	1	1	1	0	1	1	1	1	1	0	0	1	0	0	1	0	1	1	0	0	1	1	1	1	1	1	0	1	1	1	0	1	0	1	1	1	1	1	0	1	1
1	RBN0786	22691395	22734667	43272	0	1	0	1	1	1	1	0	1	1	1	1	1	0	0	1	0	0	1	0	1	1	0	0	1	1	1	1	1	1	0	1	1	1	0	1	0	1	1	1	1	0	0	1	1
1	RBN0787	22734668	22762745	28077	0	1	0	1	1	1	1	0	1	1	1	1	1	0	0	1	0	0	1	0	1	1	0	0	1	1	1	1	1	1	0	1	1	1	0	1	0	1	1	1	1	1	0	1	1
1	RBN0788	22762746	22791159	28413	0	1	0	1	1	1	1	0	1	1	1	1	1	0	0	1	0	0	1	0	1	1	0	0	1	1	1	1	1	1	0	1	1	1	0	1	0	1	1	1	1	1	0	1	1
1	RBN0789	22791160	22813180	22020	0	1	0	1	1	1	1	0	1	1	1	1	1	0	0	1	0	0	1	0	1	1	0	0	1	1	1	1	1	1	0	1	1	1	0	1	0	1	1	1	1	1	0	1	1
1	RBN0790	22813181	22841392	28211	0	1	0	1	1	1	1	0	1	1	1	1	1	1	0	1	0	0	1	0	1	1	0	0	1	1	1	1	1	1	0	1	1	1	0	1	0	1	1	1	1	1	0	1	1
1	RBN0791	22841393	22848076	6683	1	1	0	1	1	1	1	1	1	1	1	1	1	1	0	1	0	0	1	0	1	1	0	0	1	1	1	1	1	1	0	1	1	1	0	1	1	1	1	1	1	1	1	1	1
1	RBN0792	22848077	22888244	40167	0	1	0	1	1	1	1	0	1	1	1	1	1	1	0	1	0	0	1	0	1	1	0	0	1	1	1	1	1	1	0	1	1	1	0	1	0	1	1	1	1	1	0	1	1
1	RBN0793	22888245	22965288	77043	0	1	0	1	1	1	1	0	1	1	1	1	1	1	0	1	0	0	1	0	1	1	0	0	1	1	1	1	1	1	0	1	1	1	0	1	0	1	1	1	1	1	0	1	1
1	RBN0794	22965289	22974082	8793	0	1	0	1	1	1	1	0	1	1	1	1	1	1	0	1	0	0	1	0	1	1	0	0	1	1	1	1	1	1	0	1	1	1	0	1	0	1	1	1	1	1	0	1	1
1	RBN0795	22974083	22995340	21257	0	1	0	1	1	1	1	0	1	1	1	1	1	1	0	1	0	0	1	0	1	1	0	0	1	1	1	1	1	1	0	1	1	1	0	1	0	1	1	1	1	1	0	1	1
1	RBN0796	22995341	23000353	5012	0	0	0	1	1	1	1	0	1	1	1	1	1	1	0	1	0	0	1	0	1	1	0	0	1	1	1	1	1	1	0	1	1	1	0	1	0	1	1	1	1	1	0	1	1
1	RBN0797	23000354	23013115	12761	0	0	0	1	1	1	0	0	1	1	1	1	1	1	0	1	0	0	1	0	1	1	0	0	1	1	1	1	1	1	0	1	1	1	0	1	0	1	1	1	1	1	0	1	1
1	RBN0798	23013116	23023827	10711	1	0	0	0	0	1	0	1	1	1	0	0	0	1	1	0	1	1	1	1	1	0	1	1	0	1	1	0	1	1	1	1	1	1	1	0	1	0	1	1	0	1	1	0	1
1	RBN0799	23023828	23031426	7598	1	0	0	0	0	1	0	1	1	1	0	0	0	0	1	0	1	1	1	1	1	0	1	1	0	1	1	0	1	1	1	1	1	1	1	0	1	0	1	1	0	1	1	0	1
1	RBN0800	23031427	23050040	18613	1	0	0	0	0	1	0	1	1	1	0	0	0	0	1	0	1	1	1	1	1	0	1	1	0	1	1	0	1	1	1	1	1	1	1	0	1	0	1	1	0	1	1	0	1
1	RBN0801	23050041	23088538	38497	1	0	0	0	0	1	0	1	1	1	0	0	0	0	1	0	1	1	1	1	1	0	1	1	1	1	1	0	1	1	1	1	1	1	1	0	1	0	1	1	0	1	1	0	1
1	RBN0802	23088539	23104581	16042	1	0	0	0	0	1	0	1	1	1	0	0	0	0	1	0	1	1	1	1	1	0	1	1	1	1	1	0	1	1	1	1	1	1	1	0	1	0	1	1	0	0	1	0	1
1	RBN0803	23104582	23122427	17845	0	0	1	1	1	1	0	0	1	1	1	1	1	1	0	1	0	0	1	0	1	1	0	0	1	1	1	1	1	1	0	1	1	1	0	1	0	1	1	1	1	0	0	1	1
1	RBN0804	23122428	23137703	15275	0	0	1	1	1	1	0	0	1	1	1	1	1	1	0	1	0	0	1	0	1	1	0	0	1	1	1	1	1	1	0	1	1	1	0	1	0	1	1	1	1	0	0	1	1
1	RBN0805	23137704	23155947	18243	0	0	1	1	1	1	0	0	1	1	1	1	1	1	0	1	0	0	1	0	1	1	0	0	1	1	1	1	1	1	0	1	1	1	0	1	0	1	1	1	1	0	0	1	1
1	RBN0806	23155948	23170195	14247	0	0	1	1	1	1	0	0	1	1	1	1	1	1	0	1	0	0	1	0	1	1	0	0	1	1	1	1	1	1	0	1	1	1	0	1	0	1	1	1	1	0	0	1	1
1	RBN0807	23170196	23187350	17154	0	0	1	1	1	1	0	0	1	1	1	1	1	1	0	1	0	0	1	0	1	1	0	0	1	1	1	1	1	1	0	1	1	1	0	1	0	1	1	1	1	0	0	1	1
1	RBN0808	23187351	23221599	34248	0	0	1	1	1	1	0	0	1	1	1	1	1	1	0	1	0	0	1	0	1	1	0	0	1	1	1	1	1	1	0	1	1	1	0	1	0	1	1	1	1	0	0	1	1
1	RBN0809	23221600	23241323	19723	0	0	1	1	1	1	0	0	1	1	1	1	1	0	0	1	0	0	1	0	1	1	0	0	1	1	1	1	1	1	0	1	1	1	0	1	0	1	1	1	1	0	0	1	1
1	RBN0810	23241324	23250723	9399	1	0	1	1	1	1	0	0	1	1	1	1	1	0	0	1	0	0	1	0	1	1	0	0	1	1	1	1	1	1	0	1	1	1	0	1	0	1	1	1	1	0	0	1	1
1	RBN0811	23250724	23289652	38928	1	1	1	1	1	1	1	0	1	1	1	1	1	0	0	1	0	0	1	0	1	1	0	0	1	1	1	1	1	1	0	1	1	1	0	1	0	1	1	1	1	1	0	1	1
1	RBN0812	23289653	23301364	11711	1	1	1	1	1	1	1	0	1	1	1	1	1	1	0	1	0	0	1	0	1	1	0	0	1	1	1	1	1	1	0	1	1	1	0	1	0	1	1	1	1	1	0	1	1
1	RBN0813	23301365	23327185	25820	1	1	1	1	1	1	1	0	1	1	1	1	1	1	0	1	0	0	1	0	1	1	0	0	1	1	1	1	1	1	0	1	1	1	0	1	0	1	1	1	1	1	0	1	1
1	RBN0814	23327186	23345425	18239	1	1	1	1	1	1	1	0	1	1	1	1	1	1	0	1	0	0	1	0	1	1	0	0	1	1	1	1	1	1	0	1	1	1	0	1	0	1	1	1	1	1	0	1	1
1	RBN0815	23345426	23360670	15244	1	1	1	1	1	1	1	0	1	1	1	1	1	1	0	1	0	0	1	0	1	1	0	0	1	1	1	1	1	1	0	1	1	1	0	1	0	1	1	1	1	1	0	1	1
1	RBN0816	23360671	23473808	113137	1	1	1	1	1	1	1	0	1	1	1	1	1	1	0	1	0	0	1	0	1	1	0	0	1	1	1	1	1	1	0	1	1	1	0	1	0	1	1	1	1	1	0	1	1
1	RBN0817	23473809	23479431	5622	1	1	1	1	1	1	1	0	1	1	1	1	1	1	0	1	0	0	1	0	1	1	0	0	1	1	1	1	1	1	0	1	1	1	0	1	0	1	1	1	1	1	0	1	1
1	RBN0818	23479432	23495921	16489	1	1	1	1	1	1	1	0	1	1	1	1	1	0	0	1	0	0	1	0	1	1	0	0	1	1	1	1	1	1	0	1	1	1	0	1	0	1	1	1	1	1	0	1	1
1	RBN0819	23495922	23521874	25952	1	1	1	1	1	1	1	0	1	1	1	1	1	0	0	1	0	0	1	0	1	1	0	0	1	1	1	1	1	1	0	1	1	1	0	1	0	1	1	1	1	1	0	1	1
1	RBN0820	23521875	23531104	9229	1	1	1	1	1	1	0	0	1	1	1	1	1	0	0	1	0	0	1	0	1	1	0	0	1	1	1	1	1	1	0	1	1	1	0	1	0	1	1	1	1	1	0	1	1
1	RBN0821	23531105	23541571	10466	1	1	1	1	1	1	0	0	1	1	1	1	1	1	0	1	0	0	1	0	1	1	0	0	1	1	1	1	1	1	0	1	1	1	0	1	0	1	1	1	1	0	0	1	1
1	RBN0822	23541572	23560812	19240	1	1	1	1	1	1	0	0	1	1	1	1	1	1	0	1	0	0	1	0	1	1	0	0	1	1	1	1	1	1	0	1	1	1	0	1	0	1	1	1	1	0	0	1	1
1	RBN0823	23560813	23568699	7886	1	1	1	1	1	1	1	0	1	1	1	1	1	0	0	1	0	0	1	0	1	1	0	0	1	1	1	1	1	1	0	1	1	1	0	1	0	1	1	1	1	1	0	1	1
1	RBN0824	23568700	23626953	58253	1	1	1	1	1	1	1	0	1	1	1	1	1	0	0	1	0	0	1	0	1	1	0	0	1	1	1	1	1	1	0	1	1	1	0	1	0	1	1	1	1	1	0	1	1
1	RBN0825	23626954	23647245	20291	1	1	1	1	1	1	1	0	1	1	1	1	1	0	0	1	0	0	1	0	1	1	0	0	1	1	1	1	1	1	0	1	1	1	0	1	0	1	1	1	1	1	0	1	1
1	RBN0826	23647246	23672251	25005	1	1	1	1	1	1	1	0	1	1	1	0	1	0	0	1	0	0	1	0	1	1	0	0	1	1	1	1	1	1	0	1	1	1	0	1	0	1	1	1	1	1	0	1	1
1	RBN0827	23672252	23699172	26920	1	1	1	1	1	1	1	0	1	1	1	0	1	0	0	1	0	0	1	0	1	1	0	0	1	1	1	1	1	1	0	1	1	1	0	1	0	1	1	1	1	1	0	1	1
1	RBN0828	23699173	23717908	18735	1	1	1	1	1	1	0	0	1	1	1	0	1	0	0	1	0	0	1	0	1	1	0	0	1	1	1	1	1	1	0	1	1	1	0	1	0	1	1	1	1	1	0	1	1
1	RBN0829	23717909	23725419	7510	1	1	1	1	1	1	0	0	1	1	1	0	1	0	0	1	0	0	1	0	1	1	0	0	1	1	1	1	1	1	0	1	1	1	0	1	0	1	1	1	1	1	0	1	1
1	RBN0830	23725420	23731665	6245	1	1	1	1	1	1	1	0	1	1	1	0	1	0	0	1	0	0	1	0	1	1	0	0	1	1	1	1	1	1	0	1	1	1	0	1	0	1	1	1	1	1	0	1	1
1	RBN0831	23731666	23748305	16639	1	1	1	1	1	1	1	0	1	1	1	0	1	0	0	1	0	0	1	0	1	1	0	0	1	1	1	1	1	1	0	1	1	1	0	1	0	1	1	1	1	1	0	1	1
1	RBN0832	23748306	23767640	19334	1	1	1	1	1	1	1	0	1	1	1	0	1	0	0	1	0	0	1	0	1	1	0	0	1	1	1	1	1	1	0	1	1	1	0	1	0	1	1	1	1	0	0	1	1
1	RBN0833	23767641	23782648	15007	1	1	1	1	1	1	1	0	1	1	1	0	1	0	0	1	0	0	1	0	1	1	0	0	1	1	1	1	1	1	0	1	1	1	0	1	0	1	1	1	1	0	0	1	1
1	RBN0834	23782649	23813619	30970	1	0	1	1	1	1	0	0	1	1	1	0	1	0	0	1	0	0	1	0	1	1	0	0	1	1	1	1	1	1	0	1	1	1	0	1	0	1	1	1	1	0	0	1	1
1	RBN0835	23813620	23830479	16859	1	0	1	1	1	1	1	0	1	1	1	0	1	0	0	1	0	0	1	0	1	1	0	0	1	1	1	1	1	1	0	1	1	1	0	1	0	1	1	1	1	0	0	1	1
1	RBN0836	23830480	23853604	23124	1	1	1	1	1	1	1	0	1	1	1	0	1	0	0	1	0	0	1	0	1	1	0	0	1	1	1	1	1	1	0	1	1	1	0	1	0	1	1	1	1	0	0	1	1
1	RBN0837	23853605	23897672	44067	1	1	1	1	1	1	1	0	1	1	1	0	1	0	0	1	0	0	1	0	1	1	0	0	1	1	1	1	1	1	0	1	1	1	0	1	0	1	1	1	1	0	0	1	1
1	RBN0838	23897673	23966059	68386	1	1	1	1	1	1	1	0	1	1	1	0	1	0	0	1	0	0	1	0	1	1	0	0	1	1	1	1	1	1	0	1	1	1	0	1	0	1	1	1	1	0	0	1	1
1	RBN0839	23966060	23975174	9114	1	1	1	1	1	1	1	0	1	1	1	0	1	0	0	1	0	0	1	0	1	1	0	0	1	1	1	1	1	1	0	1	1	1	0	1	0	1	1	1	1	0	0	1	1
1	RBN0840	23975175	23985051	9876	1	1	1	1	1	1	1	0	1	1	1	0	1	0	0	1	0	0	1	0	1	1	0	0	1	1	1	1	1	1	0	1	1	1	0	1	0	1	1	1	1	0	0	1	1
1	RBN0841	23985052	24000447	15395	1	1	1	1	1	1	1	0	1	1	1	0	1	0	0	1	0	0	1	0	1	1	0	0	1	1	1	1	1	1	0	1	1	1	0	1	0	1	1	1	1	0	0	1	1
1	RBN0842	24000448	24027702	27254	1	1	1	1	1	1	1	0	1	1	1	0	1	0	0	1	0	0	1	0	1	1	0	0	1	1	1	1	1	1	0	1	1	1	0	1	0	1	1	1	1	0	0	1	1
1	RBN0843	24027703	24041198	13495	1	1	1	1	1	1	1	0	1	1	1	0	1	0	0	1	0	0	1	0	1	1	0	0	1	1	1	1	1	1	0	1	1	1	0	1	0	1	1	1	1	0	0	1	1
1	RBN0844	24041199	24082788	41589	1	1	1	1	1	1	1	0	1	1	1	0	1	0	0	1	0	1	1	0	1	1	0	0	1	1	1	1	1	1	0	1	1	1	0	1	0	1	1	1	1	0	0	1	1
1	RBN0845	24082789	24115843	33054	1	1	1	1	1	1	1	0	1	1	1	0	1	0	0	1	0	1	1	0	1	1	0	0	1	1	1	1	1	1	0	1	1	1	0	1	0	1	1	1	1	1	0	1	1
1	RBN0846	24115844	24124391	8547	1	1	1	1	1	1	1	0	1	1	1	0	1	1	0	1	0	1	1	0	1	1	0	0	1	1	1	1	1	1	0	1	1	1	0	1	0	1	1	1	1	1	0	1	1
1	RBN0847	24124392	24133835	9443	1	1	1	1	1	1	1	0	1	1	1	0	1	1	0	1	0	1	1	0	1	1	0	0	1	1	1	1	1	1	0	1	1	1	0	1	0	1	1	1	1	1	0	1	1
1	RBN0848	24133836	24147529	13693	1	1	1	1	1	1	1	0	1	1	1	0	1	1	0	1	0	1	1	0	1	1	0	0	1	1	1	1	1	1	0	1	1	1	0	1	0	1	1	1	1	1	0	1	1
1	RBN0849	24147530	24172260	24730	1	1	1	1	1	1	1	0	1	1	1	0	1	1	0	1	0	1	1	0	1	1	0	0	1	1	1	1	1	1	0	1	1	1	0	1	0	1	1	1	1	1	0	1	1
1	RBN0850	24172261	24184917	12656	1	1	1	1	1	1	1	0	1	1	1	0	1	1	0	1	0	1	1	0	1	1	0	0	1	1	1	1	1	1	0	1	1	1	0	1	0	1	1	1	1	0	0	1	1
1	RBN0851	24184918	24213937	29019	1	1	1	1	1	1	1	0	1	1	1	0	1	1	0	1	0	1	1	0	1	1	0	0	1	1	1	1	1	1	0	1	1	1	0	1	0	1	1	1	1	0	0	1	1
1	RBN0852	24213938	24239996	26058	1	0	1	1	1	1	1	0	1	1	1	0	1	1	0	1	0	1	1	0	1	1	0	0	1	1	1	1	1	1	0	1	1	1	0	1	0	1	1	1	1	0	0	1	1
1	RBN0853	24239997	24260707	20710	1	0	1	1	1	1	1	0	1	1	1	0	1	1	0	1	0	1	1	0	1	1	0	0	1	1	1	1	1	1	0	1	1	1	0	1	0	1	1	1	1	0	0	1	1
1	RBN0854	24260708	24284362	23654	1	1	1	1	1	1	1	0	1	1	1	0	1	1	0	1	0	1	1	0	1	1	0	0	1	1	1	1	1	1	0	1	1	1	0	1	0	1	1	1	1	1	0	1	1
1	RBN0855	24284363	24305688	21325	1	1	1	1	1	1	1	0	1	1	1	0	1	1	0	1	0	1	1	0	1	1	0	0	1	1	1	1	1	1	0	1	1	1	0	1	1	1	1	1	1	1	0	1	1
1	RBN0856	24305689	24327029	21340	1	1	1	1	1	1	1	0	1	1	1	0	1	1	0	1	0	1	1	0	1	1	0	0	1	1	1	1	1	1	0	1	1	1	0	1	1	1	1	1	1	1	0	1	1
1	RBN0857	24327030	24383561	56531	1	1	1	1	1	1	1	0	1	1	1	0	1	1	0	1	0	1	1	0	1	1	0	0	1	1	1	1	1	1	0	1	1	1	0	1	1	1	1	1	1	1	0	1	1
1	RBN0858	24383562	24394508	10946	1	1	1	1	1	1	1	0	1	1	1	0	1	1	0	1	0	1	1	0	1	1	0	0	1	1	1	1	1	1	0	1	1	1	0	1	1	1	1	1	1	1	0	1	1
1	RBN0859	24394509	24413080	18571	1	1	1	1	1	1	1	0	1	1	1	0	1	1	0	1	0	1	1	0	1	1	0	0	1	1	1	1	1	1	0	1	1	1	0	1	1	1	1	1	1	1	0	1	1
1	RBN0860	24413081	24450145	37064	1	1	1	1	1	1	1	0	1	1	1	0	1	1	0	1	0	1	1	0	1	1	0	0	1	1	1	1	1	1	0	1	1	1	0	1	1	1	1	1	1	1	0	1	1
1	RBN0861	24450146	24490019	39873	1	0	1	1	1	1	1	0	1	1	1	0	1	1	0	1	0	1	1	0	1	1	0	0	1	1	1	1	1	1	0	1	1	1	0	1	1	1	1	1	1	1	0	1	1
1	RBN0862	24490020	24871966	381946	1	1	1	1	1	1	1	0	1	1	1	0	1	1	0	1	0	1	1	0	1	1	0	0	1	1	1	1	1	1	0	1	1	1	0	1	1	1	1	1	1	1	0	1	1
1	RBN0863	24871967	24882845	10878	1	1	1	1	1	0	1	0	1	1	1	0	1	1	0	1	0	1	1	0	1	1	0	0	1	1	1	1	1	1	0	1	1	1	0	1	1	1	1	1	1	1	0	1	1
1	RBN0864	24882846	24967366	84520	1	1	1	1	1	0	1	0	1	1	1	0	1	1	0	1	0	1	1	0	1	1	0	0	1	1	1	1	1	1	0	1	1	1	0	1	1	1	1	1	1	1	0	1	1
1	RBN0865	24967367	24996756	29389	1	1	1	1	1	0	1	0	1	1	1	0	1	1	0	1	0	1	1	0	1	1	0	0	1	1	1	1	1	1	0	1	1	1	0	1	1	1	1	1	1	1	0	1	1
1	RBN0866	24996757	25036077	39320	1	1	1	0	0	0	1	0	1	1	1	0	1	1	0	1	0	1	1	0	1	1	0	0	1	1	1	1	1	1	0	1	1	1	0	1	1	1	1	1	1	1	0	1	1
1	RBN0867	25036078	25049750	13672	1	1	1	0	0	0	1	0	1	1	1	0	1	0	0	1	0	1	1	0	1	1	0	0	1	1	1	1	1	1	0	1	1	1	0	1	1	1	1	1	1	1	0	1	1
1	RBN0868	25049751	25070291	20540	1	1	1	0	0	0	1	0	1	1	1	0	1	0	0	1	0	1	1	0	1	1	0	0	1	1	1	1	1	1	1	1	1	1	0	1	1	1	1	1	1	1	0	1	1
1	RBN0869	25070292	25080821	10529	1	1	1	0	0	0	0	0	1	1	1	0	1	0	0	1	0	1	1	0	1	1	0	0	1	1	1	1	1	1	1	1	1	1	0	1	1	1	1	1	1	1	0	1	1
1	RBN0870	25080822	25162856	82034	1	1	1	0	0	0	0	0	1	1	1	0	1	1	0	1	0	1	1	0	1	1	0	0	1	1	1	1	1	1	1	1	1	1	0	1	1	1	1	1	1	1	0	1	1
1	RBN0871	25162857	25169703	6846	1	1	1	0	0	0	0	0	1	1	1	0	1	1	0	1	0	1	1	0	1	1	0	0	1	1	1	1	1	1	1	1	1	1	0	1	1	1	1	1	1	1	0	1	1
1	RBN0872	25169704	25186492	16788	1	1	1	0	0	0	0	0	1	1	1	0	1	0	0	1	0	1	1	0	1	1	0	0	1	1	1	1	1	1	1	1	1	1	0	1	1	1	1	1	1	1	0	1	1
1	RBN0873	25186493	25234847	48354	1	1	1	0	0	0	0	0	1	1	1	0	1	1	0	1	0	1	1	0	1	1	0	0	1	1	1	1	1	1	1	1	1	1	0	1	1	1	1	1	1	0	0	1	1
1	RBN0874	25234848	25240549	5701	1	1	1	0	0	0	0	0	1	1	1	0	1	1	0	1	0	1	1	0	1	1	0	0	1	1	1	1	1	1	1	1	1	1	0	1	1	1	1	1	1	1	0	1	1
1	RBN0875	25240550	25258733	18183	1	1	1	0	0	0	0	0	1	1	1	0	1	0	0	1	0	1	1	0	1	1	0	0	1	1	1	1	1	1	1	1	1	1	0	1	1	1	1	1	1	1	0	1	1
1	RBN0876	25258734	25295907	37173	1	1	1	0	0	0	0	0	1	1	1	0	1	1	0	1	0	1	1	0	1	1	0	0	1	1	1	1	1	1	1	1	1	1	0	1	1	1	1	1	1	1	0	1	1
1	RBN0877	25295908	25304095	8187	0	1	0	1	1	0	0	0	1	1	1	1	0	1	0	1	0	1	1	0	1	1	0	0	1	1	1	1	1	1	1	1	0	1	0	0	1	1	1	1	0	1	0	1	1
1	RBN0878	25304096	25331445	27349	0	0	0	1	1	0	1	0	1	1	1	1	0	1	1	1	0	1	1	1	1	1	0	0	1	1	1	1	1	1	1	1	0	1	1	0	1	1	0	0	0	1	0	1	1
1	RBN0879	25331446	25345394	13948	0	1	0	1	1	0	1	0	1	0	1	1	0	1	1	1	0	1	1	1	1	1	1	0	1	1	1	1	0	1	0	1	0	0	1	0	1	1	0	0	0	0	0	0	0
1	RBN0880	25345395	25360548	15153	0	1	0	1	1	1	1	1	0	0	0	1	0	1	1	0	1	0	0	1	0	0	1	1	1	0	0	1	0	1	0	0	0	0	1	0	0	0	0	0	0	0	1	0	0
1	RBN0881	25360549	25370628	10079	0	1	0	1	1	1	1	1	0	0	0	1	0	1	1	0	1	0	0	1	0	0	1	1	0	0	0	1	0	0	0	0	0	0	1	1	0	0	0	0	0	0	1	0	0
1	RBN0882	25370629	25381842	11213	0	0	0	1	1	1	1	1	0	0	0	1	0	0	1	0	1	0	0	1	0	0	1	1	0	0	0	1	0	0	0	0	0	0	1	1	0	0	0	0	0	0	1	0	0
1	RBN0883	25381843	25395647	13804	0	1	0	1	1	1	1	1	0	0	0	1	0	1	1	0	1	0	0	1	0	0	1	1	0	0	0	1	0	0	0	0	0	0	1	1	0	0	0	0	0	1	1	0	0
1	RBN0884	25395648	25465121	69473	0	1	0	1	1	1	1	1	0	0	0	1	0	1	1	0	1	0	0	1	0	0	1	1	0	0	0	1	0	0	0	0	0	0	1	1	0	0	0	0	0	1	1	0	0
1	RBN0885	25465122	25491734	26612	0	0	0	1	1	1	1	1	0	0	0	1	0	0	1	0	1	0	0	1	0	0	1	1	0	0	0	1	0	0	0	0	0	0	1	1	0	0	0	0	0	1	1	0	0
1	RBN0886	25491735	25506066	14331	0	0	0	1	1	1	1	1	0	0	0	1	0	0	1	0	1	0	0	1	0	0	1	1	0	0	0	1	0	0	0	0	0	0	1	1	0	0	0	0	0	1	1	0	0
1	RBN0887	25506067	25523386	17319	1	0	0	1	0	1	1	1	0	0	0	1	0	0	1	1	0	0	1	1	1	0	1	1	0	1	0	1	1	0	0	0	0	0	0	1	1	1	0	0	0	1	1	1	1
1	RBN0888	25523387	25580199	56812	1	0	0	1	0	1	1	1	0	0	0	1	0	0	1	1	0	0	1	1	1	0	1	1	0	1	0	1	1	0	0	0	0	0	0	1	1	1	0	0	0	1	1	1	1
1	RBN0889	25580200	25601804	21604	1	0	0	1	0	1	1	1	2	0	0	1	0	0	1	1	0	0	1	1	1	1	1	1	0	1	0	1	1	1	1	0	0	0	0	1	1	1	0	0	0	1	1	1	1
1	RBN0890	25601805	25608496	6691	1	0	0	1	0	1	1	1	2	0	1	1	0	0	1	1	0	0	1	1	1	1	1	1	0	1	1	1	1	1	1	0	0	1	0	1	1	1	0	0	1	1	1	1	1
1	RBN0891	25608497	25617732	9235	1	0	0	1	0	1	1	1	2	0	1	1	0	0	1	1	0	0	1	1	1	1	1	1	1	1	1	1	1	1	1	0	0	1	0	1	1	1	0	0	1	1	1	1	1
1	RBN0892	25617733	25632569	14836	1	0	0	1	0	1	1	1	2	0	1	1	0	0	1	1	1	0	1	1	1	1	1	1	1	1	1	1	1	1	1	0	0	1	0	1	1	1	0	0	1	1	1	1	1
1	RBN0893	25632570	25690280	57710	1	0	0	1	0	1	1	1	2	0	1	1	0	1	1	1	1	0	1	1	1	1	1	1	1	1	1	1	1	1	1	0	0	1	0	1	1	1	0	0	1	1	1	1	1
1	RBN0894	25690281	25709488	19207	1	0	0	1	0	1	1	1	1	1	1	1	1	1	1	1	1	0	1	1	1	1	1	1	1	1	1	1	1	1	1	0	0	1	0	1	1	1	0	1	1	1	1	1	1
1	RBN0895	25709489	25716943	7454	0	0	0	1	0	1	1	1	1	1	1	1	1	1	0	1	1	0	1	1	1	1	1	1	1	1	1	1	1	1	1	0	0	1	1	1	1	1	0	1	1	0	1	1	1
1	RBN0896	25716944	25729451	12507	0	0	0	1	0	1	1	1	1	1	1	1	1	1	0	1	1	0	1	1	1	1	1	1	1	1	1	1	1	1	1	0	0	0	1	1	1	0	0	1	1	0	1	0	1
1	RBN0897	25729452	25770228	40776	1	0	0	1	1	1	1	1	1	1	1	1	1	1	1	1	1	0	1	1	1	1	1	1	1	0	1	0	1	0	1	0	0	0	1	1	1	0	1	1	1	1	1	0	1
1	RBN0898	25770229	25776462	6233	1	0	0	1	1	1	1	1	1	1	1	1	1	1	1	1	1	0	1	1	1	1	1	1	1	0	1	0	1	0	1	0	0	0	1	1	1	0	1	1	1	1	1	0	1
1	RBN0899	25776463	25812451	35988	1	0	0	1	1	1	1	1	1	1	1	1	1	1	1	1	1	0	1	1	1	1	1	1	1	0	1	0	1	0	1	0	0	0	1	1	1	0	1	1	1	1	1	0	1
1	RBN0900	25812452	25817694	5242	1	0	0	1	1	1	1	1	1	1	1	1	1	1	1	1	1	1	1	1	1	1	1	1	1	0	1	1	1	0	1	0	0	1	1	1	1	1	1	1	1	1	1	0	1
1	RBN0901	25817695	25845852	28157	1	0	0	1	1	1	1	1	1	1	1	1	1	1	1	1	1	1	1	1	1	1	1	1	1	0	1	1	1	0	1	0	0	1	1	1	1	1	1	1	1	1	1	0	1
1	RBN0902	25845853	25854950	9097	1	0	0	1	1	1	1	1	1	1	1	1	1	1	1	1	1	1	1	1	1	1	1	1	1	0	1	1	1	0	1	0	0	1	1	1	1	1	1	1	1	1	1	0	1
1	RBN0903	25854951	25893815	38864	1	0	0	1	1	1	1	1	1	1	1	1	1	1	1	1	1	1	1	1	1	1	1	1	1	0	1	1	1	0	1	0	0	1	1	1	1	1	1	1	1	1	1	1	1
1	RBN0904	25893816	25909734	15918	1	0	0	1	1	1	1	1	1	1	1	1	1	1	1	1	1	1	1	1	1	1	1	1	1	0	1	1	1	1	1	0	0	1	1	1	1	1	1	1	1	1	1	1	1
1	RBN0905	25909735	25990158	80423	1	0	0	1	1	1	1	1	1	1	1	1	1	1	1	1	1	1	1	1	1	1	1	1	1	0	1	1	1	1	1	0	0	1	1	1	1	1	1	1	1	1	1	1	1
1	RBN0906	25990159	26011671	21512	0	0	0	1	1	1	1	1	1	1	1	1	1	1	1	1	1	1	1	1	1	1	1	1	1	0	1	1	1	1	1	0	0	1	1	1	1	1	1	1	1	1	1	1	1
1	RBN0907	26011672	26051552	39880	1	0	0	1	1	1	1	1	1	1	1	1	1	1	1	1	1	1	1	1	1	1	1	1	1	1	1	1	1	0	1	0	1	1	0	1	1	1	1	1	1	1	1	1	1
1	RBN0908	26051553	26060898	9345	1	0	0	1	1	1	1	1	1	1	1	1	1	1	1	1	1	1	1	1	1	1	1	1	1	1	1	1	1	0	1	0	1	1	0	1	1	1	1	1	1	1	1	1	1
1	RBN0909	26060899	26068845	7946	1	0	0	1	1	1	1	1	1	1	1	1	1	1	1	1	1	1	1	0	1	1	1	1	1	1	1	1	1	0	1	0	1	1	0	1	1	1	1	1	1	1	1	1	1
1	RBN0910	26068846	26083172	14326	1	0	0	1	1	1	1	1	1	1	1	1	1	1	1	1	1	1	1	0	1	1	1	0	1	1	1	1	1	0	1	0	1	1	0	1	1	0	1	1	1	1	1	1	1
1	RBN0911	26083173	26109425	26252	1	0	0	1	1	1	1	1	1	1	1	1	1	1	1	1	1	1	1	0	1	1	1	0	1	1	1	1	1	0	1	0	1	1	0	1	1	0	1	1	1	1	1	1	1
1	RBN0912	26109426	26119368	9942	1	0	0	1	1	1	1	1	1	1	1	1	1	0	1	1	1	1	1	0	1	1	1	0	1	1	1	1	1	0	1	0	1	1	0	1	1	0	1	1	1	0	1	1	1
1	RBN0913	26119369	26126269	6900	1	0	0	1	1	1	1	1	1	1	1	1	1	0	1	1	1	1	1	0	1	1	1	0	1	1	1	1	1	0	1	0	1	1	0	1	1	0	1	1	1	0	1	1	1
1	RBN0914	26126270	26136918	10648	1	0	0	1	1	1	1	1	1	1	1	1	1	0	1	1	1	1	1	0	1	1	1	0	1	1	1	1	1	0	1	0	1	1	0	1	1	0	1	1	1	0	1	1	1
1	RBN0915	26136919	26182282	45363	1	0	0	1	1	1	1	1	1	1	1	1	1	0	1	1	1	1	1	0	1	1	1	1	1	1	1	1	1	1	1	1	1	1	0	1	1	0	1	1	1	0	1	1	1
1	RBN0916	26182283	26228436	46153	1	0	0	1	1	1	1	1	1	1	1	1	1	0	1	1	1	1	1	0	1	1	1	1	1	1	1	1	1	1	1	1	1	1	0	1	1	0	1	1	1	0	1	1	1
1	RBN0917	26228437	26243625	15188	1	0	0	1	1	1	1	1	1	1	1	1	1	0	1	1	1	1	1	0	1	1	1	1	1	1	1	1	1	1	1	1	0	1	1	1	1	0	1	1	1	0	1	1	1
1	RBN0918	26243626	26266953	23327	1	0	0	1	1	1	1	1	1	1	1	1	1	0	1	1	1	1	1	0	1	1	1	1	1	1	1	1	1	1	1	1	0	1	1	0	1	0	1	1	1	0	1	1	1
1	RBN0919	26266954	26278663	11709	1	0	0	1	1	1	1	1	1	1	1	1	1	0	1	1	1	1	1	0	1	1	1	1	1	1	1	1	1	1	1	1	0	1	1	0	1	0	1	1	1	0	1	1	1
1	RBN0920	26278664	26315753	37089	1	0	0	1	1	1	1	1	1	1	1	1	1	0	1	1	1	1	1	0	1	1	1	1	1	1	1	1	1	1	1	1	0	1	1	0	1	0	1	1	1	0	1	1	1
1	RBN0921	26315754	26321236	5482	1	0	0	1	1	1	1	1	1	1	1	1	1	0	1	1	1	1	1	0	1	1	1	1	1	1	1	1	1	1	1	1	0	1	1	0	1	1	1	1	1	0	1	1	1
1	RBN0922	26321237	26330038	8801	1	0	0	1	1	1	1	1	1	1	1	1	1	0	1	1	1	1	1	0	1	1	1	1	1	1	1	1	1	1	1	1	0	1	1	0	1	1	1	1	1	0	1	1	1
1	RBN0923	26330039	26439967	109928	1	0	0	1	1	1	1	1	1	1	1	1	1	0	1	1	1	1	1	0	1	1	1	1	1	1	1	1	1	1	1	1	0	1	1	0	1	1	1	1	1	0	1	1	1
1	RBN0924	26439968	26456186	16218	1	0	0	1	1	1	1	1	1	1	1	1	1	0	1	1	1	1	1	0	1	1	1	0	1	1	1	1	1	1	1	1	0	1	1	0	1	1	1	1	1	0	1	1	1
1	RBN0925	26456187	26462078	5891	1	0	0	1	1	1	1	1	1	1	1	1	1	0	1	1	1	1	1	0	1	1	1	0	1	1	1	1	1	1	1	1	0	1	1	0	1	1	1	1	1	0	1	1	1
1	RBN0926	26462079	26475034	12955	1	0	0	1	1	1	1	1	1	1	1	1	1	0	1	1	1	1	1	0	1	1	1	0	1	1	1	1	1	1	1	1	1	1	1	0	1	1	1	1	1	0	1	1	1
1	RBN0927	26475035	26481760	6725	1	0	0	1	1	1	1	1	1	1	1	1	1	0	1	1	1	1	1	0	1	1	1	0	1	1	1	1	1	1	1	1	1	1	1	0	1	1	1	1	1	0	1	1	1
1	RBN0928	26481761	26492391	10630	1	0	0	1	1	1	1	1	1	1	1	1	1	0	1	1	1	1	1	0	1	1	1	0	1	1	1	1	1	1	1	1	1	1	1	0	1	1	1	1	1	0	1	1	1
1	RBN0929	26492392	26508249	15857	1	0	0	1	1	1	1	1	1	1	1	1	1	0	1	1	1	1	1	0	1	1	1	0	1	1	1	1	1	1	1	1	1	1	1	0	1	1	1	1	1	0	1	1	1
1	RBN0930	26508250	26521405	13155	1	0	0	1	1	1	1	1	1	1	1	1	1	0	1	1	1	1	1	0	1	1	1	0	1	1	1	1	1	1	1	1	1	1	1	0	1	1	1	1	1	0	1	1	1
1	RBN0931	26521406	26541334	19928	1	0	0	1	1	1	1	1	1	1	1	1	1	0	1	1	1	1	1	0	1	1	1	0	1	1	1	1	1	1	1	1	1	1	1	0	1	1	1	1	1	0	1	1	1
1	RBN0932	26541335	26558966	17631	1	0	0	1	1	1	1	1	1	1	1	1	1	0	1	1	1	1	1	0	1	1	1	0	1	1	1	1	1	1	1	1	1	1	1	0	1	1	1	1	1	0	1	1	1
1	RBN0933	26558967	26576094	17127	1	0	0	0	0	0	0	1	1	1	1	0	1	0	0	1	0	1	1	0	1	1	0	0	1	1	1	0	1	1	0	1	1	1	0	0	1	1	1	1	0	0	0	1	1
1	RBN0934	26576095	26586608	10513	1	0	0	0	0	0	0	1	1	1	1	0	1	0	0	1	0	1	1	0	1	1	0	0	1	1	1	0	1	1	0	1	1	1	0	0	1	1	1	1	0	0	0	1	1
1	RBN0935	26586609	26659208	72599	1	0	0	0	0	0	0	1	1	1	1	0	1	0	0	1	0	1	1	0	1	1	0	0	1	1	1	0	1	1	0	1	1	1	0	0	1	1	1	1	0	0	0	1	1
1	RBN0936	26659209	26714754	55545	1	0	0	0	0	0	0	1	1	1	1	0	1	0	0	1	0	1	1	0	1	1	0	0	1	1	1	0	1	1	0	1	1	1	0	0	1	1	1	1	0	0	0	1	1
1	RBN0937	26714755	26737220	22465	1	1	0	0	0	0	0	1	1	1	1	0	1	1	0	1	0	1	1	0	1	1	0	0	1	1	1	0	1	1	0	1	1	1	0	0	1	1	1	1	0	1	0	1	1
1	RBN0938	26737221	26786497	49276	1	1	0	0	0	0	0	1	1	1	1	0	1	1	0	1	0	1	1	0	1	1	0	0	1	1	1	0	1	1	0	1	1	1	0	0	1	1	1	1	0	1	0	1	1
1	RBN0939	26786498	26795634	9136	1	1	0	0	0	0	0	1	1	1	1	0	1	1	0	1	0	1	1	0	1	1	0	0	1	1	1	0	1	1	0	1	1	1	0	0	1	1	1	1	0	1	0	1	1
1	RBN0940	26795635	26827929	32294	1	1	0	0	0	0	0	1	1	1	1	0	1	1	0	1	0	1	1	0	1	1	0	0	1	1	1	0	1	1	0	1	1	1	0	0	1	1	1	1	0	1	0	1	1
1	RBN0941	26827930	26844487	16557	1	1	0	0	0	0	0	1	1	1	1	0	1	1	0	1	0	1	1	0	1	1	0	0	1	1	1	0	1	1	0	1	1	1	0	0	1	1	1	1	0	1	0	1	1
1	RBN0942	26844488	26924799	80311	1	1	0	0	0	0	0	1	1	1	1	0	1	1	0	1	0	1	1	0	1	1	0	0	1	1	1	0	1	1	0	1	1	1	0	0	1	1	1	1	0	1	0	1	1
1	RBN0943	26924800	27021789	96989	1	1	0	0	0	0	0	1	1	1	1	0	1	1	0	1	0	1	1	0	1	1	0	0	1	1	1	0	1	1	0	1	1	1	0	0	1	1	1	1	0	1	0	1	1
1	RBN0944	27021790	27092719	70929	1	0	0	0	0	0	0	1	1	1	1	0	1	0	0	1	0	1	1	0	1	1	0	0	1	1	1	0	1	1	0	1	1	1	0	0	1	1	1	1	0	0	0	1	1
1	RBN0945	27092720	27105775	13055	1	0	0	0	0	0	0	1	1	1	1	0	1	0	0	1	1	1	1	0	1	1	0	0	1	1	1	0	1	1	0	1	1	1	0	0	1	1	1	1	0	0	0	1	1
1	RBN0946	27105776	27116367	10591	1	0	0	0	0	0	0	1	1	1	1	0	1	1	0	1	1	1	1	0	1	1	0	0	1	1	1	0	1	1	0	1	1	1	0	0	1	1	1	1	0	0	0	1	1
1	RBN0947	27116368	27133755	17387	1	1	0	0	0	0	0	1	1	1	1	0	1	1	0	1	1	1	1	0	1	1	0	0	1	1	1	0	1	1	0	1	1	1	0	0	1	1	1	1	0	1	0	1	1
1	RBN0948	27133756	27152685	18929	1	1	0	0	0	0	0	1	1	1	1	0	1	1	0	1	1	1	1	0	1	1	0	0	1	1	1	0	1	1	0	1	1	1	0	0	1	1	1	1	0	1	0	1	1
1	RBN0949	27152686	27209522	56836	1	0	0	0	0	0	0	1	1	1	1	0	1	0	0	1	1	1	1	0	1	1	0	0	1	1	1	0	1	1	0	1	1	1	0	0	1	1	1	1	0	0	0	1	1
1	RBN0950	27209523	27283841	74318	1	1	0	0	0	0	0	1	1	1	1	0	1	1	0	1	1	1	1	0	1	1	0	0	1	1	1	0	1	1	0	1	1	1	0	0	1	1	1	1	0	1	0	1	1
1	RBN0951	27283842	27341912	58070	1	1	0	0	0	0	0	1	1	1	1	0	1	1	0	1	1	1	1	0	1	1	0	0	1	1	1	0	1	1	0	1	1	1	0	0	1	1	1	1	0	1	0	1	1
1	RBN0952	27341913	27373312	31399	1	1	0	0	0	0	0	1	1	1	1	0	1	1	0	1	1	1	1	0	1	1	0	0	1	1	1	0	1	1	0	1	1	1	0	0	1	1	1	1	0	1	0	1	1
1	RBN0953	27373313	27378745	5432	1	1	0	0	0	0	0	1	1	1	1	0	1	1	0	1	1	1	1	0	1	1	0	0	1	1	1	0	1	1	0	1	1	1	0	0	1	1	1	1	0	1	0	1	1
1	RBN0954	27378746	27391474	12728	1	1	0	0	0	0	0	1	1	1	1	0	1	1	0	1	1	1	1	0	1	1	1	0	1	1	1	1	1	1	0	1	1	1	0	0	1	1	1	1	0	1	0	1	1
1	RBN0955	27391475	27409489	18014	1	1	0	0	0	0	0	1	1	1	1	0	1	1	0	1	1	1	1	0	1	1	1	1	1	1	1	1	1	1	0	1	1	1	0	0	1	1	1	1	0	1	0	1	1
1	RBN0956	27409490	27424130	14640	1	1	0	0	0	0	0	1	1	1	1	0	1	1	0	1	1	1	1	0	0	1	1	1	1	1	0	1	1	1	0	1	1	1	0	0	1	1	1	1	0	1	0	1	1
1	RBN0957	27424131	27451131	27000	1	1	0	1	0	1	1	1	1	1	1	1	1	1	1	1	1	1	1	1	0	1	1	1	1	1	0	1	1	1	0	1	1	1	0	1	1	1	1	1	0	0	1	1	1
1	RBN0958	27451132	27464396	13264	1	1	0	1	0	1	1	1	1	1	1	1	1	1	1	1	1	1	1	1	1	1	1	1	1	1	0	1	1	1	0	1	1	1	0	1	1	1	1	1	0	0	1	1	1
1	RBN0959	27464397	27476253	11856	1	1	0	1	0	1	1	1	1	1	1	1	1	1	1	1	1	1	1	1	1	1	1	1	1	1	0	1	1	1	0	1	1	1	0	1	1	1	1	1	0	1	0	1	1
1	RBN0960	27476254	27492892	16638	1	1	0	1	0	1	1	1	1	1	1	1	1	1	1	1	1	1	1	1	1	1	1	1	1	1	1	1	1	1	0	1	1	1	0	1	1	1	1	1	0	1	0	1	1
1	RBN0961	27492893	27507854	14961	1	1	0	1	0	1	0	1	1	1	1	1	1	1	1	1	1	1	1	1	1	1	1	0	1	1	1	1	1	1	0	1	1	1	0	1	1	1	1	1	0	1	0	1	1
1	RBN0962	27507855	27514136	6281	1	1	0	0	0	0	0	1	1	1	1	0	1	1	1	1	1	1	1	0	1	1	0	0	1	1	1	1	1	1	0	1	1	1	0	0	1	1	1	1	0	1	0	1	1
1	RBN0963	27514137	27522823	8686	1	1	0	0	0	0	0	1	1	1	1	0	1	1	1	1	1	1	1	0	1	1	0	0	1	1	1	1	1	1	0	1	1	1	0	0	1	1	1	1	0	1	0	1	1
1	RBN0964	27522824	27767825	245001	1	1	0	0	0	0	0	1	1	1	1	0	1	1	0	1	1	1	1	0	1	1	0	0	1	1	1	0	1	1	0	1	1	1	0	0	1	1	1	1	0	1	0	1	1
1	RBN0965	27767826	27783550	15724	1	1	0	0	0	0	0	1	1	1	1	0	1	1	0	1	1	1	1	0	1	1	0	0	1	1	1	0	1	1	0	1	1	1	0	0	1	1	1	1	0	1	0	1	1
1	RBN0966	27783551	27788698	5147	1	1	0	0	0	0	0	1	1	1	1	0	1	1	0	1	1	1	1	0	1	1	0	0	1	1	1	0	1	1	0	1	1	1	0	0	1	1	1	1	0	1	0	1	1
1	RBN0967	27788699	27803058	14359	1	1	0	0	1	0	0	1	1	1	1	0	1	1	1	1	1	1	1	0	1	1	1	0	1	1	1	1	1	2	0	1	1	1	0	1	1	1	1	1	0	1	0	1	1
1	RBN0968	27803059	27811340	8281	1	1	0	0	0	0	0	1	1	1	1	0	1	1	0	1	1	1	1	0	1	1	1	0	1	1	1	1	1	1	0	1	1	1	0	0	1	1	1	1	0	1	0	1	1
1	RBN0969	27811341	27838514	27173	1	1	0	0	0	0	0	1	1	1	1	0	1	1	0	1	1	1	1	0	1	1	0	0	1	1	1	0	1	1	0	1	1	1	0	0	1	1	1	1	0	1	0	1	1
1	RBN0970	27838515	27905657	67142	1	1	0	0	0	0	0	1	1	1	1	0	1	1	0	1	1	1	1	0	1	1	0	0	1	1	1	0	1	1	0	1	1	1	0	0	1	1	1	1	0	1	0	1	1
1	RBN0971	27905658	28131796	226138	1	1	0	0	0	0	0	1	1	1	1	0	1	1	0	1	1	1	1	0	1	1	0	0	1	1	1	0	1	1	0	1	1	1	0	0	1	1	1	1	0	1	0	1	1
1	RBN0972	28131797	28155969	24172	1	1	0	0	0	0	0	1	1	1	1	0	1	1	0	1	1	1	1	0	1	1	0	0	1	1	1	0	1	1	0	1	1	1	0	0	1	1	1	1	0	1	0	1	1
1	RBN0973	28155970	28561578	405608	1	1	0	0	0	0	0	1	1	1	1	0	1	1	0	1	1	1	1	0	1	1	0	0	1	1	1	0	1	1	0	1	1	1	0	0	1	1	1	1	0	1	0	1	1
1	RBN0974	28561579	28594265	32686	1	1	0	0	0	0	0	1	1	1	1	0	1	1	0	1	1	1	1	0	1	1	0	0	1	1	1	0	1	1	0	1	1	1	0	0	1	1	1	1	0	1	0	1	1
1	RBN0975	28594266	28607709	13443	1	1	0	0	0	0	0	1	1	1	1	0	1	1	0	1	1	1	1	0	1	1	0	0	1	1	1	0	1	1	0	1	1	1	0	0	1	1	1	1	0	1	0	1	1
1	RBN0976	28607710	28623019	15309	1	1	0	0	0	0	0	1	1	1	1	0	1	1	0	1	1	1	1	0	1	1	0	0	1	1	1	0	1	1	0	1	1	1	0	0	1	1	1	1	0	1	0	1	1
1	RBN0977	28623020	28713626	90606	1	1	0	0	0	0	0	1	1	1	1	0	1	1	0	1	1	1	1	0	1	1	0	0	1	1	1	0	1	1	0	1	1	1	0	0	1	1	1	1	0	1	0	1	1
1	RBN0978	28713627	28760057	46430	1	1	0	0	0	0	0	1	1	1	1	0	1	1	0	1	1	1	1	0	1	1	0	0	1	1	1	0	1	1	0	1	1	1	0	0	1	1	1	1	0	1	0	1	1
1	RBN0979	28760058	28794759	34701	1	1	0	0	0	0	0	1	1	1	1	0	1	1	0	1	1	1	1	0	1	1	0	0	1	1	1	0	1	1	0	1	1	1	0	0	1	1	1	1	0	1	0	1	1
1	RBN0980	28794760	28949034	154274	1	1	0	0	0	0	0	1	1	1	1	0	1	1	0	1	1	1	1	0	1	1	0	0	1	1	1	0	1	1	0	1	1	1	0	0	1	1	1	1	0	1	0	1	1
1	RBN0981	28949035	28957124	8089	1	1	0	0	0	0	0	1	1	1	1	0	1	1	0	1	1	1	1	0	1	1	0	0	1	1	1	0	1	1	0	1	1	1	0	0	1	1	1	1	0	1	0	1	1
1	RBN0982	28957125	29109632	152507	1	1	0	0	0	0	0	1	1	1	1	0	1	1	0	1	1	1	1	0	1	1	0	0	1	1	1	0	1	1	0	1	1	1	0	0	1	1	1	1	0	1	0	1	1
1	RBN0983	29109633	29269018	159385	1	1	0	0	0	0	0	1	1	1	1	0	1	1	0	1	1	1	1	0	1	1	0	0	1	1	1	0	1	1	0	1	1	1	0	0	1	1	1	1	0	1	0	1	1
1	RBN0984	29269019	29336099	67080	1	1	0	0	0	0	0	1	1	1	1	0	1	1	0	1	1	1	1	0	1	1	0	0	1	1	1	0	1	1	0	1	1	1	0	0	1	1	1	1	0	1	0	1	1
1	RBN0985	29336100	29343250	7150	1	1	0	1	1	1	0	1	1	1	1	0	1	0	0	1	1	1	1	0	1	1	0	0	1	1	1	1	1	1	1	1	1	1	1	1	1	1	1	1	0	1	0	1	1
1	RBN0986	29343251	29369202	25951	1	1	0	1	1	1	0	1	1	1	1	0	1	0	0	1	1	1	1	0	1	1	0	0	1	1	1	1	1	1	1	1	1	1	1	1	1	1	1	1	0	1	0	1	1
1	RBN0987	29369203	29377426	8223	1	1	0	0	1	1	0	1	1	1	1	0	1	0	0	1	1	1	1	0	1	1	0	0	1	1	1	1	1	1	1	1	1	1	1	1	1	1	1	1	0	1	0	1	1
1	RBN0988	29377427	29387926	10499	1	1	0	0	0	0	0	1	1	1	1	0	1	0	1	1	1	1	1	0	1	1	0	0	1	1	1	0	1	1	0	1	1	1	0	0	1	1	1	1	0	1	0	1	1
1	RBN0989	29387927	29394664	6737	1	1	0	0	0	0	0	1	1	1	1	0	1	1	1	1	1	1	1	0	1	1	0	0	1	1	1	0	1	1	0	1	1	1	0	0	1	1	1	1	0	1	0	1	1
1	RBN0990	29394665	29747108	352443	1	1	0	0	0	0	0	1	1	1	1	0	1	1	1	1	1	1	1	0	1	1	0	0	1	1	1	0	1	1	0	1	1	1	0	0	1	1	1	1	0	1	0	1	1
1	RBN0991	29747109	29759776	12667	1	1	0	0	0	0	0	1	1	1	1	0	1	0	1	1	1	1	1	0	1	1	0	0	1	1	1	0	1	1	0	1	1	1	0	0	1	1	1	1	0	1	0	1	1
1	RBN0992	29759777	29791725	31948	1	1	0	0	0	0	0	1	1	1	1	0	1	0	1	1	1	1	1	0	1	1	0	0	1	1	1	0	1	1	0	1	1	1	0	0	1	1	1	1	0	1	0	1	1
1	RBN0993	29791726	29928003	136277	1	1	0	0	0	0	0	1	1	1	1	0	1	1	1	1	1	1	1	0	1	1	0	0	1	1	1	0	1	1	0	1	1	1	0	0	1	1	1	1	0	1	0	1	1
1	RBN0994	29928004	29941039	13035	1	1	0	0	0	0	0	1	1	1	1	0	1	1	1	1	1	1	1	0	1	1	0	0	1	1	1	1	1	1	0	1	1	1	0	0	1	1	1	1	0	1	0	1	1
1	RBN0995	29941040	29946134	5094	1	1	0	0	0	0	0	1	1	1	1	0	1	1	1	1	1	1	1	0	1	1	0	0	1	1	1	1	1	1	0	1	1	1	0	0	1	1	1	1	0	1	0	1	0
1	RBN0996	29946135	29990020	43885	1	1	0	0	0	0	0	1	1	1	1	0	1	1	1	1	1	1	1	0	1	1	0	0	1	1	1	1	1	1	0	1	1	1	0	0	1	1	1	1	0	1	0	1	0
1	RBN0997	29990021	30023452	33431	1	1	0	0	0	0	0	1	0	1	1	0	1	1	1	1	1	1	1	0	1	1	0	0	1	1	1	1	1	1	0	1	1	1	0	0	1	0	1	1	0	1	0	1	0
1	RBN0998	30023453	30028479	5026	1	1	0	0	0	0	0	1	0	1	1	0	1	1	1	1	1	1	1	0	1	1	0	0	1	1	1	1	1	1	0	1	1	1	0	0	1	0	1	1	0	1	0	1	0
1	RBN0999	30028480	30099497	71017	1	1	0	0	0	0	0	1	0	1	1	0	1	1	1	1	1	1	1	0	0	1	0	0	1	1	1	1	1	1	0	1	1	1	0	0	1	0	1	1	0	1	0	1	0
1	RBN1000	30099498	30129192	29694	1	0	0	0	0	0	0	1	0	1	1	0	1	0	1	1	1	1	1	0	0	1	0	0	1	1	1	1	1	1	0	1	1	1	0	0	1	0	1	1	0	0	0	1	0
1	RBN1001	30129193	30151591	22398	1	1	0	0	0	0	0	1	0	1	1	0	1	1	1	1	1	1	1	0	0	1	0	0	1	1	1	1	1	1	0	1	1	1	0	0	1	0	1	1	0	1	0	1	0
1	RBN1002	30151592	30165584	13992	1	1	0	0	0	0	0	1	0	1	1	0	1	1	1	1	1	1	1	0	0	1	0	0	1	1	1	1	1	1	0	1	1	1	0	0	1	0	1	1	0	1	0	1	0
1	RBN1003	30165585	30238800	73215	1	1	0	0	0	0	0	1	0	1	1	0	1	1	1	1	1	1	1	0	0	1	0	0	1	1	1	1	1	1	0	1	1	1	0	0	1	0	1	1	0	1	0	1	0
1	RBN1004	30238801	30270577	31776	1	1	0	0	0	0	0	1	0	1	1	0	1	1	1	1	1	1	1	0	1	1	0	0	1	1	1	1	1	1	0	1	1	1	0	0	1	0	1	1	0	1	0	1	0
1	RBN1005	30270578	30365960	95382	1	1	0	0	0	0	0	1	0	1	1	0	1	1	1	1	1	1	1	0	0	1	0	0	1	1	1	1	1	1	0	1	1	1	0	0	1	0	1	1	0	1	0	1	0
1	RBN1006	30365961	30469538	103577	1	1	0	0	0	0	0	1	0	1	1	0	1	1	1	1	1	1	1	0	0	1	0	0	1	1	1	1	1	1	0	1	1	1	0	0	1	0	1	1	0	1	0	1	0
1	RBN1007	30469539	30521052	51513	1	1	0	0	0	0	0	1	0	1	1	0	1	1	1	1	1	1	1	0	0	1	0	0	1	1	1	1	1	1	0	1	1	1	0	0	1	0	1	1	0	1	0	1	0
1	RBN1008	30521053	30529318	8265	1	1	0	0	0	0	0	1	0	1	1	0	1	1	1	1	1	1	1	0	0	1	0	0	1	1	1	1	1	1	0	1	1	1	0	0	1	0	1	1	0	1	0	1	0
1	RBN1009	30529319	30551401	22082	1	1	0	0	0	0	0	1	0	1	1	0	1	1	1	1	1	1	1	0	0	1	0	0	1	1	1	1	1	1	0	1	1	1	0	0	1	0	1	1	0	1	0	1	0
1	RBN1010	30551402	30635656	84254	1	1	0	0	0	0	0	1	0	1	1	0	1	1	1	1	1	1	1	0	0	1	0	0	1	1	1	1	1	1	0	1	1	1	0	0	1	0	1	1	0	1	0	1	0
1	RBN1011	30635657	30744664	109007	1	1	0	0	0	0	0	1	0	1	1	0	1	1	1	1	1	1	1	0	0	1	0	0	1	1	1	1	1	1	0	1	1	1	0	0	1	0	1	1	0	1	0	1	0
1	RBN1012	30744665	30805135	60470	1	1	0	0	0	0	0	1	0	1	1	0	1	1	1	1	1	1	1	0	0	1	0	0	1	1	1	1	1	1	0	1	1	1	0	0	1	0	1	1	0	1	0	1	0
1	RBN1013	30805136	30910556	105420	1	1	0	0	0	0	0	1	0	1	1	0	1	1	1	1	1	1	1	0	0	1	0	0	1	1	1	1	1	1	0	1	1	1	0	0	1	0	1	1	0	1	0	1	0
1	RBN1014	30910557	30931044	20487	1	1	0	0	0	0	0	1	1	1	1	0	1	1	1	1	1	1	1	0	0	1	0	0	1	1	1	1	1	1	0	1	1	1	0	0	1	0	1	1	0	1	0	1	0
1	RBN1015	30931045	31036290	105245	1	1	0	0	0	0	0	1	0	1	1	0	1	1	1	1	1	1	1	0	0	1	0	0	1	1	1	1	1	1	0	1	1	1	0	0	1	0	1	1	0	1	0	1	0
1	RBN1016	31036291	31136025	99734	1	1	0	0	0	0	0	1	0	1	1	0	1	1	1	1	1	1	1	0	0	1	0	0	1	1	1	1	1	1	0	1	1	1	0	0	1	0	1	1	0	1	0	1	0
1	RBN1017	31136026	31159738	23712	1	1	0	0	0	0	0	1	0	1	1	0	1	1	1	1	1	1	1	0	0	1	0	0	1	1	1	1	1	1	0	1	1	1	0	0	1	0	1	1	0	1	0	1	0
1	RBN1018	31159739	31198193	38454	1	1	0	0	0	0	0	1	0	1	1	0	1	1	1	1	1	1	1	0	0	1	0	0	1	1	1	1	1	1	0	1	1	1	0	0	1	0	1	1	0	1	0	1	0
1	RBN1019	31198194	31242333	44139	1	1	0	0	0	0	0	1	0	1	1	0	1	1	1	1	1	1	1	0	0	1	0	0	1	1	1	1	1	1	0	1	1	1	0	0	1	0	1	1	0	1	0	1	0
1	RBN1020	31242334	31296412	54078	1	1	0	0	0	0	0	1	0	1	1	0	1	1	1	1	1	1	1	0	0	1	0	0	1	1	1	1	1	1	0	1	1	1	0	0	1	0	1	1	0	1	0	1	0
1	RBN1021	31296413	31322344	25931	1	1	0	0	0	0	0	1	0	1	1	0	1	1	1	1	1	1	1	0	0	1	0	0	1	1	1	1	1	1	0	1	1	1	0	0	1	0	1	1	0	1	0	1	0
1	RBN1022	31322345	31331179	8834	1	1	0	0	0	0	0	1	0	1	1	0	1	1	1	1	1	1	1	0	0	1	0	0	1	1	1	1	1	1	0	1	1	1	0	0	1	0	1	1	0	1	0	1	0
1	RBN1023	31331180	31337567	6387	1	1	0	0	0	0	0	1	0	1	1	0	1	1	1	1	1	1	1	0	0	1	0	0	1	1	1	1	1	1	0	1	1	1	0	0	1	0	1	1	0	1	0	1	0
1	RBN1024	31337568	31356019	18451	1	0	0	0	0	0	0	1	0	1	1	0	1	0	1	1	1	1	1	0	0	1	0	0	1	1	1	1	1	1	0	1	1	1	0	0	1	0	1	1	0	0	0	1	0
1	RBN1025	31356020	31367274	11254	1	0	0	0	0	0	0	1	0	1	1	0	1	0	1	1	1	1	1	0	1	1	0	0	1	1	1	1	1	1	0	1	1	1	0	0	1	0	1	1	0	0	0	1	0
1	RBN1026	31367275	31384713	17438	1	0	0	0	0	0	0	1	0	1	1	0	1	0	1	1	1	1	1	0	1	1	0	0	1	1	1	1	1	1	0	1	1	1	0	0	1	0	1	1	0	0	0	1	0
1	RBN1027	31384714	31408716	24002	1	0	0	0	0	0	0	1	0	1	1	0	1	0	1	1	1	1	1	0	1	1	0	0	1	1	1	1	1	1	0	1	1	1	0	0	1	0	1	1	0	0	0	1	0
1	RBN1028	31408717	31423397	14680	1	0	0	0	0	0	1	1	0	1	1	0	1	0	1	1	1	1	1	0	1	1	0	1	1	1	1	1	1	1	0	1	1	1	0	0	1	1	1	1	1	0	0	1	0
1	RBN1029	31423398	31430049	6651	1	0	0	0	0	0	1	1	0	1	1	0	1	0	1	1	1	1	1	0	1	1	0	1	1	1	1	1	1	1	0	1	1	1	0	0	1	1	1	1	1	0	1	1	0
1	RBN1030	31430050	31460124	30074	1	0	0	0	0	0	1	1	0	1	1	0	1	0	1	1	1	1	1	0	1	1	0	1	1	1	1	1	1	1	0	1	1	1	0	0	1	0	1	1	1	0	1	1	0
1	RBN1031	31460125	31477193	17068	1	0	0	0	0	0	0	1	0	1	1	0	1	0	1	1	1	1	1	0	1	1	0	0	1	1	1	1	1	1	0	1	1	1	0	0	1	0	1	1	1	0	1	1	0
1	RBN1032	31477194	31501699	24505	1	0	0	0	0	0	0	1	0	1	1	0	1	0	1	1	1	1	1	0	0	1	0	0	1	1	1	1	1	1	0	1	1	1	0	0	1	0	1	1	0	0	1	1	0
1	RBN1033	31501700	31528167	26467	1	0	0	0	0	0	0	1	0	1	1	0	1	0	1	1	1	1	1	0	0	1	0	0	1	1	1	1	1	1	0	1	1	1	0	0	1	0	1	1	0	0	1	1	0
1	RBN1034	31528168	31536524	8356	1	0	0	0	0	0	0	1	1	1	1	0	1	0	1	1	1	1	1	0	1	1	0	0	1	1	1	1	1	1	0	1	1	1	0	1	1	0	1	1	1	0	1	1	0
1	RBN1035	31536525	31547074	10549	1	0	0	0	0	0	0	1	1	1	1	0	1	0	1	1	1	1	1	0	1	1	0	0	1	1	1	1	1	1	0	1	1	1	0	1	1	0	1	1	1	0	1	1	0
1	RBN1036	31547075	31562414	15339	1	0	0	0	0	0	0	1	1	1	1	0	1	0	1	1	1	1	1	0	0	1	0	0	1	1	1	1	1	1	0	1	1	1	0	1	1	0	1	1	0	0	1	1	0
1	RBN1037	31562415	31582338	19923	1	0	0	0	0	0	0	1	0	1	1	0	1	0	1	1	1	1	1	0	0	1	0	0	1	1	1	1	1	1	0	1	1	1	0	0	1	0	1	1	0	0	1	1	0
1	RBN1038	31582339	31598128	15789	1	1	0	0	0	0	0	1	0	1	1	0	1	1	1	1	1	1	1	0	0	1	0	0	1	1	1	1	1	1	0	1	1	1	0	0	1	0	1	1	0	1	1	1	0
1	RBN1039	31598129	31609875	11746	1	1	0	0	0	0	0	1	0	1	1	0	1	1	1	1	1	1	1	0	0	1	0	0	1	1	1	1	1	1	0	1	1	1	0	0	1	0	1	1	0	1	1	1	0
1	RBN1040	31609876	31656036	46160	1	1	0	0	0	0	0	1	0	1	1	0	1	1	1	1	1	1	1	0	0	1	0	0	1	1	1	1	1	1	0	1	1	1	0	0	1	0	1	1	0	1	1	1	0
1	RBN1041	31656037	31688242	32205	1	0	0	0	0	0	0	1	0	1	1	0	1	1	1	1	1	1	1	0	0	1	0	0	1	1	1	1	1	1	0	1	1	1	0	0	1	0	1	1	0	0	1	1	0
1	RBN1042	31688243	31716910	28667	1	0	0	0	0	0	0	1	0	1	1	0	1	1	1	1	1	1	1	0	0	1	0	0	1	1	1	1	1	1	0	1	1	1	0	0	1	0	1	1	0	0	1	1	0
1	RBN1043	31716911	31736480	19569	1	0	0	0	0	0	0	1	0	1	1	0	1	0	1	1	1	1	1	0	0	1	0	0	1	1	1	1	1	1	0	1	1	1	0	0	1	0	1	1	0	0	1	1	0
1	RBN1044	31736481	31758003	21522	1	0	0	0	0	0	0	1	0	1	1	0	1	0	1	1	1	1	1	0	0	1	0	0	1	1	1	1	1	1	0	1	1	1	0	0	1	0	1	1	0	0	1	1	0
1	RBN1045	31758004	31771290	13286	1	0	0	0	0	0	0	1	0	1	1	0	1	0	1	1	1	1	1	0	0	1	0	0	1	1	1	1	1	1	0	1	1	1	0	0	1	0	1	1	0	0	1	1	0
1	RBN1046	31771291	31828219	56928	1	0	0	0	0	0	0	1	0	1	1	0	1	0	1	1	1	1	1	0	0	1	0	0	1	1	1	1	1	1	0	1	1	1	0	0	1	0	1	1	0	0	1	1	0
1	RBN1047	31828220	31842159	13939	1	1	0	0	0	0	0	1	0	1	1	0	1	1	1	1	1	1	1	0	0	1	0	0	1	1	1	1	1	1	0	1	1	1	0	0	1	0	1	1	0	0	1	1	0
1	RBN1048	31842160	31881121	38961	1	1	0	0	0	0	0	1	0	1	1	0	1	1	1	1	1	1	1	0	0	1	0	0	1	1	1	1	1	1	0	1	1	1	0	0	1	0	1	1	0	0	1	1	0
1	RBN1049	31881122	31924071	42949	1	1	0	0	0	0	0	1	1	1	1	0	1	1	1	1	1	1	1	0	0	1	0	0	1	1	1	1	1	1	0	1	1	1	0	0	1	0	1	1	0	0	1	1	0
1	RBN1050	31924072	31954881	30809	0	1	0	1	1	1	1	0	1	0	0	1	0	1	0	0	1	0	0	1	1	0	1	1	0	0	0	0	0	0	1	0	0	0	1	1	1	1	0	0	1	0	0	0	1
1	RBN1051	31954882	31975567	20685	0	1	0	1	1	1	1	0	1	1	0	1	1	1	0	0	1	0	1	1	1	0	1	1	0	1	0	1	0	0	1	0	0	0	1	1	1	1	0	1	1	0	0	0	1
1	RBN1052	31975568	32022660	47092	1	0	0	0	1	0	0	1	1	1	1	0	1	0	1	1	1	1	1	0	1	1	1	0	1	1	1	1	1	1	0	1	1	1	0	1	1	0	1	1	1	0	1	1	0
1	RBN1053	32022661	32040563	17902	1	0	0	0	0	0	0	1	0	1	1	0	1	0	1	1	1	1	1	0	0	1	0	0	1	1	1	1	1	1	0	1	1	1	0	0	1	0	1	1	0	0	1	1	0
1	RBN1054	32040564	32049675	9111	1	0	0	0	0	0	0	1	0	1	1	0	1	0	1	1	1	1	1	0	0	1	0	0	1	1	1	1	1	1	0	1	1	1	0	0	1	0	1	1	0	0	1	1	0
1	RBN1055	32049676	32095889	46213	1	1	0	0	0	0	0	1	0	1	1	0	1	0	1	1	1	1	1	0	0	1	0	0	1	1	1	1	1	1	0	1	1	1	0	0	1	0	1	1	0	0	1	1	0
1	RBN1056	32095890	32114174	18284	1	1	0	0	0	0	0	1	0	1	1	0	1	0	1	1	1	1	1	0	0	1	0	0	1	1	1	1	1	1	0	1	1	1	0	0	1	0	1	1	0	0	1	1	0
1	RBN1057	32114175	32133247	19072	1	1	0	0	0	0	0	1	0	1	1	0	1	0	1	1	1	1	1	0	0	1	0	0	1	1	1	1	1	1	0	1	1	1	0	0	1	0	1	1	0	0	1	1	0
1	RBN1058	32133248	32166092	32844	1	0	0	0	0	0	0	1	0	1	1	0	1	0	1	1	1	1	1	0	0	1	0	0	1	1	1	1	1	1	0	1	1	1	0	0	1	0	1	1	0	0	1	1	0
1	RBN1059	32166093	32204234	38141	1	1	0	0	0	0	0	1	0	1	1	0	1	1	1	1	1	1	1	0	0	1	0	0	1	1	1	1	1	1	0	0	1	1	0	0	1	0	1	1	0	0	1	1	0
1	RBN1060	32204235	32221877	17642	1	1	0	0	0	0	0	1	0	1	1	0	1	1	1	1	1	1	1	0	0	1	0	0	1	1	1	1	0	1	0	0	1	1	0	0	1	0	1	1	0	0	1	1	0
1	RBN1061	32221878	32234626	12748	1	1	0	0	0	0	0	1	0	1	1	0	1	1	1	1	1	1	1	0	0	1	0	0	1	1	1	1	0	1	0	0	1	0	0	0	1	0	1	1	0	0	1	1	0
1	RBN1062	32234627	32264958	30331	1	1	0	0	0	0	0	1	0	1	1	0	1	1	1	1	1	1	1	0	0	1	0	0	1	1	1	1	0	1	0	0	1	0	0	0	1	0	1	1	0	0	1	1	0
1	RBN1063	32264959	32283650	18691	1	1	0	0	0	0	0	1	0	1	1	0	1	1	1	1	1	1	1	0	0	1	0	0	1	1	1	1	0	1	0	0	1	0	0	0	1	0	1	1	0	0	1	1	0
1	RBN1064	32283651	32316438	32787	1	1	0	0	0	0	0	1	0	1	1	1	1	1	0	1	1	1	1	0	0	1	0	0	1	1	1	1	0	1	0	0	1	0	0	0	0	0	1	1	0	0	1	1	0
1	RBN1065	32316439	32367222	50783	1	1	0	0	0	0	0	1	0	1	1	1	1	1	0	1	1	1	1	0	0	1	0	0	1	1	1	1	0	1	0	0	1	0	0	0	0	0	1	1	0	0	1	1	0
1	RBN1066	32367223	32393453	26230	1	1	0	0	0	0	0	1	0	1	1	1	1	1	0	1	1	1	1	0	0	1	0	0	1	1	1	1	0	1	0	0	1	0	0	0	0	0	1	1	0	0	1	1	0
1	RBN1067	32393454	32408643	15189	1	1	1	1	1	1	1	1	2	1	1	1	2	0	1	1	1	1	1	0	1	1	1	1	2	2	1	1	1	1	1	0	1	1	0	1	0	2	1	1	1	1	1	2	2
1	RBN1068	32408644	32414643	5999	0	1	1	1	1	1	1	1	2	1	1	1	2	0	1	1	1	1	1	0	1	1	1	1	2	2	1	1	1	1	1	0	1	0	0	1	0	2	1	1	1	1	1	2	2
1	RBN1069	32414644	32421095	6451	0	1	0	0	1	0	0	1	0	1	1	1	1	1	0	1	1	1	1	0	0	1	0	0	1	1	1	1	0	1	0	0	1	0	0	0	0	0	1	1	0	0	1	1	0
1	RBN1070	32421096	32431805	10709	1	1	0	0	1	0	0	1	0	1	1	1	1	1	0	1	1	1	1	0	0	1	0	0	1	1	1	1	0	1	0	0	1	0	0	0	0	0	1	1	0	0	1	1	0
1	RBN1071	32431806	32446483	14677	1	1	0	0	0	0	0	1	0	1	1	1	1	1	0	1	1	1	1	0	0	1	0	0	1	1	1	1	0	1	0	0	1	0	0	0	0	0	1	1	0	0	1	1	0
1	RBN1072	32446484	32459468	12984	1	1	0	0	0	0	0	1	0	1	1	1	1	1	0	1	1	1	1	0	0	1	0	0	1	1	1	1	0	1	0	0	1	0	0	0	0	0	1	1	0	0	1	1	0
1	RBN1073	32459469	32485192	25723	1	1	0	0	0	0	0	1	0	1	1	1	1	1	0	1	1	1	1	0	0	1	0	0	1	1	1	1	0	1	0	0	1	0	0	0	0	0	1	1	0	0	1	1	0
1	RBN1074	32485193	32519690	34497	1	1	0	1	1	1	1	1	1	1	1	1	1	0	1	1	1	1	1	1	1	1	1	1	1	1	1	1	1	1	1	0	1	1	1	1	1	1	1	1	1	0	1	1	1
1	RBN1075	32519691	32531416	11725	1	1	0	1	1	1	1	1	1	1	1	1	1	1	0	1	1	1	1	1	1	1	1	1	1	1	1	1	1	1	1	0	1	0	1	1	0	1	1	1	1	0	1	1	1
1	RBN1076	32531417	32542179	10762	1	1	0	0	0	0	0	1	0	1	1	1	1	1	0	1	1	1	1	0	0	1	0	0	1	1	1	1	0	1	0	0	1	0	0	0	0	0	1	1	0	0	1	1	0
1	RBN1077	32542180	32823877	281697	1	1	0	0	0	0	0	1	0	1	1	1	1	1	0	1	1	1	1	0	0	1	0	0	1	1	1	1	0	1	0	0	1	0	0	0	0	0	1	1	0	0	1	1	0
1	RBN1078	32823878	32845339	21461	1	1	0	0	0	0	0	1	0	1	1	1	1	1	0	1	1	1	1	0	0	1	0	0	1	1	1	1	0	1	0	0	1	0	0	0	0	0	1	1	0	0	1	1	0
1	RBN1079	32845340	32863484	18144	1	1	0	0	0	0	0	1	0	1	1	1	1	1	0	1	1	1	1	0	0	1	0	0	1	1	1	1	0	1	0	0	1	0	0	0	0	0	1	1	0	0	1	1	0
1	RBN1080	32863485	32886037	22552	1	1	0	0	0	0	0	1	0	1	1	0	1	1	0	1	1	1	1	0	0	1	0	0	1	1	1	1	0	1	0	0	1	0	0	0	0	0	1	1	0	0	1	1	0
1	RBN1081	32886038	32959856	73818	1	1	0	0	0	0	0	1	0	1	1	0	1	1	0	1	1	1	1	0	0	1	0	0	1	1	1	1	0	1	0	0	1	0	0	0	0	0	1	1	0	0	1	1	0
1	RBN1082	32959857	33026853	66996	1	1	0	0	0	0	0	1	0	1	1	0	1	1	0	1	1	1	1	0	0	1	0	0	0	1	1	1	0	1	0	0	1	0	0	0	0	0	1	1	0	0	1	1	0
1	RBN1083	33026854	33075813	48959	1	1	0	0	0	0	0	1	0	1	1	0	1	1	0	1	1	1	1	0	0	1	0	0	0	1	1	1	0	1	0	0	1	0	0	0	0	0	1	1	0	0	1	1	0
1	RBN1084	33075814	33102978	27164	1	0	0	0	0	0	0	1	0	1	1	0	1	0	0	1	1	1	1	0	0	1	0	0	0	1	1	1	0	1	0	0	1	0	0	0	0	0	1	1	0	0	1	1	0
1	RBN1085	33102979	33149961	46982	1	0	0	0	0	0	0	1	0	1	1	0	1	0	0	1	1	1	1	0	0	1	0	0	0	1	1	1	0	1	0	0	1	0	0	0	0	0	1	1	0	0	1	1	0
1	RBN1086	33149962	33176655	26693	1	0	0	0	0	0	0	1	0	1	1	0	1	0	0	1	1	1	1	0	0	1	0	0	0	1	1	1	0	1	0	0	1	0	0	0	0	0	1	1	0	0	1	1	0
1	RBN1087	33176656	33247167	70511	1	1	0	0	0	0	0	1	0	1	1	0	1	1	0	1	1	1	1	0	0	1	0	0	0	1	1	1	0	1	0	0	1	0	0	0	0	0	1	1	0	0	1	1	0
1	RBN1088	33247168	33270260	23092	1	1	0	0	0	0	0	1	0	1	1	0	1	1	0	1	1	1	1	0	0	1	0	0	0	1	1	1	0	1	0	0	1	0	0	0	0	0	1	1	0	0	1	1	0
1	RBN1089	33270261	33284682	14421	1	1	0	0	0	0	0	1	0	1	1	0	1	1	0	1	1	1	1	0	0	1	0	0	0	1	1	1	0	1	0	0	1	0	0	0	0	0	1	1	0	0	1	1	0
1	RBN1090	33284683	33289722	5039	1	1	0	0	0	0	0	1	0	1	1	0	1	1	0	1	1	1	1	0	0	1	0	0	0	1	1	1	1	1	0	0	1	0	0	0	0	0	1	1	0	0	1	1	0
1	RBN1091	33289723	33326498	36775	1	0	0	0	0	0	0	1	0	1	1	0	1	0	0	1	1	1	1	0	0	1	0	0	0	1	1	1	1	1	0	0	1	0	0	0	0	0	1	1	0	0	1	1	0
1	RBN1092	33326499	33332758	6259	1	0	0	0	0	0	0	1	0	1	1	0	1	0	0	1	1	1	1	0	0	1	0	0	0	1	1	1	1	1	0	0	1	0	0	0	0	0	1	1	0	0	1	1	0
1	RBN1093	33332759	33365560	32801	1	1	0	0	0	0	0	1	0	1	1	0	1	1	0	1	1	1	1	0	0	1	0	0	0	1	1	1	1	1	0	0	1	0	0	0	0	0	1	1	0	0	1	1	0
1	RBN1094	33365561	33397857	32296	1	1	0	0	0	0	0	1	0	1	1	0	1	1	0	1	1	1	1	0	0	1	0	0	0	0	1	1	1	1	0	0	1	0	0	0	0	0	1	1	0	0	1	1	0
1	RBN1095	33397858	33427381	29523	1	0	0	0	0	0	0	1	0	1	1	0	1	0	0	1	1	1	1	0	0	1	0	0	0	0	1	1	1	1	0	0	1	0	0	0	0	0	1	1	0	0	1	1	0
1	RBN1096	33427382	33435416	8034	1	0	0	0	0	0	0	1	0	1	1	0	1	0	0	1	1	1	1	0	0	1	0	0	0	0	1	1	1	1	1	0	1	0	0	0	0	0	1	1	0	0	1	1	0
1	RBN1097	33435417	33458644	23227	1	0	0	0	0	0	0	1	0	1	1	0	1	0	0	1	1	1	1	0	0	1	0	0	0	0	1	1	1	1	0	0	1	0	0	0	0	0	1	1	0	0	1	1	0
1	RBN1098	33458645	33468552	9907	1	1	0	0	0	0	0	1	0	1	1	0	1	1	0	1	1	1	1	0	0	1	0	0	0	0	1	1	1	1	0	0	1	0	0	0	0	0	1	1	0	0	1	1	0
1	RBN1099	33468553	33681448	212895	1	1	0	0	0	0	0	1	0	1	1	0	1	1	0	1	1	1	1	0	0	1	0	0	0	0	1	1	1	1	0	0	1	0	0	0	0	0	1	1	0	0	1	1	0
1	RBN1100	33681449	33718541	37092	1	1	0	0	0	0	0	1	0	1	1	0	1	1	0	1	1	1	1	0	1	1	0	0	0	0	1	1	1	1	0	0	1	0	0	0	0	0	1	1	0	0	1	1	0
1	RBN1101	33718542	33750781	32239	1	1	0	0	0	0	0	1	0	1	1	0	1	1	0	1	1	1	1	0	1	1	0	0	0	0	1	1	1	1	0	0	1	0	0	0	0	0	1	1	0	0	1	1	0
1	RBN1102	33750782	33778212	27430	1	1	0	0	0	0	0	1	0	1	1	0	1	1	0	1	1	1	1	0	1	1	0	0	0	0	1	1	1	1	0	0	1	0	0	0	0	0	1	1	0	0	1	1	0
1	RBN1103	33778213	33785112	6899	1	1	0	0	0	0	0	1	0	1	1	0	1	1	0	1	1	1	1	0	1	1	0	0	0	0	1	1	1	1	0	0	1	0	0	0	0	0	1	1	0	1	1	1	0
1	RBN1104	33785113	33843782	58669	1	1	0	0	0	0	0	1	0	1	1	0	1	1	0	1	1	1	1	0	1	1	0	0	0	0	1	1	1	1	0	0	1	0	0	0	0	0	1	1	0	0	1	1	0
1	RBN1105	33843783	33868972	25189	1	1	0	0	0	0	0	1	0	1	1	0	1	1	0	1	1	1	1	0	1	1	0	0	0	0	1	1	1	1	0	0	1	0	0	0	0	0	1	1	0	0	1	1	0
1	RBN1106	33868973	33877417	8444	1	1	0	0	0	0	0	1	0	1	1	0	1	1	0	1	1	1	1	0	1	1	0	0	0	0	1	1	1	1	0	0	1	0	0	0	0	0	1	1	0	0	1	1	0
1	RBN1107	33877418	33941916	64498	1	1	0	0	0	0	0	1	0	1	1	0	1	1	0	1	1	1	1	0	1	1	0	0	0	0	1	1	1	1	0	0	1	0	0	0	0	0	1	1	0	0	1	1	0
1	RBN1108	33941917	34022601	80684	1	1	0	0	0	0	0	1	0	1	1	0	1	1	0	1	1	1	1	0	1	1	0	0	0	0	1	1	1	1	0	0	1	0	0	0	0	0	1	1	0	0	1	1	0
1	RBN1109	34022602	34046676	24074	1	1	0	0	0	0	0	1	0	1	1	0	1	1	0	1	1	1	1	0	1	1	0	0	0	0	1	1	1	1	0	0	1	0	0	0	0	0	1	1	0	0	1	1	0
1	RBN1110	34046677	34115950	69273	1	1	0	0	0	0	0	1	0	1	1	0	1	1	0	1	1	1	1	0	1	1	0	0	0	0	1	1	1	1	0	0	1	0	0	0	0	0	1	1	0	0	1	1	0
1	RBN1111	34115951	34127949	11998	1	1	0	0	0	0	0	1	0	1	1	0	1	1	0	1	1	1	1	0	1	1	0	0	0	0	1	1	1	1	0	0	1	0	0	0	0	0	1	1	0	0	1	1	0
1	RBN1112	34127950	34159982	32032	1	1	0	0	0	0	0	1	0	1	1	0	1	1	0	1	1	1	1	0	1	1	0	0	0	0	1	1	1	1	0	0	1	0	0	0	0	0	1	1	0	0	1	1	0
1	RBN1113	34159983	34201543	41560	1	0	0	1	0	0	0	1	0	1	1	0	1	0	1	1	1	1	1	0	1	1	0	1	0	0	1	1	1	1	0	0	1	0	0	1	0	1	1	1	1	0	1	1	1
1	RBN1114	34201544	34209845	8301	1	0	0	0	0	0	0	1	0	1	1	0	1	0	0	1	1	1	1	0	1	1	0	1	0	0	1	1	1	1	0	0	1	0	0	0	0	1	1	1	1	0	1	1	0
1	RBN1115	34209846	34221357	11511	1	0	0	0	0	0	0	1	0	1	1	0	1	0	0	1	1	1	1	0	1	1	0	0	0	0	1	1	1	1	0	0	1	0	0	0	0	0	1	1	0	0	1	1	0
1	RBN1116	34221358	34229754	8396	1	0	0	0	0	0	0	1	0	1	1	0	1	0	0	1	1	1	1	0	1	1	0	0	0	0	1	1	1	1	0	0	1	0	0	0	0	0	1	1	0	0	1	1	0
1	RBN1117	34229755	34235965	6210	1	0	0	0	0	0	0	1	0	1	1	0	1	0	0	1	1	1	1	0	1	1	0	0	0	0	1	1	1	1	0	0	1	0	0	0	0	0	1	1	0	0	1	1	0
1	RBN1118	34235966	34260224	24258	1	0	0	0	0	0	1	1	0	1	1	0	1	0	0	1	1	1	1	1	1	1	0	0	0	0	1	1	1	1	0	0	1	0	0	0	0	0	1	1	0	0	1	1	0
1	RBN1119	34260225	34304608	44383	1	0	0	0	0	0	0	1	0	1	1	0	1	0	0	1	1	1	1	0	1	1	0	0	0	0	1	1	1	1	0	0	1	0	0	0	0	0	1	1	0	0	1	1	0
1	RBN1120	34304609	34313806	9197	1	1	0	0	0	0	0	1	0	1	1	0	1	0	0	1	1	1	1	0	1	1	0	0	0	0	1	1	1	1	0	0	1	0	0	0	0	0	1	1	0	0	1	1	0
1	RBN1121	34313807	34349704	35897	1	1	0	0	0	0	0	1	0	1	1	0	1	1	0	1	1	1	1	0	1	1	0	0	0	0	1	1	1	1	0	0	1	0	0	0	0	0	0	1	0	0	1	1	0
1	RBN1122	34349705	34361268	11563	1	1	0	0	0	0	0	1	0	1	1	0	1	1	0	1	1	1	1	0	1	1	0	0	0	0	1	1	1	1	0	0	1	0	0	0	0	0	0	1	0	0	1	1	0
1	RBN1123	34361269	34369991	8722	1	1	0	0	0	0	0	1	0	1	1	0	1	1	0	1	1	1	1	0	1	1	0	0	0	0	1	1	1	1	0	0	1	0	0	0	0	0	0	1	0	0	1	1	0
1	RBN1124	34369992	34377961	7969	1	1	0	0	0	0	0	1	0	1	1	0	1	1	0	1	1	1	1	0	1	1	0	0	0	0	1	1	1	1	0	0	1	0	0	0	0	0	0	1	0	0	1	1	0
1	RBN1125	34377962	34438953	60991	1	1	0	0	0	0	0	1	0	1	1	0	1	1	0	1	1	1	1	0	1	1	0	0	0	0	1	1	1	1	0	0	1	0	0	0	0	0	0	1	0	0	1	1	0
1	RBN1126	34438954	34447036	8082	1	1	0	0	0	0	0	1	0	1	1	0	1	1	0	1	1	1	1	0	1	1	0	0	0	0	1	1	1	1	0	0	1	0	0	0	0	0	0	1	0	0	1	1	0
1	RBN1127	34447037	34461415	14378	1	1	0	0	0	0	0	1	0	1	1	0	1	1	0	1	1	1	1	0	1	1	0	0	0	0	1	1	1	1	0	0	1	0	0	0	0	0	0	1	0	0	1	1	0
1	RBN1128	34461416	34495975	34559	1	1	0	0	0	0	0	1	0	1	1	0	1	1	0	1	1	1	1	0	1	1	0	0	0	0	1	1	1	1	0	0	1	0	0	0	0	0	0	1	0	0	1	1	0
1	RBN1129	34495976	34528595	32619	1	0	0	0	0	0	0	1	0	1	1	0	1	1	0	1	1	1	1	0	1	1	0	0	0	0	1	1	1	1	0	0	1	0	0	0	0	0	0	1	0	0	1	1	0
1	RBN1130	34528596	34556262	27666	0	0	0	1	1	1	1	0	1	0	0	1	0	0	1	0	0	0	0	1	0	0	1	1	1	1	0	0	0	0	1	0	0	1	1	1	1	1	1	0	1	1	0	0	1
1	RBN1131	34556263	34571057	14794	1	0	0	0	0	0	0	1	0	1	1	0	1	0	0	1	1	1	1	0	1	1	0	0	0	0	1	1	1	1	0	0	1	0	0	0	0	0	0	1	0	0	1	1	0
1	RBN1132	34571058	34596909	25851	1	0	0	0	0	0	0	1	0	1	1	0	1	0	0	1	1	1	1	0	1	1	0	0	0	0	1	1	1	1	0	0	1	0	0	0	0	0	0	1	0	0	1	1	0
1	RBN1133	34596910	34619669	22759	1	0	0	0	0	0	0	1	0	1	1	0	1	0	0	1	1	1	1	0	1	1	0	0	0	0	1	1	1	1	0	0	1	0	1	0	0	0	0	1	0	0	1	1	0
1	RBN1134	34619670	34650992	31322	1	0	0	0	0	0	0	1	0	1	1	0	1	0	0	1	1	1	1	0	1	1	0	0	0	0	1	1	1	1	0	0	1	0	0	0	0	0	0	1	0	0	1	1	0
1	RBN1135	34650993	34695649	44656	1	0	0	0	0	0	0	1	0	1	1	0	1	0	0	1	1	1	1	0	1	1	0	0	0	0	1	1	1	1	0	0	1	0	0	0	0	0	0	1	0	0	1	1	0
1	RBN1136	34695650	34772488	76838	1	1	0	0	0	0	0	1	0	1	1	0	1	1	0	1	1	1	1	0	1	1	0	0	0	0	1	1	1	1	0	0	1	0	0	0	0	0	0	1	0	0	1	1	0
1	RBN1137	34772489	34797506	25017	1	1	0	0	0	0	0	1	0	1	1	0	1	1	0	1	1	1	1	0	1	1	0	0	0	0	1	1	1	1	0	0	1	0	0	0	0	0	0	1	0	0	1	1	0
1	RBN1138	34797507	34812083	14576	1	1	0	0	0	0	0	1	0	1	1	0	1	1	0	1	1	0	1	0	1	1	0	0	0	0	1	1	1	1	0	0	1	0	0	0	0	0	0	1	0	0	1	1	0
1	RBN1139	34812084	35111689	299605	1	1	0	0	0	0	0	1	0	1	1	0	1	1	0	1	1	0	1	0	1	1	0	0	0	0	1	1	1	1	0	0	0	0	0	0	0	0	0	1	0	0	1	1	0
1	RBN1140	35111690	35148000	36310	1	1	0	0	0	0	0	1	0	1	1	0	1	1	0	1	1	0	1	0	1	1	0	0	0	0	1	1	1	1	0	0	0	0	0	0	0	0	0	1	0	0	1	1	0
1	RBN1141	35148001	35163830	15829	1	1	0	0	0	0	0	1	0	1	1	0	1	1	0	1	1	0	1	0	1	1	0	0	0	0	1	1	1	1	0	0	0	0	0	0	0	0	0	1	0	0	1	1	0
1	RBN1142	35163831	35190041	26210	1	1	0	0	0	0	0	1	0	1	1	0	1	1	0	1	1	0	1	0	1	1	0	0	0	0	1	1	1	1	0	0	0	0	0	1	0	0	0	1	0	0	1	1	0
1	RBN1143	35190042	35224220	34178	1	0	0	0	0	0	0	1	0	1	1	0	1	0	0	1	1	0	1	0	1	1	0	0	0	0	1	1	1	1	0	0	0	0	0	1	0	0	0	1	0	0	1	1	0
1	RBN1144	35224221	35243234	19013	1	1	0	0	0	0	0	1	0	1	1	0	1	1	0	1	1	0	1	0	1	1	0	0	0	0	1	1	1	1	0	0	0	0	0	1	0	0	0	1	0	0	1	1	0
1	RBN1145	35243235	35249166	5931	1	1	0	0	0	0	0	1	0	1	1	0	1	1	0	1	1	0	1	0	1	1	0	0	0	0	1	1	1	1	0	0	0	0	0	1	0	0	0	1	0	0	1	1	0
1	RBN1146	35249167	35258664	9497	1	1	0	0	0	0	0	1	0	1	1	0	1	1	0	1	1	0	1	0	1	1	0	0	0	0	1	1	1	1	0	0	0	0	0	1	0	0	0	1	0	0	1	1	0
1	RBN1147	35258665	35297484	38819	1	1	0	0	0	0	0	1	0	1	1	0	1	1	0	1	1	0	1	0	1	1	0	0	0	0	1	1	1	1	0	0	0	0	0	1	0	0	0	1	1	0	1	1	0
1	RBN1148	35297485	35491774	194289	1	1	0	0	0	0	0	1	0	1	1	0	1	1	0	1	1	0	1	0	1	1	0	0	0	0	1	1	1	1	0	0	0	0	0	1	0	0	0	1	1	0	1	1	0
1	RBN1149	35491775	35530146	38371	1	1	0	0	0	0	0	1	0	1	1	0	1	1	0	1	0	0	1	0	1	1	0	0	0	0	1	1	1	1	0	0	0	0	0	1	0	0	0	1	1	0	1	1	0
1	RBN1150	35530147	35558611	28464	1	1	0	0	0	0	0	1	0	1	1	0	1	1	0	1	0	0	1	0	1	1	0	0	0	0	1	1	1	1	0	0	0	0	0	1	0	0	0	1	1	0	1	1	0
1	RBN1151	35558612	35592732	34120	1	1	0	0	0	0	0	1	0	1	1	0	1	1	0	1	0	0	1	0	1	0	0	0	0	0	1	1	1	1	0	0	0	0	0	1	0	0	0	1	1	0	1	1	0
1	RBN1152	35592733	35615733	23000	1	1	0	0	0	0	0	1	0	1	1	0	1	1	0	1	0	0	1	0	1	0	0	0	0	0	1	1	1	1	0	0	0	0	0	1	0	0	0	1	1	0	1	1	0
1	RBN1153	35615734	35641096	25362	1	1	0	0	0	0	0	1	0	1	1	0	1	1	0	1	0	0	1	0	1	0	0	0	0	0	1	1	1	1	0	0	0	0	0	1	0	0	0	1	1	0	1	1	0
1	RBN1154	35641097	35728623	87526	1	1	0	0	0	0	0	1	0	1	1	0	1	1	0	1	0	0	1	0	1	0	0	0	0	0	1	1	1	1	0	0	0	0	0	1	0	0	0	1	1	0	1	1	0
1	RBN1155	35728624	35808936	80312	1	1	0	0	0	0	0	1	0	1	1	0	1	1	0	1	0	0	1	0	1	0	0	0	0	0	1	1	1	1	0	0	0	0	0	1	0	0	0	1	1	0	1	1	0
1	RBN1156	35808937	35855545	46608	1	1	0	0	0	0	0	1	0	1	1	0	1	1	0	1	0	0	1	0	1	0	0	0	0	0	1	1	1	1	0	0	0	0	0	1	0	0	0	1	1	0	1	1	0
1	RBN1157	35855546	35938879	83333	1	1	0	0	0	0	0	1	0	1	1	0	1	1	0	1	0	0	1	0	1	0	0	0	0	0	1	1	1	1	0	0	0	0	0	1	0	0	0	1	1	0	1	1	0
1	RBN1158	35938880	35950438	11558	1	1	1	1	1	0	0	1	0	1	1	1	1	1	1	1	0	0	1	0	1	1	0	0	0	1	2	1	1	1	0	0	1	1	0	1	0	1	0	1	1	0	1	1	1
1	RBN1159	35950439	35956123	5684	1	1	0	0	0	0	0	1	0	1	1	0	1	1	0	1	0	0	1	0	1	0	0	0	0	0	1	1	1	1	0	0	0	0	0	1	0	0	0	1	1	0	1	1	0
1	RBN1160	35956124	35965007	8883	1	1	0	0	0	0	0	1	0	1	1	0	1	1	0	1	0	0	1	0	1	0	0	0	0	0	1	1	1	1	0	0	0	0	0	1	0	0	0	0	1	0	1	1	0
1	RBN1161	35965008	35972060	7052	1	1	0	0	0	0	0	1	0	1	1	0	1	1	0	1	0	0	1	0	1	0	0	0	0	0	1	1	1	1	0	0	0	0	0	1	0	0	0	0	1	0	1	1	0
1	RBN1162	35972061	35988712	16651	1	1	0	0	0	0	0	1	0	1	1	0	1	1	0	1	0	0	1	0	1	0	0	0	0	0	1	1	1	1	0	0	0	0	0	1	0	0	0	0	1	0	1	1	0
1	RBN1163	35988713	36026454	37741	1	1	0	0	0	0	0	1	0	1	1	0	1	1	0	1	0	0	1	0	1	0	0	1	0	0	1	1	1	1	0	0	0	0	0	1	0	0	0	0	1	0	1	1	0
1	RBN1164	36026455	36032869	6414	1	1	0	0	0	0	0	1	0	1	1	0	1	1	0	1	0	0	1	0	1	0	0	1	0	0	1	1	1	1	0	0	0	0	0	1	0	0	0	0	1	0	1	1	0
1	RBN1165	36032870	36038969	6099	1	1	0	0	0	0	0	1	0	1	1	0	0	1	0	1	0	0	1	0	1	0	0	1	0	0	1	1	1	1	0	0	0	0	0	1	0	0	0	0	1	0	1	1	0
1	RBN1166	36038970	36047811	8841	1	1	0	0	0	0	0	1	0	1	1	0	0	1	0	1	0	0	1	0	1	0	0	1	0	0	1	1	1	1	0	0	0	0	0	1	0	0	0	0	1	0	1	1	0
1	RBN1167	36047812	36059076	11264	1	1	0	0	0	0	0	1	0	1	1	0	0	1	0	1	0	0	1	0	1	0	0	1	0	0	1	1	1	1	0	0	0	0	0	1	0	0	0	0	1	0	1	1	0
1	RBN1168	36059077	36069687	10610	1	1	0	0	0	0	0	1	0	1	1	0	0	1	0	1	0	0	1	0	1	0	0	1	0	0	1	1	1	1	0	0	0	0	0	1	0	0	0	0	1	0	1	1	0
1	RBN1169	36069688	36079895	10207	1	1	0	0	0	0	0	1	0	1	1	0	0	1	0	1	0	0	1	0	1	0	0	1	0	0	1	1	1	1	0	0	0	0	0	1	0	0	0	0	1	0	1	1	0
1	RBN1170	36079896	36097372	17476	1	1	0	0	0	0	0	1	0	1	1	0	0	1	0	1	0	0	1	0	1	0	0	1	0	0	1	1	1	1	0	0	0	0	0	1	0	0	0	0	1	0	1	1	0
1	RBN1171	36097373	36190021	92648	1	1	0	0	0	0	0	1	0	1	1	0	0	1	0	1	0	0	1	0	1	0	0	1	0	0	1	1	1	1	0	0	0	0	0	1	0	0	0	0	1	0	1	1	0
1	RBN1172	36190022	36207623	17601	1	1	0	0	0	0	0	1	0	1	1	0	0	1	0	1	0	0	1	0	1	0	0	1	0	0	1	1	1	1	0	0	0	0	0	1	0	0	0	0	1	0	1	1	0
1	RBN1173	36207624	36222063	14439	1	1	0	0	0	0	0	1	0	1	1	0	0	1	0	1	0	0	1	0	1	0	0	1	0	0	1	1	1	1	0	0	0	0	0	1	0	0	0	0	1	0	1	1	0
1	RBN1174	36222064	36311203	89139	1	1	0	0	0	0	0	1	0	1	1	0	0	1	0	1	0	0	1	0	1	0	0	1	0	0	1	1	1	1	0	0	0	0	0	1	0	0	0	0	1	0	1	1	0
1	RBN1175	36311204	36322617	11413	1	1	0	0	0	0	0	1	0	1	1	0	0	0	0	1	0	0	1	0	1	0	0	1	0	0	1	1	1	1	0	0	0	0	0	1	0	0	0	0	1	0	1	1	0
1	RBN1176	36322618	36331840	9222	1	1	1	1	1	0	0	1	1	1	1	0	1	0	0	1	1	1	1	0	2	0	0	1	0	1	2	1	1	1	0	1	0	0	1	0	1	1	0	1	2	0	1	2	1
1	RBN1177	36331841	36339803	7962	1	1	0	0	0	0	0	1	0	1	1	0	0	0	0	1	0	0	1	0	1	0	0	1	0	0	1	1	1	1	0	1	0	0	0	1	0	0	0	0	1	0	1	1	0
1	RBN1178	36339804	36347933	8129	1	1	0	0	0	0	0	1	0	1	1	0	0	0	0	1	0	0	1	0	1	0	0	1	0	0	1	1	1	1	0	0	0	0	0	1	0	0	0	0	1	0	1	1	0
1	RBN1179	36347934	36373425	25491	1	1	0	0	0	0	0	1	0	1	1	0	0	0	0	1	0	0	1	0	1	0	0	1	0	0	1	1	1	1	0	0	0	0	0	1	0	0	0	0	1	0	1	1	0
1	RBN1180	36373426	36462411	88985	1	1	0	0	0	0	0	1	0	1	1	0	0	1	0	1	0	0	1	0	1	0	0	1	0	0	1	1	1	1	0	0	0	0	0	1	0	0	0	0	1	0	1	1	0
1	RBN1181	36462412	36478665	16253	1	1	0	0	0	0	0	1	0	1	1	0	0	1	0	1	0	0	1	0	0	0	0	1	0	0	1	1	1	1	0	0	0	0	0	1	0	0	0	0	1	0	1	1	0
1	RBN1182	36478666	36577369	98703	1	1	0	0	0	0	0	1	0	1	1	0	0	0	0	1	0	0	1	0	0	0	0	1	0	0	1	1	1	1	0	0	0	0	0	1	0	0	0	0	1	0	1	1	0
1	RBN1183	36577370	36633380	56010	1	1	0	0	0	0	0	1	0	1	1	0	0	0	0	1	0	0	1	0	0	0	0	1	0	0	1	1	1	1	0	0	0	0	0	1	0	0	0	0	1	0	1	1	0
1	RBN1184	36633381	36803919	170538	1	1	0	0	0	0	0	1	0	1	1	0	0	0	0	1	0	0	1	0	0	0	0	1	0	0	1	1	1	1	0	0	0	0	0	1	0	0	0	0	1	0	1	1	0
1	RBN1185	36803920	36883797	79877	1	1	0	0	0	0	0	1	0	1	1	0	0	0	0	1	0	0	1	0	0	0	0	1	0	0	1	1	1	1	0	0	0	0	0	1	0	0	0	0	1	0	1	1	0
1	RBN1186	36883798	36923405	39607	1	1	0	0	0	0	0	1	0	1	1	0	0	0	0	1	0	0	1	0	0	0	0	1	0	0	1	1	1	1	0	0	0	0	0	1	0	0	0	0	1	0	1	1	0
1	RBN1187	36923406	36931709	8303	1	1	0	0	0	0	0	1	0	1	1	0	0	0	0	1	0	0	1	0	0	0	0	1	0	0	1	1	1	1	0	0	0	0	0	1	0	0	0	0	1	0	1	1	0
1	RBN1188	36931710	37007910	76200	1	1	0	0	0	0	0	1	0	1	1	0	0	0	0	1	0	0	1	0	0	0	0	1	0	0	1	1	1	1	0	0	0	0	0	1	0	0	0	0	1	0	1	1	0
1	RBN1189	37007911	37059047	51136	1	1	0	0	0	0	0	1	0	1	1	0	0	0	0	1	0	0	1	0	0	0	0	1	0	0	1	1	1	1	0	0	0	0	0	1	0	0	0	0	1	0	1	1	0
1	RBN1190	37059048	37071612	12564	1	1	0	0	0	0	0	1	0	1	1	0	0	0	0	1	0	0	0	0	0	0	0	1	0	0	1	1	1	1	0	0	0	0	0	1	0	0	0	0	1	0	1	1	0
1	RBN1191	37071613	37198419	126806	1	1	0	0	0	0	0	1	0	1	1	0	0	0	0	1	0	0	0	0	0	0	0	1	0	0	1	1	1	1	0	0	0	0	0	1	0	0	0	0	1	0	1	1	0
1	RBN1192	37198420	37290281	91861	1	1	0	0	0	0	0	1	0	1	1	0	0	0	0	1	0	0	0	0	0	0	0	1	0	0	1	1	1	1	0	0	0	0	0	1	0	0	0	0	1	0	1	1	0
1	RBN1193	37290282	37299013	8731	1	1	0	1	1	1	0	1	1	1	1	0	1	1	0	1	0	1	1	0	0	0	0	1	0	1	1	1	1	1	0	0	1	0	1	1	0	0	1	0	1	0	1	1	0
1	RBN1194	37299015	37308515	9500	1	1	0	0	0	0	0	1	0	1	1	0	0	0	0	1	0	0	0	0	0	0	0	1	0	0	1	1	1	1	0	0	0	0	0	1	0	0	0	0	1	0	1	1	0
1	RBN1195	37308516	37377403	68887	1	1	0	0	0	0	0	1	0	1	1	0	0	0	0	1	0	0	0	0	0	0	0	1	0	0	1	1	1	1	0	0	0	0	0	1	0	0	0	0	1	0	1	1	0
1	RBN1196	37377404	37419184	41780	1	1	0	0	0	0	0	1	0	1	0	0	0	0	0	1	0	0	0	0	0	0	0	1	0	0	1	1	1	1	0	0	0	0	0	1	0	0	0	0	1	0	1	1	0
1	RBN1197	37419185	37524112	104927	1	1	0	0	0	0	0	1	0	1	0	0	0	0	0	1	0	0	0	0	0	0	0	1	0	0	1	1	1	1	0	0	0	0	0	1	0	0	0	0	1	0	1	1	0
1	RBN1198	37524113	37612681	88568	1	1	0	0	0	0	0	1	0	1	0	0	0	0	0	1	0	0	0	0	0	0	0	1	0	0	1	1	1	1	0	0	0	0	0	1	0	0	0	0	1	0	1	1	0
1	RBN1199	37612682	37641806	29124	1	1	0	0	0	0	0	1	0	1	0	0	0	0	0	1	0	0	0	0	0	0	0	1	0	0	1	1	1	1	0	0	0	0	0	1	0	0	0	0	1	0	1	1	0
1	RBN1200	37641807	37702597	60790	1	1	0	0	0	0	0	1	0	1	0	0	0	0	0	1	0	0	0	0	0	0	0	1	0	0	1	1	1	1	0	0	0	0	0	1	0	0	0	0	1	0	1	1	0
1	RBN1201	37702598	37722142	19544	1	1	0	0	0	0	0	1	0	1	0	0	0	0	0	1	0	0	0	0	0	0	0	1	0	0	0	1	1	1	0	0	0	0	0	1	0	0	0	0	1	0	1	1	0
1	RBN1202	37722143	37744417	22274	1	1	0	0	0	0	0	1	0	1	0	0	0	0	0	1	0	0	0	0	0	0	0	1	0	0	0	0	1	1	0	0	0	0	0	1	0	0	0	0	1	0	1	1	0
1	RBN1203	37744418	37833394	88976	1	1	0	0	0	0	0	1	0	1	0	0	0	0	0	1	0	0	0	0	0	0	0	1	0	0	0	0	1	1	0	0	0	0	0	1	0	0	0	0	1	0	1	1	0
1	RBN1204	37833395	37868893	35498	1	1	0	0	0	0	0	1	0	1	0	0	0	1	0	1	0	0	0	0	0	0	0	1	0	0	0	0	1	1	0	1	0	0	0	1	0	0	0	0	1	0	1	1	0
1	RBN1205	37868894	37907267	38373	1	1	0	0	0	0	0	1	0	1	0	0	0	1	0	1	0	0	0	0	0	0	0	1	0	0	0	0	1	1	0	1	0	0	0	1	0	0	0	0	1	0	1	0	0
1	RBN1206	37907268	37981985	74717	1	1	0	0	0	0	0	1	0	1	0	0	0	1	0	1	0	0	0	0	0	0	0	1	0	0	0	0	1	1	0	1	0	0	0	0	0	0	0	0	1	0	1	0	0
1	RBN1207	37981986	38005215	23229	1	1	0	0	0	0	0	1	0	1	0	0	0	1	0	1	0	0	0	0	0	0	0	1	0	0	0	0	1	1	0	1	0	0	0	0	0	0	0	0	1	0	1	0	0
1	RBN1208	38005216	38022492	17276	1	1	0	0	0	0	0	1	0	1	0	0	0	1	0	1	0	0	0	0	0	0	0	1	0	0	0	0	1	1	0	1	0	0	0	0	0	0	0	0	1	0	1	0	0
1	RBN1209	38022493	38032198	9705	1	1	0	0	0	0	0	1	0	1	0	0	0	1	0	1	0	0	0	0	0	0	0	1	0	0	0	0	1	1	0	0	0	0	0	0	0	0	0	0	1	0	1	0	0
1	RBN1210	38032199	38180140	147941	1	1	0	0	0	0	0	1	0	1	0	0	0	1	0	1	0	0	0	0	0	0	0	1	0	0	0	0	1	1	0	0	0	0	0	0	0	0	0	0	1	0	1	0	0
1	RBN1211	38180141	38205754	25613	1	1	0	0	0	0	0	1	0	1	0	0	0	1	0	1	0	0	0	0	0	0	0	1	0	0	0	0	1	1	0	0	0	0	0	0	0	0	0	0	1	0	1	0	0
1	RBN1212	38205755	38217964	12209	1	1	0	0	0	0	0	1	0	1	0	0	0	1	0	1	0	0	0	0	0	0	0	1	0	0	0	0	1	1	0	0	0	0	0	0	0	0	0	0	1	0	1	0	0
1	RBN1213	38217965	38404973	187008	1	1	0	0	0	0	0	1	0	1	0	0	0	1	0	1	0	0	0	0	0	0	0	1	0	0	0	0	1	1	0	0	0	0	0	0	0	0	0	0	1	0	1	0	0
1	RBN1214	38404974	38472312	67338	1	1	0	0	0	0	0	1	0	1	0	0	0	1	0	1	0	0	0	0	0	0	0	1	0	0	0	0	1	1	0	0	0	0	0	0	0	0	0	1	1	0	1	0	0
1	RBN1215	38472313	38513698	41385	1	1	0	0	0	0	0	1	0	1	0	0	0	1	0	1	0	0	0	0	0	0	0	1	0	0	0	0	1	1	0	0	0	0	0	0	0	0	0	1	1	0	1	0	0
1	RBN1216	38513699	38565413	51714	1	1	0	0	0	0	0	1	0	1	0	0	0	1	0	1	0	0	0	0	0	0	0	1	0	0	0	0	1	1	0	0	0	0	0	0	0	0	0	1	1	0	1	0	0
1	RBN1217	38565414	38572426	7012	0	1	0	0	0	0	0	1	0	1	0	0	0	1	0	1	0	0	0	0	0	0	0	1	0	0	0	0	1	1	0	0	0	0	0	0	0	0	0	1	1	0	1	0	0
1	RBN1218	38572427	38579903	7476	0	1	0	0	0	0	0	1	0	1	0	0	0	1	0	1	0	0	0	0	0	0	0	1	0	0	0	0	1	1	0	0	0	0	0	0	0	0	0	1	1	0	1	0	0
1	RBN1219	38579904	38587756	7852	0	0	0	0	0	0	0	1	0	1	0	0	0	1	0	1	0	0	0	0	0	0	0	1	0	0	0	0	1	1	0	0	0	0	0	0	0	0	0	1	1	0	1	0	0
1	RBN1220	38587757	38608013	20256	0	0	0	0	0	0	0	1	0	1	0	0	0	0	0	1	0	0	0	0	0	0	0	1	0	0	0	0	1	1	0	0	0	0	0	0	0	0	0	1	1	0	1	0	0
1	RBN1221	38608014	38614181	6167	0	0	0	0	0	0	0	1	0	1	0	0	0	0	0	1	0	0	0	0	0	0	0	1	0	0	0	0	1	1	0	0	0	0	0	0	0	0	0	1	0	0	1	0	0
1	RBN1222	38614182	38638976	24794	0	0	0	0	0	0	0	1	0	1	0	0	0	0	0	1	0	0	0	0	0	0	0	1	0	0	0	0	1	1	0	0	0	0	0	0	0	0	0	1	0	0	1	0	0
1	RBN1223	38638977	38674239	35262	1	1	0	0	0	0	0	1	0	1	0	0	0	1	0	1	0	0	0	0	0	0	0	1	0	0	0	0	1	1	0	0	0	0	0	0	0	0	0	1	0	0	1	0	0
1	RBN1224	38674240	38724504	50264	1	1	0	0	0	0	0	1	0	1	0	0	0	1	0	1	0	0	0	0	0	0	0	1	0	0	0	0	1	1	0	0	0	0	0	0	0	0	0	1	0	0	1	0	0
1	RBN1225	38724505	38798321	73816	1	1	0	0	0	0	0	1	0	1	0	0	0	1	0	1	0	0	0	0	0	0	0	1	1	0	0	0	1	1	0	0	0	0	0	0	0	0	0	1	0	0	1	0	0
1	RBN1226	38798322	38917169	118847	1	1	0	0	0	0	0	1	0	1	0	0	0	1	0	1	0	0	0	0	0	0	0	1	1	0	0	0	1	1	0	0	0	0	0	0	0	0	0	1	0	0	1	0	0
1	RBN1227	38917170	38985981	68811	1	1	0	0	0	0	0	1	0	1	0	0	0	1	0	1	0	0	0	0	0	0	0	1	1	0	0	0	1	1	0	0	0	0	0	0	0	0	0	1	0	0	1	0	0
1	RBN1228	38985982	39021079	35097	1	1	0	0	0	0	0	1	0	1	0	0	0	1	0	1	0	0	0	0	0	0	0	1	1	0	0	0	1	1	0	0	0	0	0	0	0	0	0	1	0	0	1	0	0
1	RBN1229	39021080	39103525	82445	1	1	0	0	0	0	0	1	0	1	0	0	0	1	0	1	0	0	0	0	0	0	0	1	1	0	0	0	1	1	0	0	0	0	0	0	0	0	0	1	0	0	1	0	0
1	RBN1230	39103526	39138852	35326	1	1	0	0	0	0	0	1	0	1	0	0	0	1	0	1	0	0	0	0	0	0	0	1	1	0	0	0	1	1	0	0	1	0	0	0	0	0	0	1	0	0	1	0	0
1	RBN1231	39138853	39175884	37031	1	1	0	0	0	0	0	1	0	1	0	0	0	1	0	1	0	0	0	0	0	0	0	1	1	0	0	0	1	1	0	0	1	0	0	0	0	0	0	1	0	0	1	0	0
1	RBN1232	39175885	39181556	5671	1	1	0	0	0	0	0	1	0	1	0	0	0	1	0	1	0	0	0	0	0	0	0	1	1	0	0	0	1	1	0	0	1	0	0	0	0	0	0	1	0	0	1	0	0
1	RBN1233	39181557	39291495	109938	1	1	0	0	0	0	0	1	0	1	0	0	0	1	0	1	0	0	0	0	0	0	0	1	1	0	0	0	1	1	0	0	1	0	0	0	0	0	0	1	0	0	1	0	0
1	RBN1234	39291496	39354682	63186	1	1	1	0	0	0	0	1	0	1	0	0	0	1	0	1	0	0	0	0	0	0	0	1	1	0	0	0	1	1	0	0	1	0	0	0	0	0	0	1	0	0	1	0	0
1	RBN1235	39354683	39401533	46850	1	0	1	0	0	0	0	1	0	1	0	0	0	1	0	1	0	0	0	0	0	0	0	1	1	0	0	0	1	1	0	0	1	0	0	0	0	0	0	1	0	0	1	0	0
1	RBN1236	39401534	39444576	43042	1	1	1	0	0	0	0	1	0	1	0	0	0	1	0	1	0	0	0	0	0	0	0	1	1	0	0	0	1	1	0	0	1	0	0	0	0	0	0	1	0	0	1	0	0
1	RBN1237	39444577	39449610	5033	0	0	1	1	1	0	0	1	0	1	0	0	0	1	0	1	0	0	0	0	0	1	0	1	1	0	0	1	1	1	0	0	1	0	1	0	0	1	0	1	0	1	1	0	0
1	RBN1238	39449611	39528652	79041	0	0	1	1	1	0	1	1	0	1	0	0	1	1	1	1	0	0	0	1	1	1	0	1	1	1	0	1	1	1	0	1	1	0	1	0	1	1	0	1	1	1	1	1	0
1	RBN1239	39528653	39546336	17683	1	0	1	1	1	0	1	1	1	1	1	1	1	1	1	0	0	1	1	1	1	1	1	1	1	1	1	1	0	1	1	1	1	0	1	1	1	1	1	0	1	1	1	1	0
1	RBN1240	39546337	39553546	7209	1	0	1	1	1	0	1	1	1	1	1	1	1	1	1	0	0	1	1	1	1	0	1	1	1	1	1	1	0	1	1	1	1	0	1	1	1	1	1	0	1	1	1	1	0
1	RBN1241	39553547	39570880	17333	1	0	1	1	1	0	1	1	1	1	1	1	1	1	1	0	0	1	1	1	1	0	1	1	1	1	1	1	0	1	1	1	1	0	1	1	1	1	1	0	1	1	1	1	0
1	RBN1242	39570881	39584990	14109	1	1	1	1	1	1	1	1	1	1	1	1	1	1	1	0	1	1	1	1	1	0	1	1	1	1	1	1	0	1	1	1	1	1	1	1	1	1	1	0	1	1	1	1	1
1	RBN1243	39584991	39599362	14371	1	1	1	1	1	1	1	1	1	1	1	1	1	1	1	1	1	1	1	1	1	0	1	1	1	1	1	1	0	1	1	1	1	1	1	1	1	1	1	1	1	1	1	1	1
1	RBN1244	39599363	39634137	34774	1	1	1	1	1	1	1	1	1	1	1	1	1	1	1	1	1	1	1	1	1	1	1	1	1	1	1	1	0	1	1	1	1	1	1	1	1	1	1	1	1	1	1	1	1
1	RBN1245	39634138	39654980	20842	1	1	1	1	1	1	1	1	1	1	1	1	1	1	1	1	1	1	1	1	1	1	1	1	1	1	1	1	0	1	1	1	1	1	1	1	1	1	1	1	1	1	1	1	1
1	RBN1246	39654981	39674163	19182	1	1	1	1	1	1	1	1	1	1	1	1	1	1	1	1	1	1	1	1	1	1	1	1	1	1	1	1	0	1	1	1	1	1	1	1	1	1	1	1	1	1	1	1	1
1	RBN1247	39674164	39683871	9707	1	1	1	1	1	1	1	1	1	1	1	1	1	1	1	1	1	1	1	1	1	1	1	1	1	1	1	1	0	1	1	1	1	1	1	1	1	1	1	1	1	1	1	1	1
1	RBN1248	39683872	39709642	25770	1	1	1	1	1	1	1	1	1	1	1	1	1	1	1	1	1	1	1	1	1	1	1	1	1	1	1	1	1	1	1	1	1	1	1	1	1	1	1	1	1	1	1	1	1
1	RBN1249	39709643	39821204	111561	1	1	1	1	1	1	1	1	1	1	1	1	1	1	1	1	1	1	1	1	1	1	1	1	1	1	1	1	1	1	1	1	1	1	1	1	1	1	1	1	1	1	0	1	1
1	RBN1250	39821205	39829105	7900	1	1	1	1	1	1	1	1	1	1	1	1	1	1	1	1	1	1	1	1	1	1	1	1	1	1	1	1	1	1	1	1	1	1	1	1	1	1	1	1	1	1	0	1	1
1	RBN1251	39829106	39855940	26834	1	1	1	0	0	0	0	1	0	1	0	0	0	1	0	1	0	0	0	0	1	0	0	1	1	0	0	0	1	1	0	0	1	1	0	0	0	0	0	1	0	0	1	0	0
1	RBN1252	39855941	39867256	11315	1	1	1	0	0	0	0	1	0	1	0	0	0	1	0	1	0	0	0	0	1	0	0	1	1	0	0	0	1	1	0	0	1	1	0	0	0	0	0	1	0	0	1	0	0
1	RBN1253	39867257	40000624	133367	1	1	1	0	0	0	0	1	0	1	0	0	0	1	0	1	0	0	0	0	0	0	0	1	1	0	0	0	1	1	0	0	1	1	0	0	0	0	0	1	0	0	1	0	0
1	RBN1254	40000625	40060987	60362	1	1	1	0	0	0	0	1	0	1	0	0	0	1	0	1	0	0	0	0	0	0	0	1	1	0	0	0	1	1	0	0	1	1	0	0	0	0	0	1	0	0	1	0	0
1	RBN1255	40060988	40110078	49090	1	1	1	0	0	0	0	1	0	1	0	0	0	1	0	1	0	0	0	0	0	0	0	1	1	0	0	0	1	1	0	0	1	1	0	0	0	0	0	1	0	0	1	0	0
1	RBN1256	40110079	40122396	12317	1	1	1	0	0	0	0	1	0	1	0	0	0	1	0	1	0	0	0	0	0	0	0	1	1	0	0	0	1	1	0	0	1	1	0	0	0	0	0	1	0	0	1	0	0
1	RBN1257	40122397	40165709	43312	1	1	1	0	0	0	0	1	0	1	0	0	0	1	0	1	0	0	0	0	0	0	0	1	1	0	0	0	1	1	0	0	1	1	0	0	0	0	0	1	0	0	1	0	0
1	RBN1258	40165710	40182731	17021	1	1	1	0	0	0	0	1	0	1	0	0	0	1	0	1	0	0	0	0	0	0	0	1	1	0	0	0	1	1	0	0	1	1	0	0	0	0	0	1	0	0	1	0	0
1	RBN1259	40182732	40229998	47266	1	1	1	0	0	0	0	1	0	1	0	0	0	1	0	1	0	0	0	0	0	0	0	1	1	0	0	0	1	1	0	0	1	1	0	0	0	0	0	1	0	0	1	0	0
1	RBN1260	40229999	40258774	28775	1	1	1	0	0	0	0	1	0	1	0	0	0	1	0	1	0	0	0	0	0	0	0	1	1	0	0	0	1	1	0	0	1	1	0	0	0	0	0	1	0	0	1	0	0
1	RBN1261	40258775	40265209	6434	1	1	1	0	0	0	0	1	0	1	0	0	0	1	0	1	0	0	0	0	0	0	0	1	1	0	0	0	1	1	0	0	1	1	0	0	0	0	0	1	0	0	1	0	0
1	RBN1262	40265210	40273355	8145	1	1	1	0	0	0	0	1	0	1	0	0	0	1	0	1	0	0	0	0	0	0	0	1	1	0	0	0	1	1	0	0	1	1	0	0	0	0	0	1	0	0	1	0	0
1	RBN1263	40273356	40381185	107829	1	1	1	0	0	0	0	1	0	1	0	0	0	1	0	1	0	0	0	0	0	0	0	1	1	0	0	0	1	1	0	0	1	1	0	0	0	0	0	1	0	0	1	0	0
1	RBN1264	40381186	40390512	9326	1	1	1	0	0	0	0	0	0	1	0	0	0	1	0	1	0	0	0	0	0	0	0	1	1	0	0	0	1	1	0	0	1	1	0	0	0	0	0	1	0	0	1	0	0
1	RBN1265	40390513	40417563	27050	1	1	1	1	0	0	0	0	1	1	0	0	0	1	0	1	0	0	0	0	0	0	0	1	1	0	0	0	1	1	1	1	1	1	0	0	1	0	0	1	0	0	1	0	1
1	RBN1266	40417564	40461474	43910	1	1	1	0	0	0	0	0	0	1	0	0	0	1	0	1	0	0	0	0	0	0	0	1	1	0	0	0	1	1	0	0	1	1	0	0	0	0	0	1	0	0	1	0	0
1	RBN1267	40461475	40471348	9873	1	1	1	0	0	0	0	0	0	1	0	0	0	1	0	1	0	0	0	0	0	0	0	1	1	0	0	0	1	1	0	0	1	1	0	0	0	0	0	1	0	0	1	0	0
1	RBN1268	40471349	40486757	15408	1	1	1	0	0	0	0	0	0	1	0	0	0	1	0	1	0	0	0	0	0	0	0	0	1	0	0	0	1	1	0	0	1	1	0	0	0	0	0	1	0	0	1	0	0
1	RBN1269	40486758	40512682	25924	1	1	1	0	0	0	0	0	0	1	0	0	0	1	0	1	0	0	0	0	0	0	0	0	1	0	0	0	1	1	0	0	1	1	0	0	0	1	0	1	0	0	1	0	0
1	RBN1270	40512683	40555247	42564	0	1	1	1	1	1	0	1	0	1	1	0	0	0	0	1	1	1	0	0	1	0	1	0	1	0	1	0	1	1	1	1	1	1	0	0	1	1	1	1	0	0	1	1	0
1	RBN1271	40555248	40563943	8695	0	1	1	1	1	1	0	1	0	1	1	0	1	0	0	1	1	1	0	0	1	0	1	0	1	0	1	0	1	1	1	1	1	1	0	0	1	1	1	1	0	0	1	1	0
1	RBN1272	40563944	40569174	5230	0	1	1	1	1	1	0	1	0	1	1	0	1	0	0	1	1	1	0	0	1	1	1	0	1	0	1	0	1	1	1	1	1	1	0	0	1	1	1	1	0	0	1	1	0
1	RBN1273	40569175	40575100	5925	0	1	1	1	1	1	0	1	1	1	1	0	1	0	1	1	1	1	0	0	1	1	1	1	1	0	1	0	1	1	1	1	1	1	0	0	1	1	1	1	0	0	1	1	0
1	RBN1274	40575101	40580874	5773	0	1	1	1	1	1	0	1	1	1	1	0	1	0	1	1	1	1	0	0	1	1	1	1	1	0	1	0	1	1	0	1	1	1	0	0	1	1	1	1	0	0	1	1	0
1	RBN1275	40580875	40604956	24081	0	1	1	1	1	0	0	0	1	1	0	0	1	1	1	1	0	0	0	0	0	1	0	1	1	0	0	0	1	1	0	0	1	1	0	0	0	1	0	1	0	0	1	0	0
1	RBN1276	40604957	40620715	15758	0	1	1	0	0	0	0	0	0	1	0	0	1	1	0	1	0	0	0	0	0	0	0	0	1	0	0	0	1	1	0	0	1	1	0	0	0	1	0	1	0	0	1	0	0
1	RBN1277	40620716	40630033	9317	0	1	1	0	0	0	0	0	0	1	0	0	1	1	0	1	0	0	0	0	0	0	0	0	1	0	0	0	1	1	0	0	1	1	0	0	0	1	0	1	0	0	1	0	0
1	RBN1278	40630034	40642438	12404	0	1	1	0	0	0	0	0	0	1	0	0	1	0	0	1	0	0	0	0	0	0	0	0	1	0	0	0	1	1	0	0	1	1	0	0	0	1	0	1	0	0	1	0	0
1	RBN1279	40642439	40675807	33368	1	1	1	0	0	0	1	0	0	0	0	0	1	1	0	1	0	0	0	0	0	0	0	0	1	0	0	0	1	1	0	0	1	1	0	0	0	1	0	1	0	0	1	0	0
1	RBN1280	40675808	40683906	8098	1	1	1	0	0	0	1	0	0	0	0	0	1	1	0	1	0	0	0	0	0	0	0	0	1	0	0	0	1	1	0	0	1	1	0	0	0	1	0	1	0	0	1	0	0
1	RBN1281	40683907	40693733	9826	1	1	1	0	0	0	1	0	0	0	1	0	1	1	0	1	0	0	0	0	0	0	0	0	1	0	0	0	1	1	0	0	1	1	0	0	0	1	0	1	0	0	1	0	0
1	RBN1282	40693734	40701397	7663	1	1	1	0	0	0	1	0	0	0	1	0	1	1	0	1	0	0	0	0	0	0	0	0	1	0	0	0	1	1	2	0	1	1	0	0	0	1	0	1	0	0	1	0	0
1	RBN1283	40701398	40735934	34536	1	1	1	0	0	0	1	0	0	0	1	0	1	1	0	1	0	0	0	0	0	0	0	0	1	0	0	0	1	1	2	0	1	1	0	0	0	1	0	1	0	0	1	0	0
1	RBN1284	40735935	40763579	27644	1	1	1	0	0	0	1	0	0	0	1	0	1	1	0	1	0	0	0	0	0	0	0	0	1	0	0	0	1	1	2	0	1	1	0	0	0	1	0	1	0	0	1	0	0
1	RBN1285	40763580	40832766	69186	1	1	1	0	0	0	1	0	0	0	1	0	1	1	0	1	0	0	0	0	0	0	0	0	1	0	0	0	1	1	2	0	1	1	0	0	0	1	0	1	0	0	1	0	0
1	RBN1286	40832767	40862453	29686	1	0	1	0	0	0	1	0	0	0	1	0	1	0	0	1	0	0	0	0	0	0	0	0	1	0	0	0	1	1	2	0	1	1	0	0	0	1	0	1	0	0	1	0	0
1	RBN1287	40862454	40876810	14356	1	0	1	0	0	0	1	0	0	0	1	0	1	0	0	1	0	0	0	0	0	0	0	0	1	0	0	0	1	1	2	0	1	1	0	0	0	1	0	1	0	0	1	0	0
1	RBN1288	40876811	40901481	24670	1	1	1	0	0	0	1	0	0	0	1	0	1	1	0	1	0	0	0	0	0	0	0	0	1	0	0	0	1	1	2	0	1	1	0	0	0	1	0	1	0	0	1	0	0
1	RBN1289	40901482	40914952	13470	1	1	1	0	0	0	1	0	0	0	1	0	1	1	0	1	0	0	0	0	0	0	0	0	1	0	0	0	1	1	2	0	1	1	0	0	0	1	0	1	0	0	1	0	0
1	RBN1290	40914953	40953260	38307	1	1	1	0	0	0	1	0	0	0	1	0	1	1	0	1	0	0	0	0	0	0	0	0	1	0	0	0	1	1	2	0	1	1	0	0	0	1	0	1	0	0	1	0	0
1	RBN1291	40953261	41046641	93380	1	1	1	0	0	0	1	0	0	0	1	0	1	1	0	1	0	0	0	0	0	0	0	0	1	0	0	0	1	1	2	0	1	1	0	0	0	1	0	1	0	0	1	0	0
1	RBN1292	41046642	41053371	6729	1	1	1	0	0	0	1	0	0	0	1	0	1	1	0	1	0	0	0	0	0	0	0	0	1	0	0	0	1	1	2	0	1	1	0	0	0	1	0	1	0	0	1	0	0
1	RBN1293	41053372	41137602	84230	1	1	1	0	0	0	1	0	0	0	1	0	1	1	0	1	0	0	0	0	0	0	0	0	1	0	0	0	1	1	2	0	1	1	0	0	0	1	0	1	0	0	1	0	0
1	RBN1294	41137603	41223598	85995	1	0	1	0	0	0	1	0	0	0	1	0	1	1	0	1	0	0	0	0	0	0	0	0	1	0	0	0	1	1	2	0	1	1	0	0	0	1	0	1	0	0	1	0	0
1	RBN1295	41223599	41245459	21860	0	0	1	0	0	0	1	0	0	0	1	0	1	1	0	1	0	0	0	0	0	0	0	0	1	0	0	0	1	1	2	0	1	1	0	0	0	1	0	1	0	0	1	0	0
1	RBN1296	41245460	41257491	12031	0	0	1	0	0	0	1	0	0	0	1	0	1	1	0	1	0	0	0	0	0	0	0	0	1	0	0	0	1	1	2	0	1	1	0	0	0	1	0	1	0	0	1	0	0
1	RBN1297	41257492	41263931	6439	0	0	1	0	0	0	1	0	0	0	1	0	1	1	0	1	0	0	0	0	0	0	0	0	1	0	0	0	1	1	2	0	1	1	0	0	0	1	0	1	0	0	1	0	0
1	RBN1298	41263932	41276790	12858	0	0	1	1	1	1	1	1	1	1	1	1	1	0	1	1	1	1	1	1	1	1	0	1	1	1	1	1	1	1	2	0	1	1	1	1	1	1	0	1	1	1	1	1	1
1	RBN1299	41276791	41288558	11767	0	0	1	1	1	1	1	1	1	1	1	1	0	0	1	1	1	1	1	1	1	1	0	1	1	1	1	1	1	1	2	0	1	0	1	1	1	1	0	1	1	1	1	1	1
1	RBN1300	41288559	41321694	33135	0	0	1	1	1	1	1	1	1	1	1	1	0	0	1	1	1	1	1	1	1	1	0	1	1	1	1	1	1	1	2	0	1	0	1	1	1	1	0	1	1	1	1	1	1
1	RBN1301	41321695	41328159	6464	0	0	1	1	1	1	1	1	1	1	1	1	0	0	1	1	1	1	1	1	1	1	0	1	1	1	1	1	1	1	2	0	1	1	1	1	1	1	0	1	1	1	1	1	1
1	RBN1302	41328160	41339002	10842	0	0	1	1	1	1	1	1	1	1	1	1	0	0	1	1	1	1	1	1	1	1	0	1	1	1	1	1	1	1	2	0	1	1	1	1	1	1	0	1	1	1	1	1	1
1	RBN1303	41339003	41356491	17488	0	0	1	1	1	1	1	1	1	1	1	1	1	0	1	1	1	1	1	1	1	1	0	1	1	1	1	1	1	1	2	0	1	1	1	1	1	1	1	1	1	1	1	1	1
1	RBN1304	41356492	41374022	17530	0	0	1	1	1	1	1	1	1	1	1	1	1	0	1	1	1	1	1	0	1	1	0	1	1	1	1	1	1	1	2	0	1	1	1	1	1	1	1	1	1	0	1	0	1
1	RBN1305	41374023	41387112	13089	0	0	1	1	1	1	1	1	1	1	1	1	1	0	1	1	1	1	1	0	1	1	0	1	1	1	1	1	1	1	2	0	1	1	1	1	1	1	1	1	1	1	1	1	1
1	RBN1306	41387113	41404875	17762	0	0	1	1	1	1	1	1	1	1	1	0	1	0	1	1	1	1	1	0	0	1	0	0	1	1	1	1	1	1	2	0	1	1	1	1	1	1	1	1	1	1	1	1	1
1	RBN1307	41404876	41448088	43212	0	0	1	1	1	1	1	1	1	1	1	0	1	0	1	1	1	1	0	0	0	1	0	0	1	1	1	1	1	1	2	0	1	1	1	1	1	1	1	1	1	1	1	1	1
1	RBN1308	41448089	41471591	23502	0	0	1	1	1	1	1	1	1	0	1	0	1	0	1	1	1	1	0	0	0	1	0	0	1	1	1	1	1	1	2	0	1	1	1	1	1	1	1	1	1	1	1	1	1
1	RBN1309	41471592	41487844	16252	0	0	1	1	1	1	1	1	1	0	1	0	1	0	1	1	1	1	0	0	0	1	0	0	1	1	1	1	1	1	2	0	1	1	0	1	1	1	1	1	1	1	1	1	0
1	RBN1310	41487845	41521494	33649	0	0	1	0	0	0	1	0	0	0	1	0	1	0	0	1	0	0	0	0	0	1	0	0	1	0	0	0	1	1	2	0	1	1	0	0	1	1	1	1	0	0	1	0	0
1	RBN1311	41521495	41535932	14437	0	0	1	0	0	0	1	0	0	0	1	0	1	0	0	1	0	0	0	0	0	1	0	0	1	0	0	0	1	1	2	0	1	1	0	0	1	1	1	1	0	0	1	0	0
1	RBN1312	41535933	41546372	10439	0	0	1	0	0	0	1	0	0	0	1	0	1	0	0	1	0	0	0	0	0	1	0	0	1	0	0	0	1	1	2	0	1	1	0	0	1	1	1	1	0	0	1	0	0
1	RBN1313	41546373	41557778	11405	0	0	1	0	0	0	1	0	0	0	1	0	1	0	0	1	0	0	0	0	0	1	0	0	1	0	0	0	1	1	2	0	1	1	0	0	1	1	1	1	0	0	1	0	0
1	RBN1314	41557779	41587289	29510	0	0	1	0	0	0	1	0	0	0	1	0	1	0	0	1	0	0	0	0	0	1	0	0	1	0	0	0	1	1	2	0	1	1	0	0	1	1	1	1	0	0	1	0	0
1	RBN1315	41587290	41624756	37466	0	0	1	0	0	0	1	0	0	0	1	0	1	1	0	1	0	0	0	0	0	1	0	0	1	0	0	0	1	1	2	0	1	1	0	0	1	1	1	1	0	0	1	0	0
1	RBN1316	41624757	41710757	86000	0	0	1	0	0	0	1	0	0	0	1	0	1	1	0	1	0	0	0	0	0	1	0	0	1	0	0	0	1	1	2	0	1	1	0	0	1	1	1	1	0	0	1	0	0
1	RBN1317	41710758	41730182	19424	0	0	1	0	0	0	1	0	0	0	1	0	1	1	0	1	0	0	0	0	0	1	0	0	1	0	0	0	1	1	2	0	1	1	0	0	1	1	1	1	0	0	1	0	0
1	RBN1318	41730183	41741137	10954	0	0	1	0	0	0	1	0	0	0	1	0	1	1	0	1	0	0	0	0	0	1	0	0	1	0	0	0	1	1	2	0	1	1	0	0	1	1	1	1	1	0	1	0	0
1	RBN1319	41741138	41770130	28992	1	0	1	0	0	0	1	0	0	0	1	0	1	1	0	1	0	0	0	0	0	1	0	0	1	0	0	0	1	1	2	0	1	1	0	0	1	1	1	1	1	0	1	0	0
1	RBN1320	41770131	41814134	44003	0	0	1	0	0	0	1	0	0	0	1	0	1	1	0	1	0	0	0	0	0	0	0	0	1	0	0	0	1	1	2	0	1	1	0	0	1	1	1	1	1	0	1	0	0
1	RBN1321	41814135	41830700	16565	0	0	1	0	0	0	1	0	0	0	1	0	1	0	0	1	0	0	0	0	0	0	0	0	1	0	0	0	1	1	2	0	1	1	0	0	1	1	1	1	1	0	1	0	0
1	RBN1322	41830701	41851999	21298	0	0	1	0	0	0	1	0	0	0	1	0	1	0	0	1	0	0	0	0	0	0	0	0	1	0	0	0	1	1	2	0	1	1	0	0	1	1	1	1	1	0	1	0	0
1	RBN1323	41852000	41902871	50871	0	0	1	0	0	0	1	0	0	0	1	0	1	0	0	1	0	0	0	0	0	0	0	0	1	0	0	0	1	1	2	0	1	1	0	0	1	1	1	1	1	0	1	0	0
1	RBN1324	41902872	41943520	40648	0	0	1	0	0	0	1	0	0	0	1	0	1	0	0	1	0	0	0	0	0	0	0	0	1	0	0	0	1	1	2	0	1	1	0	0	1	1	1	1	1	0	1	0	0
1	RBN1325	41943521	41979587	36066	0	0	1	0	0	1	1	0	0	0	1	0	1	0	0	1	0	0	0	0	0	0	0	0	1	0	0	0	1	1	2	0	1	1	0	0	1	1	1	1	1	0	1	0	0
1	RBN1326	41979588	42017204	37616	0	0	1	0	0	1	1	0	0	0	1	0	1	0	0	1	0	0	0	0	0	0	0	0	1	0	0	0	1	1	2	0	1	1	0	0	1	1	1	1	1	0	1	0	0
1	RBN1327	42017205	42025850	8645	0	0	1	0	0	1	1	0	0	0	1	0	1	0	0	1	0	0	0	0	0	0	0	0	1	0	0	0	1	1	2	0	1	1	0	0	1	1	1	1	1	0	1	0	0
1	RBN1328	42025851	42044838	18987	1	0	1	0	0	1	1	0	0	0	1	0	1	0	0	1	0	0	0	0	0	0	0	0	1	0	0	0	1	1	2	0	1	1	0	0	1	1	1	1	1	0	1	0	0
1	RBN1329	42044839	42051968	7129	1	0	1	0	0	1	1	0	0	0	1	0	1	0	0	1	0	0	0	0	0	0	0	0	1	0	0	0	1	1	2	0	1	1	0	0	1	1	1	1	1	0	1	0	0
1	RBN1330	42051969	42072913	20944	1	0	1	0	0	1	1	0	0	0	1	0	1	1	0	1	0	0	0	0	0	0	0	0	1	0	0	0	1	1	2	0	1	1	0	0	1	1	1	1	1	0	1	0	0
1	RBN1331	42072914	42085895	12981	1	0	1	0	0	1	1	0	0	0	1	0	1	1	0	1	0	0	0	0	0	0	0	0	1	0	0	0	1	1	2	0	1	1	0	0	1	1	1	1	1	0	1	0	0
1	RBN1332	42085896	42116440	30544	1	0	1	0	0	1	1	0	0	0	1	0	1	1	0	1	0	0	0	0	0	0	0	0	1	0	0	0	1	1	2	0	1	1	0	0	1	1	1	1	1	0	1	0	0
1	RBN1333	42116441	42125922	9481	1	0	1	0	0	1	1	0	0	0	1	0	1	1	0	1	0	0	0	0	0	0	0	0	1	0	0	0	1	1	2	0	1	1	0	0	1	1	1	1	1	0	1	0	0
1	RBN1334	42125923	42322870	196947	1	0	1	0	0	1	1	0	0	0	1	0	1	0	0	1	0	0	0	0	1	0	0	0	1	0	0	0	1	1	2	0	1	1	0	0	1	1	1	1	1	0	1	0	0
1	RBN1335	42322871	42329762	6891	0	0	1	0	0	1	1	0	0	0	1	0	1	0	1	1	1	0	0	0	1	0	0	0	1	0	0	0	1	1	2	0	1	1	0	0	1	1	1	1	1	0	1	0	0
1	RBN1336	42329763	42340847	11084	0	0	1	0	0	1	1	0	0	0	1	0	1	0	1	1	1	0	0	0	1	0	0	0	1	0	0	0	1	1	2	0	1	1	0	0	1	1	1	1	1	0	1	0	0
1	RBN1337	42340848	42364333	23485	0	0	1	0	0	1	1	0	0	0	1	0	1	0	1	1	1	0	0	0	1	0	0	0	1	0	0	0	1	1	2	0	1	1	0	0	1	1	1	1	1	0	1	0	0
1	RBN1338	42364334	42438058	73724	0	0	1	0	0	1	1	0	0	0	1	0	1	0	1	1	1	0	0	0	1	0	0	0	1	0	0	0	1	1	2	0	1	1	0	0	1	1	1	1	1	0	1	0	0
1	RBN1339	42438059	42444878	6819	0	0	0	0	0	1	1	0	0	0	1	0	1	0	1	1	1	0	1	0	1	0	0	0	1	1	0	0	1	1	2	0	1	1	0	0	1	1	1	1	1	0	1	1	0
1	RBN1340	42444879	42455502	10623	0	0	0	0	0	1	1	0	0	1	1	0	1	0	1	1	1	0	1	0	1	1	1	1	1	1	0	0	1	1	2	0	1	1	0	0	1	1	1	1	1	0	1	1	0
1	RBN1341	42455503	42473443	17940	0	0	0	0	0	1	1	0	0	1	1	0	1	0	1	1	1	0	1	0	1	1	1	1	1	1	0	0	1	1	1	0	1	1	0	0	1	1	1	1	1	0	1	1	0
1	RBN1342	42473444	42516526	43082	0	0	0	0	0	1	1	0	0	1	1	0	1	0	1	1	1	0	1	0	1	1	1	1	1	1	0	0	1	1	1	0	1	1	0	0	1	1	1	1	1	0	1	1	0
1	RBN1343	42516527	42527573	11046	1	0	0	0	0	1	1	0	0	1	1	0	1	0	1	1	1	0	1	0	1	1	1	1	1	1	0	0	1	1	1	0	1	1	0	0	1	1	1	1	1	0	1	1	0
1	RBN1344	42527574	42554086	26512	1	0	0	0	0	1	1	0	0	1	1	0	1	0	1	1	1	0	1	1	1	1	1	1	1	1	0	0	1	1	1	0	1	1	0	0	1	1	1	1	1	0	1	1	0
1	RBN1345	42554087	42583336	29249	1	0	0	0	0	1	0	0	0	1	1	0	1	0	0	1	1	0	1	1	1	1	1	1	1	1	0	0	0	1	1	0	0	0	0	0	1	1	1	0	0	0	0	1	0
1	RBN1346	42583337	42641894	58557	0	0	0	1	1	0	0	1	1	1	0	1	0	0	0	0	0	1	1	1	0	0	0	1	0	1	1	1	0	0	2	0	0	0	1	1	0	0	0	0	0	1	0	1	1
1	RBN1347	42641895	42683779	41884	0	0	0	1	1	0	0	1	1	1	0	1	0	0	0	0	0	1	1	1	0	0	0	1	0	1	1	1	0	0	2	0	0	0	1	1	0	0	0	0	0	1	0	1	1
1	RBN1348	42683780	42689794	6014	0	0	0	1	1	0	0	1	1	1	0	1	0	0	0	0	0	1	1	1	0	0	0	0	0	1	1	1	0	0	2	1	1	0	1	1	0	0	0	0	0	1	0	1	1
1	RBN1349	42689795	42708874	19079	0	0	0	1	1	0	1	1	1	1	0	1	0	0	0	0	0	1	1	1	0	0	0	0	0	1	1	1	0	0	2	1	1	0	1	1	0	0	0	0	0	1	0	1	1
1	RBN1350	42708875	42743906	35031	0	0	0	1	1	0	1	1	1	1	0	1	1	0	0	0	0	1	1	1	0	0	0	0	0	1	1	1	0	0	2	1	1	0	1	1	0	0	0	1	0	1	0	1	1
1	RBN1351	42743907	42752277	8370	0	0	0	1	1	0	1	1	1	1	0	1	1	0	0	0	0	1	1	1	0	0	0	0	0	1	1	1	0	0	2	1	1	0	0	1	0	0	0	1	0	1	0	1	1
1	RBN1352	42752278	42764920	12642	0	0	0	1	1	0	1	1	1	1	0	1	1	0	0	0	0	0	1	0	0	0	0	0	0	1	1	1	0	0	2	1	1	0	0	1	0	0	0	1	0	1	0	1	1
1	RBN1353	42764921	42781095	16174	0	0	0	1	1	0	1	1	1	1	0	1	1	0	0	0	0	0	1	0	0	0	0	0	0	1	1	1	0	0	2	1	1	0	0	1	0	0	0	1	0	1	0	1	1
1	RBN1354	42781096	42790426	9330	0	0	0	1	1	0	1	1	1	1	0	1	1	0	0	0	0	0	1	0	0	0	0	0	0	1	1	1	1	0	2	1	1	0	0	1	1	0	0	1	0	1	0	1	1
1	RBN1355	42790427	42800560	10133	0	0	0	1	1	0	1	1	1	1	0	1	1	0	0	0	0	0	1	0	0	0	0	0	1	1	1	1	1	0	2	1	1	0	0	1	1	0	0	1	0	1	0	1	1
1	RBN1356	42800561	42833213	32652	0	0	0	1	1	0	1	1	1	1	0	0	1	0	0	0	0	0	1	0	0	0	0	0	1	1	1	1	1	0	2	1	1	0	0	1	1	0	0	1	0	1	0	1	1
1	RBN1357	42833214	42882589	49375	0	0	0	1	0	0	1	0	1	1	0	0	1	0	0	0	0	0	0	0	0	0	0	0	1	1	1	1	1	0	2	1	1	0	0	1	1	0	0	1	0	1	0	1	0
1	RBN1358	42882590	42895103	12513	0	0	0	1	0	0	1	0	1	1	0	0	1	0	0	0	0	0	0	0	0	0	0	0	1	1	1	1	1	0	2	0	1	0	0	1	1	1	0	1	0	0	0	1	0
1	RBN1359	42895104	42906972	11868	0	0	0	1	0	0	1	0	1	1	1	0	1	0	0	0	0	0	0	0	1	0	0	0	1	1	1	1	1	0	2	0	1	0	0	1	1	1	0	1	0	0	0	1	0
1	RBN1360	42906973	42922328	15355	0	0	0	1	0	0	1	0	1	1	1	0	1	0	0	0	0	0	0	0	1	0	0	0	1	1	1	1	1	0	2	0	1	0	0	1	1	1	0	1	0	0	0	1	0
1	RBN1361	42922329	42929126	6797	1	0	1	0	0	1	1	0	0	0	1	0	1	1	1	1	1	0	0	0	1	1	0	0	1	0	0	0	1	1	2	0	1	1	0	0	1	1	1	1	0	0	1	0	0
1	RBN1362	42929127	43011176	82049	1	0	1	0	0	1	1	0	0	0	1	0	1	1	1	1	1	0	0	0	1	1	0	0	1	0	0	0	1	1	2	0	1	1	0	0	1	1	1	1	0	0	1	0	0
1	RBN1363	43011177	43048277	37100	1	0	1	0	0	1	1	0	0	0	1	0	1	1	1	1	1	0	0	0	1	1	0	0	1	0	0	0	1	1	2	0	1	1	0	0	1	1	1	1	0	0	1	0	0
1	RBN1364	43048278	43074754	26476	1	0	1	0	0	1	1	0	0	0	1	0	1	1	1	1	1	0	0	0	1	1	0	0	1	0	0	0	1	1	0	0	1	1	0	0	1	1	1	1	0	0	1	0	0
1	RBN1365	43074755	43104230	29475	1	0	1	0	0	1	1	0	0	0	1	0	1	1	1	1	1	0	0	0	1	1	0	0	1	0	0	0	1	1	0	0	1	1	0	0	1	1	1	1	0	0	1	0	0
1	RBN1366	43104231	43184744	80513	1	0	1	0	0	1	1	0	0	0	1	0	1	1	1	1	1	0	0	0	1	1	0	0	1	0	0	0	1	1	0	0	1	1	0	0	1	1	1	1	0	0	1	0	0
1	RBN1367	43184745	43269679	84934	1	0	1	0	0	1	1	0	0	0	1	0	1	1	1	1	1	0	0	0	1	1	0	0	1	0	0	0	1	1	0	0	1	1	0	0	1	1	1	1	0	0	1	0	0
2	RBN1368	1	327826	327825	1	0	0	1	1	1	0	0	1	1	1	1	1	1	1	1	2	1	1	0	0	1	1	0	0	1	0	1	1	0	2	0	1	0	1	1	0	2	1	0	0	1	0	1	1
2	RBN1369	327827	333291	5464	1	0	0	1	1	1	0	0	1	1	1	1	1	1	1	1	2	1	1	0	0	1	1	0	0	1	0	1	1	0	2	0	1	0	1	1	0	2	1	0	0	1	0	1	1
2	RBN1370	333292	347849	14557	1	0	0	1	1	1	0	0	1	1	1	1	1	1	0	1	0	1	1	0	0	1	1	0	0	1	0	0	1	0	0	0	1	0	1	1	0	0	1	0	0	1	0	1	0
2	RBN1371	347850	354597	6747	0	0	0	1	1	1	0	0	1	1	1	1	1	1	0	1	0	1	1	0	0	1	0	0	0	1	0	0	1	0	0	0	1	0	1	1	0	0	1	0	0	0	0	1	0
2	RBN1372	354598	410097	55499	0	0	0	1	1	1	0	0	1	1	1	1	1	1	0	1	0	1	1	0	0	1	0	0	0	1	0	0	1	0	0	0	1	0	1	1	0	0	1	0	0	0	0	1	0
2	RBN1373	410098	440790	30692	0	0	0	1	1	1	0	0	1	1	1	1	1	1	0	1	0	1	1	0	0	1	0	0	0	1	0	0	1	0	0	0	1	0	1	1	0	0	1	0	0	0	0	1	0
2	RBN1374	440791	448737	7946	1	0	0	1	1	1	0	0	1	1	1	1	1	1	1	1	0	1	1	0	0	1	0	0	0	1	1	1	1	1	0	1	1	1	1	1	0	1	1	0	0	0	0	1	0
2	RBN1375	448738	469040	20302	1	0	0	1	1	1	0	2	1	1	1	1	1	1	1	1	0	1	1	0	0	1	0	0	0	1	1	1	1	0	0	0	1	1	1	1	0	1	1	0	0	0	0	1	0
2	RBN1376	469041	479666	10625	1	0	0	1	1	1	0	0	1	1	1	1	1	1	0	1	0	1	1	0	0	1	0	0	0	1	0	0	1	0	0	0	1	0	1	1	0	1	1	0	0	0	0	1	0
2	RBN1377	479667	492002	12335	1	0	0	1	1	1	0	0	1	1	1	1	1	1	0	1	0	1	1	0	0	1	0	0	0	1	0	0	1	0	0	0	1	0	1	1	0	0	1	0	0	0	0	1	0
2	RBN1378	492003	499305	7302	1	0	0	1	1	1	0	0	1	1	1	1	1	1	0	1	0	1	1	0	0	1	0	0	0	1	0	0	1	0	0	0	1	0	1	1	0	0	1	0	0	0	0	1	0
2	RBN1379	499306	505365	6059	1	0	0	1	1	1	0	0	1	1	1	1	1	1	0	1	0	1	1	0	0	1	0	0	0	1	0	0	1	0	0	0	1	0	1	1	0	0	1	0	0	0	0	1	0
2	RBN1380	505366	517893	12527	1	0	0	1	1	1	0	0	1	1	1	1	1	1	0	1	0	1	1	0	0	1	0	0	0	1	0	0	1	0	0	0	1	0	1	1	0	0	1	0	0	0	0	1	0
2	RBN1381	517894	530385	12491	1	0	0	1	1	1	0	0	1	1	1	1	1	1	0	1	0	1	1	0	0	1	0	0	0	1	0	0	1	0	0	0	1	0	1	1	0	0	1	0	0	0	0	1	0
2	RBN1382	530386	550970	20584	0	0	0	1	1	1	0	0	1	1	1	1	1	1	0	1	0	1	1	0	0	1	0	0	0	1	0	0	1	0	0	0	1	0	1	1	0	0	1	0	0	0	0	1	0
2	RBN1383	550971	681569	130598	0	0	0	1	1	1	0	0	1	1	1	1	1	1	0	1	0	1	1	0	0	1	0	0	0	1	0	0	1	0	0	0	1	0	1	1	0	0	1	0	0	0	0	1	0
2	RBN1384	681570	696566	14996	0	0	0	1	1	1	0	0	1	1	1	1	1	1	0	1	0	1	1	0	0	1	0	0	0	1	0	0	1	0	0	0	1	0	1	1	0	0	1	0	0	0	0	1	0
2	RBN1385	696567	714815	18248	0	0	0	1	1	1	0	0	1	1	1	1	1	1	0	1	0	1	1	0	0	1	0	0	0	1	0	0	1	0	0	0	1	0	1	1	0	0	1	0	0	0	0	1	0
2	RBN1386	714816	735378	20562	1	0	0	1	1	1	0	0	1	1	1	1	1	1	0	1	0	1	1	0	0	1	1	0	0	1	0	0	1	0	0	0	1	1	1	1	0	0	1	0	0	1	0	1	0
2	RBN1387	735379	759916	24537	1	0	0	1	1	1	0	0	1	1	1	1	1	1	0	1	0	1	1	0	0	1	1	0	0	1	0	0	1	0	0	0	1	1	2	1	0	0	1	0	0	1	0	1	0
2	RBN1388	759917	865417	105500	1	0	0	1	1	1	0	0	1	1	1	1	1	1	0	1	0	1	1	0	0	1	1	0	0	1	0	0	1	0	0	0	1	1	1	1	0	0	1	0	0	1	0	1	0
2	RBN1389	865418	924241	58823	1	0	0	1	1	1	0	0	1	1	1	1	1	1	0	1	0	1	1	0	0	1	1	0	0	1	0	0	1	0	0	0	1	1	1	1	0	0	1	0	0	0	0	1	0
2	RBN1390	924242	940890	16648	0	0	0	1	1	1	0	0	1	1	1	1	1	1	0	1	0	1	1	0	0	1	0	0	0	1	0	0	1	0	0	0	1	1	1	1	0	0	1	0	0	0	0	1	0
2	RBN1391	940891	980182	39291	0	0	0	1	1	1	0	0	1	1	1	1	1	1	0	1	0	1	1	0	0	1	0	0	0	1	0	0	1	0	0	0	1	1	1	1	0	1	1	0	0	0	0	1	0
2	RBN1392	980183	1000060	19877	0	0	0	1	1	1	0	0	1	1	1	1	1	1	0	1	0	1	1	0	0	1	0	0	0	1	0	0	1	0	0	0	1	1	1	1	0	1	1	0	0	0	0	1	0
2	RBN1393	1000061	1157948	157887	0	0	0	1	1	1	0	0	1	1	1	1	1	1	0	1	0	1	1	0	0	1	0	0	0	1	0	0	1	0	0	0	1	1	1	1	0	1	1	0	0	0	0	1	0
2	RBN1394	1157949	1241609	83660	0	0	0	1	1	1	0	0	1	1	1	1	1	1	0	1	0	1	1	0	0	1	0	0	0	1	0	0	1	0	0	0	1	1	1	1	0	1	1	0	0	0	0	1	0
2	RBN1395	1241610	1252357	10747	0	0	0	1	1	1	0	0	1	1	1	1	1	1	0	1	0	1	1	0	0	1	0	0	0	1	0	0	1	0	0	0	1	1	1	1	0	1	1	0	0	0	0	1	0
2	RBN1396	1252358	1263473	11115	0	0	0	1	1	1	0	0	1	1	1	1	1	1	0	1	0	1	1	0	0	1	0	0	0	1	0	0	1	0	0	0	1	1	1	1	0	1	1	0	0	0	0	1	0
2	RBN1397	1263474	1272583	9109	0	0	0	1	1	1	0	0	1	1	1	1	1	1	0	1	0	1	1	0	0	1	0	0	0	1	0	0	1	0	0	0	1	1	1	1	0	1	1	0	0	0	0	1	0
2	RBN1398	1272584	1291485	18901	0	0	0	1	1	1	0	0	1	1	1	1	1	1	0	1	0	1	1	0	0	1	0	0	0	1	0	0	1	0	0	0	1	1	1	1	0	1	1	0	0	0	0	1	0
2	RBN1399	1291486	1394902	103416	0	0	0	1	1	1	0	1	1	1	1	1	1	1	0	1	0	1	1	0	0	1	0	0	0	1	0	0	1	0	0	0	1	1	1	1	0	1	1	0	0	0	0	1	0
2	RBN1400	1394903	1419661	24758	0	0	0	1	1	1	0	1	1	1	1	1	1	1	0	1	0	1	1	0	0	1	0	0	0	1	0	0	1	0	0	0	1	1	1	1	0	1	1	0	0	0	0	1	0
2	RBN1401	1419662	1451556	31894	0	0	0	1	1	1	0	1	1	1	1	1	1	1	0	1	0	1	1	0	0	1	0	0	0	1	0	0	1	0	0	0	1	1	1	1	0	1	1	0	0	0	0	1	0
2	RBN1402	1451557	1462446	10889	0	0	0	1	1	1	0	1	1	1	1	1	1	1	0	1	0	1	1	0	0	1	0	0	0	1	0	0	1	0	0	0	1	1	1	1	0	1	1	0	0	0	1	1	0
2	RBN1403	1462447	1489764	27317	0	0	0	1	1	1	0	1	1	1	1	1	1	1	0	1	0	1	1	0	0	1	0	0	0	1	0	0	1	0	0	0	1	1	1	1	0	1	1	0	0	0	1	1	0
2	RBN1404	1489765	1532298	42533	0	0	0	1	1	1	0	1	1	1	1	1	1	1	0	1	0	1	1	0	0	1	0	0	0	1	0	0	1	0	0	0	1	1	1	1	0	1	1	0	0	0	1	1	0
2	RBN1405	1532299	1553082	20783	0	0	0	1	1	1	0	1	1	1	1	1	1	1	0	1	0	1	1	0	0	1	0	0	0	1	0	0	1	0	0	0	1	1	1	1	0	1	1	0	0	0	1	1	0
2	RBN1406	1553083	1593802	40719	0	0	0	1	1	1	0	1	1	1	1	1	1	1	0	1	0	1	1	0	0	1	0	0	0	1	0	0	1	0	0	0	1	1	1	1	0	1	1	0	0	0	1	1	0
2	RBN1407	1593803	1692632	98829	0	0	0	1	1	1	0	1	1	1	1	1	1	1	0	1	0	1	1	0	0	1	0	0	0	1	0	0	1	0	0	0	1	1	1	1	0	1	1	0	0	0	1	1	0
2	RBN1408	1692633	1699835	7202	0	0	0	1	1	1	0	1	1	1	1	1	1	1	0	1	0	1	1	0	0	1	0	0	0	1	0	0	1	0	0	0	1	1	0	1	0	1	1	0	0	0	1	1	0
2	RBN1409	1699836	1743414	43578	0	0	0	1	1	1	0	1	1	1	1	1	1	1	0	1	0	1	1	0	0	1	0	0	0	1	0	0	1	0	0	0	1	1	0	1	0	1	1	0	0	0	1	1	0
2	RBN1410	1743415	1939595	196180	0	0	0	1	1	1	0	1	1	1	1	1	1	1	0	1	0	1	1	0	0	1	0	0	0	1	0	0	1	0	0	0	1	1	0	1	0	1	1	0	0	0	1	1	0
2	RBN1411	1939596	1976433	36837	0	0	0	1	1	1	0	1	1	1	1	1	1	1	0	1	0	1	1	0	0	1	0	0	1	1	0	1	1	0	0	1	1	1	0	1	0	1	1	0	0	0	1	1	0
2	RBN1412	1976434	2006590	30156	0	0	0	1	1	1	0	1	1	1	1	1	1	1	0	1	0	1	1	0	0	1	0	0	1	1	0	1	1	0	0	1	1	1	0	1	0	1	1	0	0	0	1	1	0
2	RBN1413	2006591	2033479	26888	0	0	0	1	1	1	0	1	1	1	1	1	1	1	0	1	0	1	1	0	0	1	0	0	1	1	0	1	1	0	0	1	1	1	0	1	0	1	1	0	0	0	1	1	0
2	RBN1414	2033480	2047672	14192	0	0	0	1	1	1	0	1	1	1	1	1	1	0	0	1	0	1	1	0	0	1	0	0	1	1	0	1	1	0	0	1	1	1	0	1	0	1	1	0	0	0	1	1	0
2	RBN1415	2047673	2054227	6554	0	0	0	1	1	1	0	1	1	1	1	1	1	0	0	1	0	1	1	0	1	1	0	0	1	1	0	1	1	0	0	1	1	1	0	1	0	1	1	1	0	0	1	1	0
2	RBN1416	2054228	2068693	14465	0	0	0	1	1	1	0	1	1	1	1	1	1	0	0	1	0	1	0	0	1	1	0	0	1	0	0	1	1	0	0	1	1	1	0	1	0	1	1	1	0	0	1	1	0
2	RBN1417	2068694	2094760	26066	0	0	0	1	1	1	1	1	1	1	1	1	1	1	0	1	0	1	0	0	1	1	0	0	1	0	0	0	1	0	0	1	1	1	0	1	0	1	1	1	0	0	1	1	0
2	RBN1418	2094761	2103027	8266	0	0	0	1	1	1	1	1	1	1	1	1	1	1	0	1	0	1	0	0	1	1	0	0	1	0	0	0	1	0	0	0	1	1	0	1	0	1	1	1	0	0	1	1	0
2	RBN1419	2103028	2123665	20637	1	0	0	1	1	1	1	1	1	1	1	1	1	1	0	1	0	1	1	0	0	1	0	0	0	0	0	0	1	0	0	0	1	1	0	1	0	1	1	0	0	1	1	1	0
2	RBN1420	2123666	2222298	98632	1	0	0	1	1	1	1	1	1	1	1	1	1	1	0	1	0	1	1	0	0	1	0	0	0	0	0	0	1	0	0	0	1	1	0	1	0	1	1	0	0	1	1	1	0
2	RBN1421	2222299	2246819	24520	1	0	0	1	1	1	1	1	1	1	1	1	1	1	0	1	0	1	1	0	0	1	0	0	0	1	0	0	1	0	0	0	1	1	0	1	0	1	1	0	0	1	1	1	0
2	RBN1422	2246820	2268213	21393	1	0	0	1	1	1	1	1	1	1	1	1	1	1	0	1	0	1	1	0	0	1	0	0	0	1	0	0	1	0	0	0	1	1	0	1	0	1	1	0	0	1	1	1	0
2	RBN1423	2268214	2306997	38783	1	0	0	1	1	1	1	1	1	1	1	1	1	1	0	1	0	1	1	0	1	1	0	1	0	1	0	1	1	0	1	0	1	1	0	1	1	1	1	1	1	1	1	1	0
2	RBN1424	2306998	2314261	7263	1	0	0	1	1	1	1	1	1	1	1	1	1	1	0	1	0	1	1	0	1	1	0	1	0	0	0	1	1	0	1	0	1	1	0	1	1	1	1	1	1	1	1	1	0
2	RBN1425	2314262	2324122	9860	1	0	0	1	1	1	1	1	1	1	1	1	1	1	0	1	0	1	1	0	0	1	0	0	0	0	0	0	1	0	0	0	1	1	0	1	0	1	1	0	0	1	1	1	0
2	RBN1426	2324123	2344560	20437	1	0	0	1	1	1	1	1	1	1	1	1	1	1	0	1	0	1	1	0	0	1	0	0	0	0	0	0	1	0	0	0	1	1	0	1	0	1	1	0	0	1	1	1	0
2	RBN1427	2344561	2363416	18855	1	0	0	1	1	1	1	1	1	1	1	1	1	1	0	1	0	1	1	0	0	1	0	0	0	0	0	0	1	0	0	0	1	1	0	1	0	1	1	0	0	1	1	1	0
2	RBN1428	2363417	2369371	5954	1	0	0	1	1	1	1	1	1	1	1	1	1	1	0	1	0	1	1	0	0	1	0	0	0	0	0	0	1	0	0	0	1	1	0	1	0	1	1	0	0	1	1	1	0
2	RBN1429	2369372	2396867	27495	1	0	0	1	1	1	1	1	1	1	1	1	1	1	0	1	0	1	1	0	0	1	0	0	0	0	0	0	1	0	0	0	1	1	0	1	0	1	1	0	0	1	1	1	0
2	RBN1430	2396868	2415942	19074	1	0	0	1	1	1	1	1	1	1	1	1	1	1	0	1	0	1	1	0	0	1	0	0	0	0	0	0	1	0	0	0	1	1	0	1	0	1	1	0	0	1	1	1	0
2	RBN1431	2415943	2527724	111781	1	0	0	1	1	1	1	1	1	1	1	1	1	1	0	1	0	1	1	0	0	1	0	0	0	0	0	0	1	0	0	0	1	1	0	1	0	1	1	0	0	1	1	1	0
2	RBN1432	2527725	2532915	5190	1	0	0	1	1	1	1	1	1	1	1	1	1	1	0	1	0	1	1	0	1	1	1	0	1	0	0	0	1	1	0	0	1	1	1	1	0	1	1	1	0	1	1	1	0
2	RBN1433	2532916	2564695	31779	1	0	0	1	1	1	1	1	1	1	1	1	1	1	0	1	0	1	1	0	0	1	0	0	1	0	0	0	1	1	0	0	1	1	0	1	0	1	1	0	0	1	1	1	0
2	RBN1434	2564696	2577977	13281	1	0	0	1	1	1	1	1	1	1	1	1	1	1	0	1	0	1	1	0	0	1	0	0	1	0	0	0	1	1	0	0	1	1	0	1	0	1	1	0	0	1	1	1	0
2	RBN1435	2577978	2590145	12167	1	1	0	1	1	1	1	1	1	1	1	1	1	1	0	1	0	1	1	0	1	1	1	0	1	1	0	0	1	1	1	0	1	1	1	1	0	1	1	1	0	1	1	1	0
2	RBN1436	2590146	2615582	25436	1	1	0	1	1	1	1	1	1	1	1	1	1	1	0	1	0	1	1	0	1	1	1	0	1	1	0	0	1	1	1	0	1	1	1	1	0	1	1	1	0	1	1	1	0
2	RBN1437	2615583	2628298	12715	1	1	0	1	1	1	1	1	1	1	1	1	1	1	0	1	0	1	1	0	0	1	0	0	1	0	0	0	1	1	1	0	1	1	0	1	0	1	1	1	0	0	1	1	0
2	RBN1438	2628299	2642015	13716	1	0	0	1	1	1	1	1	1	1	1	1	1	1	0	1	0	1	1	0	0	1	0	0	0	0	0	0	1	0	0	0	1	1	0	1	0	1	1	0	0	0	1	1	0
2	RBN1439	2642016	2673493	31477	1	0	0	1	1	1	1	1	1	1	1	1	1	1	0	1	0	1	1	0	0	1	0	0	0	0	0	0	1	0	0	0	1	1	0	1	0	1	1	0	0	0	1	1	0
2	RBN1440	2673494	2723123	49629	1	0	0	1	1	1	1	1	1	1	1	1	1	1	0	1	0	1	1	0	0	1	0	0	0	0	0	0	1	0	0	0	1	1	0	1	0	1	1	0	0	1	1	1	0
2	RBN1441	2723124	2742755	19631	1	0	0	1	1	1	1	1	1	1	1	1	1	1	0	1	0	1	1	0	0	1	0	0	0	0	0	0	1	0	0	0	1	1	0	1	0	1	1	0	0	1	1	1	0
2	RBN1442	2742756	2749725	6969	1	0	0	1	1	1	1	1	1	1	1	1	1	1	0	1	0	1	1	0	0	1	0	0	0	0	0	0	1	0	0	0	1	1	0	1	0	1	1	0	0	1	1	1	0
2	RBN1443	2749726	2764276	14550	1	0	0	1	1	1	1	1	1	1	1	1	1	1	0	1	0	1	1	0	0	1	0	0	0	0	0	0	1	0	0	0	1	1	0	1	0	1	1	0	0	1	1	1	0
2	RBN1444	2764277	2775330	11053	1	0	0	1	1	1	1	1	1	1	1	1	1	1	0	1	0	1	1	0	0	1	0	0	0	0	0	0	1	0	0	0	1	1	0	1	0	1	1	0	0	1	1	1	0
2	RBN1445	2775331	2781304	5973	0	0	0	1	1	1	1	1	1	1	1	1	1	1	0	1	0	1	1	0	0	1	0	0	0	0	0	0	1	0	0	0	1	1	0	1	0	1	1	0	0	0	1	1	0
2	RBN1446	2781305	2786804	5499	0	0	0	1	1	1	1	1	1	1	1	1	1	1	0	1	0	1	1	0	0	1	0	0	0	0	0	0	1	0	0	0	1	1	0	1	0	1	1	0	0	0	1	1	0
2	RBN1447	2786805	2884685	97880	0	0	0	1	1	1	0	1	1	1	1	1	1	1	0	1	0	1	1	0	0	1	0	0	0	0	0	0	1	0	0	0	1	1	0	1	0	1	1	0	0	0	1	1	0
2	RBN1448	2884686	2930486	45800	0	0	0	1	1	1	0	1	1	1	1	1	1	1	0	1	0	1	1	0	0	1	0	0	0	0	0	0	1	0	0	0	1	1	0	1	0	1	1	0	0	0	1	1	0
2	RBN1449	2930487	2936341	5854	0	0	0	1	1	1	0	1	1	1	1	1	1	1	0	1	0	1	1	0	0	1	0	0	0	0	0	0	1	0	0	0	1	1	0	1	0	1	1	0	0	0	1	1	0
2	RBN1450	2936342	2954370	18028	0	0	0	1	1	1	1	1	1	1	1	1	1	1	0	1	0	1	1	0	0	1	0	0	0	0	0	0	1	0	0	0	1	1	0	1	0	1	1	0	0	0	1	1	0
2	RBN1451	2954371	2977341	22970	0	0	0	1	1	1	1	1	1	1	1	1	1	1	0	1	0	1	1	0	0	1	0	0	0	0	0	0	1	0	0	0	1	1	0	1	0	1	1	0	0	0	1	1	0
2	RBN1452	2977342	3030427	53085	0	0	0	1	1	1	0	1	1	1	1	1	1	1	0	1	0	1	1	0	0	1	0	0	0	0	0	0	1	0	0	0	1	1	0	1	0	1	1	0	0	0	1	1	0
2	RBN1453	3030428	3085068	54640	0	0	0	1	1	1	0	1	1	1	1	1	1	1	0	1	0	1	1	0	0	1	0	0	0	0	0	0	1	0	0	0	1	1	0	1	0	1	1	0	0	0	1	1	0
2	RBN1454	3085069	3093305	8236	0	0	0	1	1	1	0	1	1	1	1	1	1	1	0	1	0	1	1	0	0	1	0	0	0	0	0	0	1	0	0	0	1	1	0	1	0	1	1	0	0	0	1	1	0
2	RBN1455	3093306	3162599	69293	0	0	0	1	1	1	0	1	1	1	1	1	1	1	0	1	0	1	1	0	0	1	0	0	0	0	0	0	1	0	0	0	1	1	0	1	0	1	1	0	0	0	1	1	0
2	RBN1456	3162600	3223388	60788	0	0	0	1	1	1	0	1	1	1	1	1	1	1	0	1	0	1	1	0	0	1	0	0	0	0	0	0	1	0	0	0	1	1	0	1	0	1	1	0	0	0	1	1	0
2	RBN1457	3223389	3279314	55925	1	1	0	1	1	1	1	1	1	1	1	1	1	1	1	1	1	1	1	1	1	1	1	1	1	1	1	1	1	1	1	1	1	1	1	1	1	1	1	1	1	1	1	1	1
2	RBN1458	3279315	3289044	9729	1	1	0	1	1	1	1	1	1	1	1	1	1	1	0	1	1	1	1	0	1	1	1	0	0	1	0	0	1	1	0	0	1	1	0	1	1	1	1	1	0	0	1	1	0
2	RBN1459	3289045	3431869	142824	0	0	0	1	1	1	0	1	1	1	1	1	1	1	0	1	0	1	1	0	0	1	0	0	0	0	0	0	1	0	0	0	1	1	0	1	0	1	1	0	0	0	1	1	0
2	RBN1460	3431870	3458009	26139	0	0	0	1	1	1	0	1	1	1	1	1	1	1	0	1	0	1	1	0	0	1	0	0	0	0	0	0	1	0	0	0	1	1	0	1	0	1	1	0	0	0	1	1	0
2	RBN1461	3458010	3470390	12380	0	0	0	1	1	1	0	1	1	1	1	1	1	1	0	1	0	1	1	0	0	1	0	0	0	0	0	0	1	0	0	0	1	1	0	1	0	1	1	0	0	0	1	1	0
2	RBN1462	3470391	3512699	42308	0	0	0	1	1	1	0	1	1	1	1	1	1	1	0	1	0	1	1	0	0	1	0	0	0	0	0	0	1	0	0	0	1	1	0	1	0	1	1	0	0	0	1	1	0
2	RBN1463	3512700	3521078	8378	0	0	0	1	1	1	0	1	1	1	1	1	1	1	0	1	0	1	1	0	0	1	0	0	0	0	0	0	1	0	0	0	1	1	0	0	0	1	1	0	0	0	1	1	0
2	RBN1464	3521079	3564274	43195	0	0	0	1	1	1	0	1	1	1	1	1	1	1	0	1	0	1	1	0	0	1	0	0	0	0	0	0	1	0	0	0	1	1	0	0	0	1	1	0	0	0	1	1	0
2	RBN1465	3564275	3758972	194697	0	0	0	1	1	1	0	1	1	1	1	1	1	1	0	1	0	1	1	0	0	1	0	0	0	0	0	0	1	0	0	0	1	1	0	0	0	1	1	0	0	0	1	1	0
2	RBN1466	3758973	3808058	49085	0	0	0	1	1	1	0	1	1	1	1	1	1	1	0	1	0	1	1	0	0	1	0	0	0	0	0	0	1	0	0	0	1	1	0	0	0	1	1	0	0	0	1	1	0
2	RBN1467	3808059	3826375	18316	1	0	0	1	1	1	1	1	1	1	1	1	1	1	0	1	0	1	1	0	0	1	1	0	0	0	0	0	1	0	0	0	1	1	0	0	0	1	1	0	0	1	1	1	0
2	RBN1468	3826376	3834886	8510	1	0	0	1	1	1	1	1	1	1	1	1	1	1	0	1	0	1	1	0	0	1	1	0	0	0	0	0	1	0	0	0	1	1	0	0	0	1	1	0	0	1	1	1	0
2	RBN1469	3834887	3937743	102856	1	0	0	1	1	1	1	1	1	1	1	1	1	1	0	1	0	1	1	0	0	1	1	0	0	0	0	0	1	0	0	0	1	1	0	0	0	1	1	0	0	1	1	1	0
2	RBN1470	3937744	3977588	39844	1	0	0	1	1	1	1	1	1	1	1	1	1	1	0	1	0	1	1	0	0	1	1	0	0	0	0	0	1	0	0	0	1	1	0	0	0	1	1	0	0	1	1	1	0
2	RBN1471	3977589	4015521	37932	1	0	0	1	1	1	1	1	1	1	1	1	1	1	0	1	0	1	1	0	0	1	1	0	0	0	0	0	1	0	0	0	1	1	0	0	0	1	1	0	0	1	1	1	0
2	RBN1472	4015522	4070405	54883	1	0	0	1	1	1	1	1	1	1	1	1	1	1	0	1	0	1	1	0	0	1	1	0	0	0	0	0	1	0	0	0	1	1	0	0	0	1	1	0	0	1	1	1	0
2	RBN1473	4070406	4082539	12133	0	0	0	1	1	1	0	1	1	1	1	1	1	1	0	1	0	1	1	0	0	1	1	0	0	0	0	0	1	0	0	0	1	1	0	0	0	1	1	0	0	0	1	1	0
2	RBN1474	4082540	4141451	58911	0	0	0	1	1	1	0	1	1	1	1	1	1	1	0	1	0	1	1	0	0	1	0	0	0	0	0	0	1	0	0	0	1	1	0	0	0	1	1	0	0	0	1	1	0
2	RBN1475	4141452	4180279	38827	0	0	0	1	1	1	0	1	1	1	1	1	1	1	0	1	0	1	1	0	0	1	0	0	0	0	0	0	1	0	0	0	1	1	0	0	0	1	1	0	0	0	1	1	0
2	RBN1476	4180280	4212736	32456	1	0	0	1	1	1	0	1	1	1	1	1	1	1	0	1	0	1	1	0	0	1	0	0	0	0	0	0	1	0	0	0	1	1	0	0	0	1	1	0	0	1	1	1	0
2	RBN1477	4212737	4234837	22100	1	0	0	1	1	1	1	1	1	1	1	1	1	1	0	1	0	1	1	0	0	1	0	0	0	0	0	0	1	0	0	0	1	1	0	0	0	1	1	0	0	1	1	1	0
2	RBN1478	4234838	4279071	44233	1	0	0	1	1	1	1	1	1	1	1	1	1	1	0	1	0	1	1	0	0	1	0	0	0	0	0	0	1	0	0	0	1	1	0	0	0	1	1	0	0	1	1	1	0
2	RBN1479	4279072	4313658	34586	1	0	0	1	1	1	1	1	1	1	1	1	1	1	0	1	0	1	1	0	0	1	0	0	0	0	0	0	1	0	0	0	1	1	0	0	0	1	1	0	0	1	1	1	0
2	RBN1480	4313659	4364266	50607	1	0	0	1	1	1	1	1	1	1	1	1	1	1	0	1	0	1	1	0	0	1	0	0	0	0	0	0	1	0	0	0	1	1	0	0	0	1	1	0	0	1	1	1	0
2	RBN1481	4364267	4416105	51838	1	0	0	1	1	1	1	1	1	1	1	1	1	1	0	1	0	1	1	0	0	1	0	0	0	0	0	0	1	0	0	0	1	1	0	0	0	1	1	0	0	1	1	1	0
2	RBN1482	4416106	4426763	10657	1	0	0	1	1	1	1	1	1	1	1	1	1	1	0	1	0	1	1	0	0	1	0	0	0	0	0	0	1	0	0	0	1	1	0	0	0	1	1	0	0	1	1	0	0
2	RBN1483	4426764	4489795	63031	1	0	0	1	1	1	1	1	1	1	1	1	1	1	0	1	0	1	1	0	0	1	0	0	0	0	0	0	1	0	0	0	1	1	0	0	0	1	1	0	0	1	1	0	0
2	RBN1484	4489796	4582491	92695	1	0	0	1	1	1	1	1	1	1	1	1	1	1	0	1	0	1	1	0	0	1	0	0	0	0	0	0	1	0	0	0	1	1	0	0	0	1	1	0	0	1	1	0	0
2	RBN1485	4582492	4592187	9695	1	0	0	1	1	1	1	1	1	1	1	1	1	1	0	1	0	1	1	0	0	1	0	0	0	0	0	0	1	0	0	0	1	1	0	0	0	1	1	0	0	1	1	0	0
2	RBN1486	4592188	4599352	7164	1	0	0	1	1	1	1	1	1	1	1	1	1	1	0	1	0	1	1	0	0	1	0	0	0	0	0	0	1	0	0	0	1	1	0	0	0	1	1	0	0	1	1	0	0
2	RBN1487	4599353	4624778	25425	1	0	0	1	1	1	1	1	1	1	1	1	1	1	0	1	0	1	1	0	0	1	0	0	0	0	0	0	1	0	0	0	1	1	0	0	0	1	1	0	0	1	1	0	0
2	RBN1488	4624779	4703786	79007	1	0	0	1	1	1	1	1	1	1	1	1	1	1	0	1	0	1	1	0	0	1	0	0	0	0	0	0	1	0	0	0	1	1	0	0	0	1	1	0	0	1	1	0	0
2	RBN1489	4703787	4805076	101289	1	0	0	1	1	1	1	1	1	1	1	1	1	1	0	1	0	1	1	0	0	1	0	0	0	0	0	0	1	0	0	0	1	1	0	0	0	1	1	0	0	1	1	0	0
2	RBN1490	4805077	4810565	5488	1	0	0	1	1	1	1	1	1	1	1	1	1	1	0	1	0	1	1	0	0	1	0	0	0	0	0	0	1	0	0	0	1	1	0	0	0	1	1	0	0	1	1	0	0
2	RBN1491	4810566	4834691	24125	1	0	0	1	1	1	1	1	1	1	1	1	1	1	0	1	0	1	1	0	0	1	0	0	0	0	0	0	1	0	0	0	1	1	0	0	0	1	1	0	0	1	1	0	0
2	RBN1492	4834692	4854501	19809	1	0	0	1	1	1	1	1	1	1	1	1	1	1	0	1	0	1	1	0	0	1	0	0	0	0	0	0	1	0	0	0	1	1	0	0	0	1	1	0	0	1	1	0	0
2	RBN1493	4854502	4864563	10061	1	0	0	1	1	1	1	1	1	1	1	1	1	1	0	1	0	1	1	0	0	1	0	0	0	0	0	0	1	0	0	0	1	1	0	0	0	1	1	0	0	1	1	0	0
2	RBN1494	4864564	4871394	6830	1	0	0	1	1	1	1	1	1	1	1	1	1	1	0	1	0	1	1	0	0	1	0	0	0	0	0	0	1	0	0	0	1	1	0	0	0	1	1	0	0	1	1	0	0
2	RBN1495	4871395	4891767	20372	1	0	0	1	1	1	1	1	1	1	1	1	1	1	0	1	0	1	1	0	0	1	0	0	0	0	0	0	1	0	0	0	1	1	0	0	0	1	1	0	0	1	1	0	0
2	RBN1496	4891768	4897927	6159	1	0	0	1	1	1	1	1	1	1	1	1	1	1	0	1	0	1	1	0	0	1	0	0	0	0	0	0	1	0	0	0	1	1	0	0	0	1	1	0	0	1	1	0	0
2	RBN1497	4897928	4908645	10717	1	0	0	1	1	1	1	1	1	1	1	1	1	1	0	1	0	1	1	0	0	1	0	0	0	0	0	0	1	0	0	0	1	1	0	0	0	1	1	0	0	1	1	0	0
2	RBN1498	4908646	4938351	29705	1	0	0	1	1	1	1	1	1	1	1	1	1	1	0	1	0	1	1	0	0	1	0	0	0	0	0	0	1	0	0	0	1	1	0	0	0	1	1	0	0	1	1	0	0
2	RBN1499	4938352	4946133	7781	1	0	0	1	1	1	1	1	1	1	1	1	1	1	0	1	0	1	1	0	0	1	0	0	0	0	0	0	1	0	0	0	1	1	0	0	0	1	1	0	0	1	1	0	0
2	RBN1500	4946134	4986374	40240	1	0	0	1	1	1	1	1	1	1	1	1	1	1	0	1	0	1	1	0	0	1	0	0	0	0	0	0	1	0	0	0	1	1	0	0	0	1	1	0	0	1	1	0	0
2	RBN1501	4986375	5002205	15830	1	0	0	1	1	1	1	1	1	1	1	1	1	1	0	1	0	1	1	0	0	1	0	0	0	0	0	0	1	0	0	0	1	1	0	0	1	1	1	0	0	1	0	0	0
2	RBN1502	5002206	5038935	36729	1	0	0	1	1	1	1	1	1	1	1	1	1	1	0	1	0	1	1	0	0	1	0	0	0	0	0	0	1	0	0	0	1	1	0	0	1	1	1	0	0	1	0	0	0
2	RBN1503	5038936	5044830	5894	1	0	0	1	1	1	1	1	1	1	1	1	1	1	0	1	0	1	1	0	0	1	0	0	0	0	0	0	1	0	0	0	1	1	0	0	1	1	1	0	0	1	0	0	0
2	RBN1504	5044831	5053313	8482	1	0	0	1	1	1	1	1	1	1	1	1	1	0	0	1	0	1	1	0	0	1	0	0	0	0	0	0	1	0	0	0	1	1	0	0	1	1	1	0	0	1	0	0	0
2	RBN1505	5053314	5162116	108802	1	0	0	1	1	1	1	1	1	1	1	1	1	0	0	1	0	1	1	0	0	1	0	0	0	0	0	0	1	0	0	0	1	1	0	0	1	1	1	0	0	1	0	0	0
2	RBN1506	5162117	5186305	24188	1	0	0	1	1	1	1	1	1	1	1	1	1	0	0	1	0	1	1	0	0	1	0	0	0	0	0	0	1	0	0	1	1	1	0	0	1	1	1	0	0	1	0	0	0
2	RBN1507	5186306	5249760	63454	1	0	0	1	1	0	1	1	1	1	1	1	1	0	0	1	0	1	1	0	0	1	0	0	0	0	0	0	1	0	0	1	1	1	0	0	1	1	1	0	0	1	0	0	0
2	RBN1508	5249761	5281268	31507	1	0	0	1	1	0	1	1	1	1	1	1	1	0	0	1	0	1	1	0	0	1	0	0	0	0	0	0	1	0	0	1	1	1	0	0	1	1	1	1	0	1	0	0	0
2	RBN1509	5281269	5392999	111730	1	0	0	1	1	0	1	1	1	1	1	1	1	0	1	1	0	1	1	0	0	1	0	0	0	0	0	0	1	0	0	1	1	1	0	0	1	1	1	1	0	1	0	0	0
2	RBN1510	5393000	5406149	13149	1	0	0	1	1	0	1	1	1	1	1	1	1	1	1	1	0	1	1	0	2	1	0	0	0	0	0	0	1	0	0	1	1	1	0	0	1	1	1	1	0	1	0	0	0
2	RBN1511	5406150	5434835	28685	1	0	0	1	1	0	1	1	1	1	1	1	1	1	1	1	0	1	1	0	2	1	0	0	0	0	0	0	1	0	0	1	1	1	0	0	1	1	1	1	0	1	0	0	0
2	RBN1512	5434836	5446287	11451	1	0	0	1	1	0	0	1	1	1	1	1	1	1	1	1	0	1	1	0	0	1	0	0	0	0	0	0	1	0	0	1	1	1	0	0	1	1	1	1	0	1	0	0	0
2	RBN1513	5446288	5454999	8711	1	0	0	1	1	0	0	1	1	1	1	1	1	0	1	1	0	1	1	0	0	1	0	0	0	0	0	0	1	0	0	0	1	1	0	0	1	1	1	1	0	1	0	0	0
2	RBN1514	5455000	5476526	21526	1	0	0	1	1	0	0	1	1	1	1	1	1	0	1	1	0	1	1	0	0	1	0	0	0	0	0	0	1	0	0	0	1	1	0	0	1	1	1	1	0	1	0	0	0
2	RBN1515	5476527	5499505	22978	1	0	0	1	1	0	0	1	1	1	1	1	1	0	1	1	0	1	1	0	0	1	0	0	0	0	0	0	1	0	0	0	1	1	0	0	1	1	1	1	0	1	0	0	0
2	RBN1516	5499506	5562630	63124	1	0	0	1	1	0	0	1	1	1	1	1	1	0	1	1	0	1	1	0	0	1	0	0	0	0	0	0	1	0	0	0	1	1	0	0	1	1	1	1	0	1	0	0	0
2	RBN1517	5562631	5573538	10907	1	0	0	1	1	0	1	1	1	1	1	1	1	0	1	1	0	1	1	0	0	1	0	0	0	0	0	0	1	0	0	0	1	1	0	0	1	1	1	1	0	1	0	0	0
2	RBN1518	5573539	5601205	27666	1	0	1	1	1	0	1	1	1	1	1	1	1	0	1	1	0	1	1	0	0	1	0	0	0	0	0	0	1	0	0	0	1	1	0	0	1	1	1	1	0	1	0	0	0
2	RBN1519	5601206	5622064	20858	1	0	1	1	1	0	1	1	1	1	1	1	1	0	1	1	0	1	1	0	0	1	0	0	0	0	0	0	1	0	0	0	1	1	0	1	1	1	1	1	0	1	0	0	0
2	RBN1520	5622065	5636964	14899	1	0	1	1	1	0	1	1	1	1	1	1	1	0	1	1	0	1	1	0	0	1	0	0	0	0	0	0	1	0	0	1	1	1	0	1	1	1	1	1	0	1	0	0	0
2	RBN1521	5636965	5649401	12436	1	0	1	1	1	0	1	1	1	1	1	1	1	0	1	1	0	1	1	0	0	1	0	0	0	0	1	0	1	0	0	1	1	1	0	1	1	1	1	1	0	1	0	0	0
2	RBN1522	5649402	5739739	90337	1	0	1	1	1	0	1	1	1	1	1	1	1	0	1	1	0	1	1	0	0	1	0	0	0	0	1	0	1	0	0	1	1	1	0	1	1	1	1	1	0	1	0	0	0
2	RBN1523	5739740	5861575	121835	1	0	1	1	1	0	1	1	1	1	1	1	1	0	1	1	0	1	1	0	0	1	0	0	0	0	1	0	1	0	0	1	1	1	0	1	1	1	1	1	0	1	0	1	0
2	RBN1524	5861576	5910887	49311	1	0	1	1	1	0	1	1	1	1	1	1	1	0	1	1	0	1	1	0	0	1	0	0	0	0	1	1	1	0	0	1	1	1	0	1	1	1	1	1	0	1	0	1	0
2	RBN1525	5910888	5952200	41312	1	0	1	1	1	0	1	1	1	1	1	1	1	0	1	1	0	1	1	0	0	1	0	0	0	0	1	1	1	1	0	1	1	1	0	1	1	1	1	1	0	1	0	1	0
2	RBN1526	5952201	5961099	8898	1	0	1	1	1	0	1	1	1	1	1	1	1	0	1	1	0	1	1	0	0	1	0	0	0	0	1	1	1	1	0	1	1	1	0	1	1	1	1	1	0	1	0	1	0
2	RBN1527	5961100	6179011	217911	1	0	1	1	1	0	1	1	1	1	1	1	1	0	1	1	0	1	1	0	0	1	0	0	0	0	1	1	1	1	0	1	1	1	0	1	1	1	1	1	0	1	0	1	0
2	RBN1528	6179012	6232513	53501	1	0	1	1	1	0	1	1	1	1	1	1	1	0	1	1	0	1	1	0	0	1	0	0	0	0	1	1	1	1	0	1	1	1	0	1	1	1	1	1	0	1	0	1	0
2	RBN1529	6232514	6267571	35057	1	0	1	1	1	0	1	1	1	1	1	1	1	0	1	1	0	1	1	0	0	1	0	0	0	0	1	1	1	1	0	1	1	1	0	1	1	1	1	1	0	1	0	1	0
2	RBN1530	6267572	6310955	43383	0	0	1	1	1	0	0	1	1	1	1	1	1	0	1	1	0	1	1	0	0	1	0	0	0	0	1	1	1	1	0	0	1	1	0	1	1	1	1	1	0	0	0	0	0
2	RBN1531	6310956	6345348	34392	0	0	1	1	1	0	1	1	1	1	1	1	1	0	1	1	0	1	1	0	0	1	0	0	0	0	1	1	1	1	0	0	1	1	0	1	1	1	1	1	2	1	0	1	0
2	RBN1532	6345349	6373737	28388	0	0	1	1	1	0	1	1	1	1	1	1	1	0	1	1	0	1	1	0	0	1	0	0	0	0	1	1	1	1	0	0	1	1	0	1	1	1	1	1	0	1	0	1	0
2	RBN1533	6373738	6385971	12233	0	0	1	1	1	0	0	1	1	1	1	1	1	0	1	1	0	1	1	0	0	1	0	0	0	0	1	1	1	1	0	1	1	1	0	1	1	1	1	1	0	1	0	0	0
2	RBN1534	6385972	6408101	22129	0	0	1	1	1	0	0	1	1	1	1	1	1	0	1	1	0	1	1	0	0	1	0	0	0	0	1	1	1	1	0	1	1	1	0	1	1	1	1	1	0	0	0	0	0
2	RBN1535	6408102	6416734	8632	1	0	1	1	1	0	1	1	1	1	1	1	1	0	1	1	0	1	1	0	0	1	0	0	0	0	1	1	1	1	0	1	1	1	0	1	1	1	1	1	0	1	0	1	0
2	RBN1536	6416735	6470787	54052	1	0	1	1	1	0	1	1	1	1	1	1	1	0	1	1	0	1	1	0	0	1	0	0	0	0	1	1	1	1	0	1	1	1	0	1	1	1	1	1	0	1	0	1	0
2	RBN1537	6470788	6476437	5649	0	0	1	1	1	0	1	1	1	1	1	1	1	0	1	1	0	1	1	0	0	1	0	0	0	0	1	1	1	1	0	1	1	1	0	1	1	1	1	1	0	1	0	0	0
2	RBN1538	6476438	6481914	5476	0	0	1	1	1	0	1	1	1	1	1	1	1	0	1	1	0	1	1	0	0	1	0	0	0	0	1	1	1	1	0	0	1	1	0	1	1	1	1	1	0	0	0	0	0
2	RBN1539	6481915	6495167	13252	0	0	1	1	1	0	0	1	1	1	1	1	1	0	1	1	0	1	1	0	0	1	0	0	0	0	1	1	1	1	0	0	1	1	0	1	1	1	1	1	0	0	0	0	0
2	RBN1540	6495168	6566445	71277	1	0	1	1	1	0	0	1	1	1	1	1	1	0	1	1	0	1	1	0	0	1	0	0	0	0	1	1	1	1	0	0	1	1	0	1	1	1	1	1	0	0	0	0	0
2	RBN1541	6566446	6578731	12285	1	0	1	1	1	0	0	0	1	1	1	1	1	0	1	1	0	1	1	0	0	1	0	0	0	0	1	1	1	1	0	0	1	1	0	1	1	1	1	1	0	1	0	1	0
2	RBN1542	6578732	6590181	11449	1	0	1	1	1	0	1	0	1	1	1	1	1	0	1	1	0	1	1	0	0	1	0	0	0	0	1	1	1	1	0	1	1	1	0	1	1	1	1	1	0	1	0	1	0
2	RBN1543	6590182	6595329	5147	1	0	1	1	1	0	1	0	1	1	1	1	1	0	1	1	0	1	1	0	0	1	0	0	0	0	1	1	1	1	0	1	1	1	0	1	1	1	1	1	0	1	0	1	0
2	RBN1544	6595330	6630882	35552	1	0	1	1	1	0	1	0	1	1	1	1	1	0	1	1	0	1	1	0	0	1	0	0	0	0	1	1	1	1	0	1	1	1	0	1	1	1	1	1	0	1	0	1	0
2	RBN1545	6630883	6716756	85873	1	0	1	1	1	0	1	0	1	1	1	1	1	0	1	1	0	1	1	0	0	1	0	0	0	0	1	1	1	1	0	1	1	1	0	1	1	1	1	1	0	1	0	1	0
2	RBN1546	6716757	6757663	40906	1	0	1	1	1	0	1	0	1	1	1	1	1	0	1	1	0	1	1	0	0	1	0	0	0	0	1	1	1	1	0	1	1	1	0	1	1	1	1	1	0	1	0	1	0
2	RBN1547	6757664	6768744	11080	0	0	1	1	1	0	0	0	1	1	1	1	1	0	1	1	0	1	1	0	0	1	0	0	0	0	1	1	1	1	0	1	1	1	0	1	1	1	1	1	0	0	0	0	0
2	RBN1548	6768745	6776650	7905	0	0	1	1	1	0	0	0	1	1	1	1	1	0	1	1	0	1	1	0	0	1	0	0	0	0	1	1	1	1	0	1	1	1	0	1	1	1	1	1	0	0	0	0	0
2	RBN1549	6776651	6798295	21644	0	0	1	1	1	0	0	0	1	1	1	1	1	0	1	1	0	1	1	0	0	1	0	0	0	0	1	1	1	1	0	0	1	1	0	1	1	1	1	1	0	0	0	0	0
2	RBN1550	6798296	6806369	8073	0	0	1	1	1	0	0	0	1	1	1	1	1	0	1	1	0	1	1	0	0	1	0	0	0	0	1	1	1	1	0	0	1	1	0	1	1	1	1	1	0	0	0	0	0
2	RBN1551	6806370	6816367	9997	0	0	1	1	1	0	0	0	1	1	1	1	1	0	1	1	0	1	1	0	0	1	0	0	0	0	1	1	1	1	0	0	1	1	0	1	1	1	1	1	0	0	0	0	0
2	RBN1552	6816368	6828886	12518	0	0	1	2	1	0	0	0	2	1	1	1	1	0	1	1	0	1	2	0	0	2	0	0	0	0	2	1	1	1	0	0	1	1	0	1	1	2	1	1	0	0	0	0	0
2	RBN1553	6828887	6943195	114308	0	0	1	1	1	0	0	0	1	1	1	1	1	0	1	1	0	1	1	0	0	1	0	0	0	0	1	1	1	1	0	0	1	1	0	1	1	1	1	1	0	0	0	0	0
2	RBN1554	6943196	6998887	55691	0	0	1	1	1	0	0	0	1	1	1	1	1	0	1	1	0	1	1	0	0	1	0	0	0	0	1	1	1	1	0	0	1	1	0	1	1	1	1	1	0	0	0	0	0
2	RBN1555	6998888	7017027	18139	1	0	1	1	1	0	1	0	1	1	1	1	1	0	1	1	0	1	1	0	0	1	0	0	0	0	1	1	1	1	0	1	1	1	0	1	1	1	1	1	0	1	0	1	0
2	RBN1556	7017028	7049590	32562	1	0	1	1	1	0	1	0	1	1	1	1	1	0	1	1	0	1	1	0	0	1	0	0	0	0	1	1	1	1	0	1	1	1	0	1	1	1	1	1	0	1	0	1	0
2	RBN1557	7049591	7074717	25126	1	0	1	1	1	0	1	0	1	1	1	1	1	0	1	1	0	1	1	0	0	1	0	0	0	0	1	1	1	1	0	1	1	1	0	1	1	1	1	1	0	1	0	1	0
2	RBN1558	7074718	7137161	62443	0	0	1	1	1	0	1	0	1	1	1	1	1	0	1	1	0	1	1	0	0	1	0	0	0	0	1	1	1	1	0	0	1	1	0	1	1	1	1	1	0	0	0	0	0
2	RBN1559	7137162	7146486	9324	1	0	1	1	1	0	1	0	1	1	1	1	1	0	1	1	0	1	1	0	0	1	0	0	0	0	1	1	1	1	0	1	1	1	0	1	1	1	1	1	0	1	0	1	0
2	RBN1560	7146487	7174823	28336	1	0	1	1	1	0	1	0	1	1	1	1	1	0	1	1	0	1	1	0	0	1	0	0	0	0	1	1	1	1	0	1	1	1	0	1	1	1	1	1	0	1	0	1	0
2	RBN1561	7174824	7218052	43228	1	0	1	1	1	0	1	0	1	1	1	1	1	0	1	1	0	1	1	0	0	1	0	0	0	0	1	1	1	1	0	1	1	1	0	1	1	1	1	1	0	1	0	1	0
2	RBN1562	7218053	7264596	46543	0	0	1	1	1	0	1	0	1	1	1	1	1	0	1	1	0	1	1	0	0	1	0	0	0	0	1	1	1	1	0	1	1	1	0	1	1	1	1	1	0	1	0	1	0
2	RBN1563	7264597	7302536	37939	1	0	1	1	1	0	1	0	1	1	1	1	1	0	1	1	0	1	1	0	0	1	0	0	0	0	1	1	1	1	0	1	1	1	0	1	1	1	1	1	0	1	0	1	0
2	RBN1564	7302537	7331487	28950	1	0	1	1	1	0	1	0	1	1	1	1	1	0	1	0	0	1	1	0	0	1	0	0	0	0	1	1	1	1	0	1	1	1	0	1	1	1	1	1	0	1	0	1	0
2	RBN1565	7331488	7356173	24685	1	0	1	1	1	0	1	0	1	1	1	1	1	0	1	0	0	1	1	0	0	1	0	0	0	0	1	1	1	1	0	1	1	1	0	1	1	1	1	1	0	1	0	1	0
2	RBN1566	7356174	7476688	120514	1	0	1	1	1	0	1	0	1	0	1	1	1	0	1	0	0	1	1	0	0	1	0	0	0	0	1	1	1	1	0	1	1	1	0	1	1	1	1	1	0	1	0	1	0
2	RBN1567	7476689	7486636	9947	1	0	1	1	1	0	1	0	1	0	1	1	1	0	1	0	0	1	1	0	0	1	0	0	0	0	1	1	1	1	0	1	1	1	0	1	1	1	1	1	0	1	0	1	0
2	RBN1568	7486637	7554285	67648	1	0	1	1	1	0	1	0	1	0	1	1	1	0	1	0	0	1	1	0	0	1	1	0	0	0	1	1	1	1	1	1	1	1	0	1	1	1	1	1	0	1	0	1	0
2	RBN1569	7554286	7635646	81360	1	0	1	1	1	0	1	0	1	0	1	1	1	0	1	0	0	1	1	0	0	1	1	0	0	0	1	1	1	1	1	0	1	1	0	1	1	1	1	1	0	0	0	0	0
2	RBN1570	7635647	7666138	30491	1	0	1	1	1	0	1	0	1	0	1	1	1	0	1	0	0	1	1	0	0	1	1	0	0	0	1	1	1	1	1	1	1	1	0	1	1	1	1	1	0	1	0	1	0
2	RBN1571	7666139	7706195	40056	1	0	1	1	1	0	1	0	1	0	1	1	1	0	1	0	0	1	1	0	0	1	1	0	0	0	1	1	1	1	1	1	1	1	0	1	1	1	1	1	0	1	0	1	0
2	RBN1572	7706196	7738879	32683	1	0	1	1	1	0	1	0	1	0	1	1	1	0	1	0	0	1	1	0	0	1	1	0	0	0	1	1	1	1	1	1	1	1	0	1	1	1	1	1	0	1	0	1	0
2	RBN1573	7738880	7748705	9825	1	0	1	1	1	0	1	0	1	0	1	1	1	0	1	0	0	1	1	0	0	1	1	0	0	0	1	1	1	1	1	1	1	1	0	1	1	1	1	1	0	1	0	1	0
2	RBN1574	7748706	7779176	30470	1	0	1	1	1	0	1	0	1	0	1	1	1	0	1	0	0	1	1	0	0	1	1	0	0	0	1	1	1	1	1	1	1	1	0	1	1	1	1	1	0	1	0	1	0
2	RBN1575	7779177	7826897	47720	1	0	1	1	1	0	1	0	1	0	1	1	1	0	1	0	0	1	1	0	0	1	1	0	0	0	1	1	1	1	1	1	1	1	0	1	1	1	1	1	0	1	0	1	0
2	RBN1576	7826898	7963432	136534	1	0	1	1	1	0	1	0	1	0	1	1	1	0	1	0	0	1	1	0	0	1	1	0	0	0	1	1	1	1	1	1	1	1	0	1	1	1	1	1	0	1	0	1	0
2	RBN1577	7963433	7991371	27938	1	0	1	1	1	0	1	0	1	0	1	1	1	0	1	0	0	1	1	0	0	1	1	0	0	0	1	1	1	1	1	1	1	1	0	1	1	1	1	1	0	1	0	1	0
2	RBN1578	7991372	8012811	21439	0	0	1	1	1	0	1	0	1	0	1	1	1	0	1	0	0	1	1	0	0	1	1	0	0	0	1	1	1	1	1	1	1	1	0	1	1	1	1	1	0	1	0	1	0
2	RBN1579	8012812	8057134	44322	0	0	1	1	1	0	1	0	1	0	1	1	1	0	1	0	0	1	1	0	0	1	1	0	0	0	1	1	1	1	1	1	1	1	0	1	1	1	1	1	0	1	0	1	0
2	RBN1580	8057135	8074790	17655	0	0	1	1	1	0	1	0	1	0	1	1	1	0	1	0	0	1	1	0	0	1	1	0	0	0	1	1	1	1	1	1	1	1	0	1	1	1	1	1	0	1	0	1	0
2	RBN1581	8074791	8096469	21678	0	0	1	1	1	0	1	0	1	0	1	1	1	0	1	0	0	1	1	0	0	1	1	0	0	0	1	1	1	1	1	1	1	1	0	1	1	1	1	1	0	1	0	1	0
2	RBN1582	8096470	8147450	50980	0	0	1	1	1	0	1	0	1	0	1	1	1	0	1	0	0	1	1	0	0	1	1	0	0	0	1	1	1	1	1	1	1	1	0	1	1	1	1	1	0	1	0	1	0
2	RBN1583	8147451	8164674	17223	0	0	1	1	1	0	1	0	1	0	1	1	1	0	1	0	0	1	1	0	0	1	1	0	0	0	1	1	1	1	1	1	1	1	0	1	1	1	1	1	0	1	0	1	0
2	RBN1584	8164675	8189174	24499	0	0	1	1	1	0	1	0	1	0	1	1	1	0	1	0	0	1	1	0	0	1	1	0	0	0	1	1	1	1	1	1	1	1	0	1	1	1	1	1	0	1	0	1	0
2	RBN1585	8189175	8196282	7107	0	0	1	1	1	0	1	0	1	0	1	1	1	0	1	0	0	1	1	0	0	1	1	0	0	0	1	1	1	1	1	1	1	1	0	1	1	1	1	1	0	1	0	1	0
2	RBN1586	8196283	8205007	8724	0	0	1	1	1	0	1	0	1	0	1	1	1	0	1	0	0	1	1	0	0	1	1	0	0	0	1	1	1	1	1	1	1	1	0	1	1	1	1	1	0	1	0	1	0
2	RBN1587	8205008	8231983	26975	0	0	1	1	1	0	1	0	1	0	1	1	1	0	1	0	0	1	1	0	0	1	1	0	0	0	1	1	1	1	1	1	1	1	0	1	1	1	1	1	0	1	0	1	0
2	RBN1588	8231984	8271355	39371	0	0	1	1	1	0	1	0	1	0	1	1	1	0	1	0	0	1	1	0	0	1	1	0	0	0	1	1	1	1	1	1	1	1	0	1	1	1	1	1	0	1	0	1	0
2	RBN1589	8271356	8288061	16705	0	0	1	1	1	0	1	0	1	0	1	1	1	0	1	0	0	1	1	0	0	1	1	0	0	0	1	1	1	1	1	1	1	1	0	1	1	1	1	1	0	1	0	1	0
2	RBN1590	8288062	8299303	11241	0	0	1	1	1	0	1	0	1	0	1	1	1	0	1	0	0	1	1	0	0	1	1	0	0	0	1	1	1	1	1	1	1	1	0	1	1	1	1	1	0	1	0	1	0
2	RBN1591	8299304	8330260	30956	0	0	1	1	1	0	1	0	1	0	1	1	1	0	1	0	0	1	1	0	0	1	1	0	0	0	1	1	1	1	1	1	1	1	0	1	1	1	1	1	0	1	0	1	0
2	RBN1592	8330261	8357066	26805	0	0	1	1	1	0	1	0	1	0	1	1	1	0	1	0	0	1	1	0	0	1	1	0	0	0	1	1	1	1	1	1	1	1	0	1	1	1	1	1	0	1	0	1	0
2	RBN1593	8357067	8376779	19712	0	0	1	1	1	0	1	0	1	0	1	1	1	0	1	0	0	1	1	0	0	1	1	0	0	0	1	1	1	1	1	1	1	1	0	1	1	1	1	1	0	1	0	1	0
2	RBN1594	8376780	8384336	7556	1	0	1	1	1	0	1	0	1	0	1	1	1	0	1	0	0	1	1	0	0	1	1	0	0	0	1	1	1	1	1	1	1	1	0	1	1	1	1	1	0	1	0	1	0
2	RBN1595	8384337	8395774	11437	1	0	1	1	1	0	1	0	1	0	1	1	1	0	1	0	0	1	1	0	0	1	1	0	0	0	1	1	1	1	1	1	1	1	0	1	1	1	1	1	0	1	0	1	0
2	RBN1596	8395775	8414033	18258	1	0	1	1	1	0	1	0	1	0	1	1	1	0	1	0	0	1	1	0	0	1	1	0	0	0	1	1	1	1	1	1	1	1	0	1	1	1	1	1	0	1	0	1	0
2	RBN1597	8414034	8480340	66306	1	0	1	1	1	0	1	0	1	0	1	1	1	0	1	0	0	1	1	0	0	1	1	0	0	0	1	1	1	1	1	1	1	1	0	1	1	1	1	1	0	1	0	1	0
2	RBN1598	8480341	8487225	6884	1	0	1	1	1	0	1	0	1	0	1	1	1	0	1	0	0	1	1	0	0	1	1	0	0	0	1	1	1	1	1	1	1	1	0	1	1	1	1	1	0	1	0	1	0
2	RBN1599	8487226	8500713	13487	1	0	1	1	1	0	1	0	1	0	1	1	1	0	1	0	0	1	1	0	0	1	1	0	0	0	1	1	1	1	1	1	1	1	0	1	1	1	1	1	0	1	0	1	0
2	RBN1600	8500714	8542976	42262	0	0	1	1	1	0	1	0	1	0	1	1	1	0	1	0	0	1	1	0	0	1	1	0	0	0	1	1	1	1	1	1	1	1	0	1	1	1	1	1	0	1	0	1	0
2	RBN1601	8542977	8580130	37153	0	0	1	1	1	0	0	0	1	0	1	1	1	0	1	0	0	1	1	0	0	1	1	0	0	0	1	1	1	1	1	1	1	1	0	1	1	1	1	1	0	1	0	1	0
2	RBN1602	8580131	8599329	19198	0	0	1	1	1	0	1	0	1	0	1	1	1	0	1	0	0	1	1	0	0	1	1	0	0	0	1	1	1	1	1	1	1	1	0	1	1	1	1	1	0	1	0	1	0
2	RBN1603	8599330	8605512	6182	0	0	1	1	1	0	1	0	1	0	1	1	1	0	1	0	0	1	1	0	0	1	1	0	0	0	1	1	1	1	1	1	1	1	0	1	1	1	1	1	0	1	0	1	0
2	RBN1604	8605513	8648014	42501	0	0	1	1	1	0	1	0	1	0	1	1	1	0	1	0	0	1	1	0	0	1	1	0	0	0	1	1	1	1	1	1	1	1	0	1	1	1	1	1	0	1	0	1	0
2	RBN1605	8648015	8656228	8213	0	0	1	1	1	0	1	0	1	0	1	1	1	0	1	0	0	1	1	0	0	1	1	0	0	0	1	1	1	1	1	1	1	1	0	1	1	1	1	1	0	1	0	1	0
2	RBN1606	8656229	8704454	48225	0	0	1	1	1	0	1	0	1	0	1	1	1	0	1	0	0	1	1	0	0	1	1	0	0	0	1	1	1	1	1	1	1	1	0	1	1	1	1	1	0	1	0	1	0
2	RBN1607	8704455	8721539	17084	0	0	1	1	1	0	1	0	1	0	1	1	1	0	1	0	0	1	1	0	0	1	1	0	0	0	1	1	1	1	1	1	1	1	0	1	1	1	1	1	0	1	0	1	0
2	RBN1608	8721540	8774765	53225	0	0	1	1	1	0	1	0	1	0	1	1	1	0	1	0	0	1	1	0	0	1	1	0	0	0	1	1	1	1	1	1	1	1	0	1	1	1	1	1	0	1	0	1	0
2	RBN1609	8774766	8798000	23234	1	0	1	1	1	0	1	0	1	0	1	1	1	0	1	0	0	1	1	0	0	1	1	0	0	0	1	1	1	1	1	1	1	1	0	1	1	1	1	1	0	1	0	1	0
2	RBN1610	8798001	8868478	70477	1	0	1	1	1	0	1	0	1	0	0	1	1	0	1	0	0	1	1	0	0	1	1	0	0	0	1	1	1	1	1	1	1	1	0	1	1	1	1	1	0	1	0	1	0
2	RBN1611	8868479	8883449	14970	1	0	1	1	1	0	1	0	1	0	0	1	1	0	1	0	0	1	1	0	0	1	1	0	0	0	1	1	1	1	1	1	1	1	0	1	1	1	1	1	0	1	0	1	0
2	RBN1612	8883450	8902535	19085	1	0	1	1	1	0	0	0	1	0	0	1	1	0	1	0	0	1	1	0	0	1	1	0	0	0	1	1	1	1	1	1	1	1	0	1	1	1	1	1	0	1	0	1	0
2	RBN1613	8902536	8943991	41455	1	0	1	1	1	0	1	0	1	0	0	1	1	0	1	0	0	1	1	0	0	1	1	0	0	0	1	1	1	1	1	1	1	1	0	1	1	1	1	1	0	1	0	1	0
2	RBN1614	8943992	8952500	8508	1	0	1	1	1	0	1	0	1	0	0	1	1	0	1	0	0	1	1	0	0	1	1	0	0	0	1	1	1	1	1	1	1	1	0	1	1	1	1	1	0	1	0	1	0
2	RBN1615	8952501	8966162	13661	1	0	1	1	1	0	1	0	1	0	0	1	1	0	1	0	0	1	1	0	0	1	1	0	0	0	1	1	1	1	1	1	1	1	0	1	1	1	1	1	0	1	0	1	0
2	RBN1616	8966163	9014813	48650	1	0	1	1	1	0	1	0	1	0	0	1	1	0	1	0	0	1	1	0	0	1	1	0	0	0	1	1	1	1	1	1	1	0	0	1	1	1	1	1	0	1	0	1	0
2	RBN1617	9014814	9027931	13117	1	0	1	1	1	0	1	0	1	0	0	1	1	0	1	0	0	1	1	0	0	1	1	0	0	0	1	1	1	1	1	1	1	0	0	1	1	1	1	1	0	1	0	1	0
2	RBN1618	9027932	9037572	9640	0	0	1	1	1	0	1	0	1	0	0	1	1	0	1	0	0	1	1	0	0	1	1	0	0	0	1	1	1	1	1	1	1	0	0	1	1	1	1	1	0	1	0	1	0
2	RBN1619	9037573	9057379	19806	1	0	1	1	1	0	1	0	1	0	0	1	1	0	1	0	0	1	1	0	0	1	1	0	0	0	1	1	1	1	1	1	1	0	0	1	1	1	1	1	0	1	0	1	0
2	RBN1620	9057380	9107575	50195	1	0	1	1	1	0	1	0	1	0	0	1	1	0	1	0	0	1	1	0	0	1	1	0	0	0	1	1	1	1	1	1	1	0	0	1	1	1	1	1	0	1	0	1	0
2	RBN1621	9107576	9123109	15533	1	0	1	1	1	0	1	0	1	0	0	1	1	0	1	0	0	1	1	0	0	1	1	0	0	0	1	1	1	1	1	1	1	0	0	1	1	1	1	1	0	1	0	1	0
2	RBN1622	9123110	9139764	16654	1	0	1	1	1	0	1	0	1	0	0	1	1	0	1	0	0	1	1	0	0	1	1	0	0	0	1	1	1	1	1	1	1	0	0	1	1	1	1	1	0	1	0	1	0
2	RBN1623	9139765	9164038	24273	1	0	1	1	1	0	1	1	1	0	1	1	1	1	1	1	1	1	1	1	0	1	1	0	0	0	1	1	1	1	1	1	1	0	0	1	1	1	1	1	1	1	1	1	1
2	RBN1624	9164039	9190570	26531	1	0	1	1	1	0	1	1	1	0	1	1	1	1	1	1	1	1	1	1	1	1	1	0	0	0	1	1	1	1	1	1	1	0	0	1	1	1	1	1	1	1	1	1	1
2	RBN1625	9190571	9208649	18078	1	0	1	1	1	1	1	1	1	0	1	1	1	1	1	1	1	1	1	1	1	1	1	0	0	0	1	1	1	1	1	1	1	0	0	1	1	1	1	1	1	1	1	1	1
2	RBN1626	9208650	9245660	37010	1	0	1	1	1	1	1	1	1	0	1	1	1	0	1	1	1	1	1	1	1	1	1	0	0	0	1	1	1	1	1	1	1	0	0	1	1	1	1	1	1	1	1	1	1
2	RBN1627	9245661	9251502	5841	1	0	1	1	1	0	1	1	1	0	1	1	1	0	1	1	0	1	1	0	0	1	1	0	0	0	1	1	1	1	1	1	1	0	0	1	1	1	1	1	0	1	0	1	0
2	RBN1628	9251503	9258348	6845	1	0	1	1	1	0	1	1	1	0	1	1	1	0	1	1	0	1	1	0	0	1	1	0	0	0	1	1	1	1	1	1	1	0	0	1	1	1	1	1	0	1	0	1	0
2	RBN1629	9258349	9387761	129412	1	0	1	1	1	0	1	0	1	0	0	1	1	0	1	0	0	1	1	0	0	1	1	0	0	0	1	1	1	1	1	1	1	0	0	1	1	1	1	1	0	1	0	1	0
2	RBN1630	9387762	9603327	215565	1	0	1	1	1	0	1	0	1	0	0	1	1	0	1	0	0	1	1	0	0	1	1	0	0	0	1	1	1	1	1	1	1	0	0	1	1	1	1	1	0	1	0	1	0
2	RBN1631	9603328	9620962	17634	1	0	1	1	1	0	1	0	1	0	0	1	1	0	1	0	0	1	1	0	0	1	1	0	1	0	1	1	1	1	1	1	1	0	0	1	1	1	1	1	0	1	0	1	0
2	RBN1632	9620963	9629700	8737	1	0	1	1	1	0	1	0	1	0	0	1	1	0	1	1	0	1	1	0	0	1	1	0	1	0	1	1	1	1	1	1	1	0	0	1	1	1	1	1	0	1	0	1	0
2	RBN1633	9629701	9640739	11038	1	0	1	1	1	0	1	0	1	0	0	1	1	0	1	1	0	0	1	0	0	1	1	0	1	0	1	1	1	1	1	1	1	0	0	1	1	1	1	1	0	1	0	1	1
2	RBN1634	9640740	9662887	22147	1	0	1	1	1	0	1	0	1	0	0	1	1	0	1	1	0	0	1	0	0	1	1	0	1	0	1	1	1	1	1	1	1	0	0	1	1	1	1	1	0	1	0	1	1
2	RBN1635	9662888	9685791	22903	1	0	1	1	1	0	1	0	1	1	0	1	1	0	1	1	0	0	0	0	0	1	0	0	1	0	1	1	0	1	1	1	1	0	0	1	1	0	1	1	0	0	0	1	1
2	RBN1636	9685792	9695619	9827	1	0	1	1	1	0	1	0	1	1	0	1	1	0	1	1	0	0	0	0	0	1	0	0	1	0	1	1	0	0	1	1	1	0	0	0	1	0	1	1	0	0	0	1	1
2	RBN1637	9695620	9713960	18340	1	0	1	1	1	0	1	0	1	1	0	1	1	0	1	1	0	0	0	0	0	1	0	0	1	0	1	1	0	0	1	1	1	0	0	0	1	0	1	1	0	0	0	1	1
2	RBN1638	9713961	9723893	9932	1	0	1	1	1	0	1	0	1	1	0	1	1	0	1	1	0	0	0	0	0	1	0	0	1	0	1	1	0	0	1	1	1	0	0	0	1	0	1	1	0	0	0	1	1
2	RBN1639	9723894	9730205	6311	1	0	1	1	1	0	1	0	1	1	0	1	1	0	0	1	0	0	0	0	0	1	0	0	0	0	1	1	0	0	1	1	1	0	0	0	1	0	1	1	0	0	0	1	1
2	RBN1640	9730206	9744316	14110	1	0	1	1	1	1	2	0	1	1	0	1	1	0	0	1	0	1	0	0	0	1	0	0	0	0	1	1	0	0	0	1	1	0	0	1	1	0	1	1	0	1	0	1	1
2	RBN1641	9744317	9762169	17852	1	0	1	1	1	1	2	0	1	1	0	1	1	0	0	1	0	1	0	0	0	1	0	0	0	0	1	1	1	0	0	1	1	0	0	1	1	1	1	1	0	1	0	1	1
2	RBN1642	9762170	9772539	10369	1	0	1	1	1	1	2	0	1	1	0	1	1	0	0	1	0	1	0	0	0	1	0	0	0	0	1	1	1	0	0	1	1	0	0	1	1	1	1	1	0	1	0	1	1
2	RBN1643	9772540	9805288	32748	1	0	1	1	1	1	2	0	1	1	0	1	1	0	0	1	0	1	1	0	0	1	0	0	0	0	1	1	1	0	0	1	1	0	0	1	1	1	1	1	0	1	0	1	1
2	RBN1644	9805289	9822901	17612	1	0	1	1	1	1	2	0	1	1	0	1	1	0	0	0	0	1	1	0	0	1	0	0	0	0	1	1	1	0	1	1	1	0	0	1	1	1	1	1	0	1	0	1	1
2	RBN1645	9822902	9835631	12729	1	0	1	1	1	1	2	0	1	1	0	1	1	0	0	0	0	1	1	0	0	1	0	0	0	0	1	1	1	0	1	1	1	0	0	1	1	1	1	1	0	1	0	1	1
2	RBN1646	9835632	9844894	9262	1	0	1	1	1	1	2	0	1	0	0	1	1	0	0	0	0	1	1	0	0	1	0	0	0	0	1	1	1	0	1	1	1	0	0	1	1	1	1	1	0	1	0	1	0
2	RBN1647	9844895	9852207	7312	1	0	1	1	1	1	2	0	1	0	0	1	1	0	0	0	0	1	1	0	0	1	0	0	0	0	1	1	1	0	1	1	1	0	0	1	1	1	1	1	0	1	0	1	0
2	RBN1648	9852208	9872234	20026	1	0	1	1	1	1	1	0	1	0	0	1	1	0	1	0	0	1	1	0	0	1	1	0	0	0	1	1	1	1	1	1	1	0	0	1	1	1	1	1	0	1	0	1	0
2	RBN1649	9872235	9900079	27844	1	0	1	1	1	1	1	0	1	0	0	1	1	0	1	0	0	1	1	0	0	1	1	0	0	0	1	1	1	1	1	1	1	0	0	1	1	1	1	1	0	1	0	1	0
2	RBN1650	9900080	9994458	94378	1	0	1	1	1	1	1	0	1	0	0	1	1	0	1	0	0	1	1	0	0	1	1	0	0	0	1	1	1	1	1	1	1	0	0	1	1	1	1	1	0	1	0	1	0
2	RBN1651	9994459	10014949	20490	1	0	1	1	1	1	1	0	1	0	0	1	1	0	1	0	0	1	1	0	0	1	1	0	0	0	1	1	1	1	1	1	1	0	0	1	1	1	1	1	0	1	0	1	0
2	RBN1652	10014950	10033290	18340	1	0	1	1	1	1	1	0	1	0	0	1	1	0	1	0	0	1	1	0	0	1	1	0	0	0	1	1	1	1	1	1	1	0	0	1	1	1	1	1	0	1	0	1	0
2	RBN1653	10033291	10044419	11128	1	0	1	1	1	1	1	0	1	0	0	1	1	0	1	0	0	1	1	0	0	1	1	0	0	0	1	1	1	1	1	1	1	0	0	1	1	1	1	1	0	1	0	1	0
2	RBN1654	10044420	10062138	17718	0	0	1	1	1	1	1	0	1	0	0	1	1	0	1	0	0	1	1	0	0	1	1	0	0	0	1	1	1	1	1	1	1	0	0	1	1	1	1	1	0	1	0	1	0
2	RBN1655	10062139	10073467	11328	0	0	1	1	1	1	1	0	1	0	0	1	1	0	1	0	0	1	1	0	0	1	1	0	0	0	1	1	1	1	1	1	1	0	0	1	1	1	1	1	0	1	0	1	0
2	RBN1656	10073468	10095888	22420	0	0	1	1	1	1	1	0	1	0	0	1	1	0	1	0	0	1	1	0	0	1	1	0	0	0	1	1	1	1	1	1	1	0	0	1	1	1	1	1	0	1	0	1	0
2	RBN1657	10095889	10122774	26885	0	0	1	1	1	1	1	0	1	0	0	1	1	0	1	0	0	1	1	0	0	1	1	0	0	0	1	1	1	1	1	1	1	0	0	1	1	1	1	1	0	1	0	1	0
2	RBN1658	10122775	10157171	34396	0	0	1	1	1	1	1	0	1	0	0	1	1	0	1	0	0	1	1	0	0	1	1	0	0	0	1	1	1	1	1	1	1	0	0	1	1	1	1	1	1	1	0	1	0
2	RBN1659	10157172	10186234	29062	0	0	1	1	1	1	1	0	1	0	0	1	1	0	1	0	1	1	1	0	0	1	1	0	0	0	1	1	1	1	1	1	1	0	0	1	1	1	1	1	1	1	0	1	0
2	RBN1660	10186235	10214256	28021	0	0	1	1	1	1	1	0	1	0	0	1	1	0	1	0	1	1	1	0	0	1	1	0	0	0	1	1	1	1	1	1	1	0	0	1	1	1	1	1	1	1	0	1	0
2	RBN1661	10214257	10226406	12149	0	0	1	1	1	1	1	0	1	0	0	1	1	0	1	0	1	1	1	0	0	1	1	0	0	0	1	1	1	1	1	1	1	0	0	1	1	1	1	1	1	1	0	1	0
2	RBN1662	10226407	10290773	64366	1	0	1	1	1	1	1	0	1	0	0	1	1	0	1	0	1	1	1	0	0	1	1	0	0	0	1	1	1	1	1	1	1	0	0	1	1	1	1	1	1	1	0	1	0
2	RBN1663	10290774	10297352	6578	1	0	1	1	1	1	1	0	1	0	0	1	1	0	1	0	1	1	1	0	0	1	1	0	0	0	1	1	1	1	1	1	1	0	0	1	1	1	1	1	1	1	0	1	0
2	RBN1664	10297353	10320736	23383	0	0	1	1	1	1	1	0	1	0	0	1	1	0	1	0	1	1	1	0	0	1	1	0	0	0	1	1	1	1	1	1	1	0	0	1	1	1	1	1	1	1	0	1	0
2	RBN1665	10320737	10361163	40426	0	0	1	1	1	1	1	0	1	0	0	1	1	0	1	0	1	1	1	0	0	1	1	0	0	0	1	1	1	1	1	1	1	0	0	1	1	1	1	1	1	1	0	1	0
2	RBN1666	10361164	10381419	20255	0	0	1	1	1	1	1	0	1	0	0	1	1	0	1	0	1	1	1	0	0	1	1	0	0	0	1	1	1	1	1	1	1	0	0	1	1	1	1	1	1	1	0	1	0
2	RBN1667	10381420	10392261	10841	0	0	1	1	1	1	0	0	1	0	0	1	1	0	1	0	1	1	1	0	0	1	1	0	0	0	1	1	1	1	1	1	1	0	0	1	1	1	1	1	1	1	0	1	0
2	RBN1668	10392262	10408326	16064	0	0	1	1	1	1	0	0	1	0	0	1	1	0	1	0	1	1	1	0	0	1	1	0	0	0	1	1	1	1	1	1	1	0	0	1	1	1	1	1	1	0	0	0	0
2	RBN1669	10408327	10418796	10469	0	0	1	1	1	1	0	0	1	0	0	1	1	0	1	0	1	1	1	0	0	1	1	0	0	0	1	1	1	1	1	1	1	0	0	1	1	1	1	1	1	1	0	0	0
2	RBN1670	10418797	10441963	23166	0	0	1	1	1	1	0	0	1	0	0	1	1	0	1	0	1	1	1	0	0	1	1	0	0	0	1	1	1	1	1	1	1	0	0	1	1	1	1	1	1	1	0	1	0
2	RBN1671	10441964	10450190	8226	1	0	1	1	1	1	0	0	1	0	0	1	1	0	1	0	1	1	1	0	0	1	1	0	0	0	1	1	1	1	1	1	1	0	0	1	1	1	1	1	1	1	0	1	0
2	RBN1672	10450191	10515790	65599	1	0	1	1	1	1	0	0	1	0	0	1	1	0	1	0	1	1	1	0	0	1	1	0	0	0	1	1	1	1	1	1	1	0	0	1	1	1	1	1	1	1	0	1	0
2	RBN1673	10515791	10541356	25565	1	0	1	1	1	1	1	0	1	0	0	1	1	0	1	0	1	1	1	0	0	1	1	0	0	0	1	1	1	1	1	1	1	0	0	1	1	1	1	1	1	1	0	1	0
2	RBN1674	10541357	10557762	16405	1	0	1	1	1	1	1	0	1	0	0	1	1	0	1	0	1	1	1	0	0	1	1	0	0	0	1	1	1	1	1	1	0	0	0	1	1	1	1	1	1	1	0	1	0
2	RBN1675	10557763	10567720	9957	1	0	1	1	1	1	0	0	1	0	0	1	1	0	1	0	1	1	1	0	0	1	1	0	0	0	1	1	1	1	1	1	0	0	0	1	1	1	1	1	1	0	0	1	0
2	RBN1676	10567721	10573280	5559	1	1	1	1	1	1	1	1	1	0	1	1	1	1	1	0	2	1	1	0	1	1	1	0	0	1	1	1	1	1	1	1	1	1	1	1	1	1	1	1	1	0	0	1	0
2	RBN1677	10573281	10593117	19836	1	1	1	1	1	1	1	1	1	0	1	1	1	1	1	0	1	1	1	0	1	1	1	0	0	1	1	1	1	1	1	1	1	0	0	1	1	1	1	1	1	0	0	1	0
2	RBN1678	10593118	10606621	13503	1	0	1	1	1	1	1	1	1	1	0	1	1	0	1	0	1	1	1	1	1	1	1	1	1	0	1	1	1	1	1	1	1	0	0	1	1	1	1	1	1	1	0	1	0
2	RBN1679	10606622	10612342	5720	1	0	1	1	1	1	1	0	1	0	0	1	1	0	1	0	1	1	1	0	0	1	1	0	0	0	1	1	1	1	1	1	0	0	0	1	1	1	1	1	1	1	0	1	0
2	RBN1680	10612343	10630769	18426	1	0	1	1	1	1	1	0	1	0	0	1	1	0	1	0	1	1	1	0	0	1	1	0	0	0	1	1	1	1	1	1	0	0	0	1	1	1	1	1	1	1	0	1	0
2	RBN1681	10630770	10645073	14303	1	0	1	1	1	1	1	0	1	0	0	1	1	0	1	0	1	1	1	0	0	1	1	0	0	0	1	1	1	1	1	1	0	0	0	1	1	1	1	1	1	1	0	1	0
2	RBN1682	10645074	10662282	17208	1	0	1	1	1	1	0	0	1	0	0	1	1	0	1	0	1	1	1	0	0	1	1	0	0	0	1	1	1	1	1	1	0	0	0	1	1	1	1	1	1	1	0	1	0
2	RBN1683	10662283	10671542	9259	1	0	1	1	1	1	1	0	1	0	0	1	1	0	1	0	1	1	1	0	0	1	1	0	0	0	1	1	1	1	1	1	0	0	0	1	1	1	1	1	1	1	0	1	0
2	RBN1684	10671543	10679721	8178	1	0	1	1	1	1	1	0	1	0	0	1	1	0	1	0	1	1	1	0	0	1	1	0	0	0	1	1	1	1	1	1	0	0	0	1	1	1	1	1	1	1	0	1	0
2	RBN1685	10679722	10690651	10929	1	0	1	1	1	1	0	0	1	0	0	1	1	0	1	0	1	1	1	0	0	1	1	0	0	0	1	1	1	1	1	1	0	0	0	1	1	1	1	1	1	1	0	1	0
2	RBN1686	10690652	10717961	27309	1	0	1	1	1	1	0	0	1	0	0	1	1	0	1	0	1	1	1	0	0	1	1	0	0	0	1	1	1	1	1	1	0	0	0	1	1	1	1	1	1	1	0	1	0
2	RBN1687	10717962	10760131	42169	1	0	1	1	1	1	1	0	1	0	0	1	1	0	1	0	1	1	1	0	0	1	1	0	0	0	1	1	1	1	1	1	0	0	0	1	1	1	1	1	1	1	0	1	0
2	RBN1688	10760132	10772995	12863	1	0	1	1	1	1	1	0	1	0	0	1	1	0	1	0	1	1	1	0	0	1	1	0	0	0	1	1	1	1	1	1	0	0	0	1	1	1	1	1	1	0	0	1	0
2	RBN1689	10772996	10778905	5909	1	0	1	1	1	1	1	0	1	0	0	1	1	0	1	1	1	1	1	0	0	1	1	0	0	0	1	1	1	1	1	1	0	0	1	1	1	1	1	1	1	0	0	1	0
2	RBN1690	10778906	10787983	9077	1	0	1	1	1	1	1	0	1	0	0	1	1	0	1	1	1	1	1	0	0	1	1	0	0	0	1	1	1	1	1	1	0	0	1	1	1	1	1	1	1	1	0	1	0
2	RBN1691	10787984	10796958	8974	1	0	1	1	1	1	1	0	1	0	0	1	1	0	1	0	1	1	1	0	0	1	1	0	0	0	1	1	1	1	1	1	0	0	0	1	1	1	1	1	1	1	0	1	0
2	RBN1692	10796959	10808151	11192	1	0	1	1	1	1	1	0	1	0	0	1	1	0	1	0	1	1	1	0	0	1	1	0	0	0	2	1	1	1	1	1	0	0	0	1	1	1	1	1	1	1	0	1	0
2	RBN1693	10808152	10848813	40661	0	0	1	1	1	1	1	0	1	0	0	1	1	0	1	0	1	1	1	0	0	1	1	0	0	0	1	1	1	1	1	1	0	0	0	1	1	1	1	1	1	1	0	1	0
2	RBN1694	10848814	10872233	23419	1	0	1	1	1	1	1	0	1	0	0	1	1	0	1	0	1	1	1	0	0	1	1	0	0	0	1	1	1	1	1	1	0	0	0	1	1	1	1	1	1	1	0	1	0
2	RBN1695	10872234	10882006	9772	1	0	1	1	1	1	0	0	1	0	0	1	1	0	1	0	1	1	1	0	0	1	1	0	0	0	1	1	1	1	1	1	0	0	0	1	1	1	1	1	1	1	0	1	0
2	RBN1696	10882007	10889298	7291	1	0	1	1	1	1	0	0	1	0	0	1	2	0	2	0	1	1	2	0	0	1	2	0	0	0	1	2	1	1	2	2	0	0	0	1	2	1	1	2	2	1	0	1	0
2	RBN1697	10889299	10895453	6154	1	0	1	1	1	1	0	0	1	0	0	1	1	0	1	0	1	1	1	0	0	1	1	0	0	0	1	1	1	1	1	1	0	0	0	1	1	1	1	1	1	1	0	1	0
2	RBN1698	10895454	10936750	41296	1	0	1	1	1	1	0	0	1	0	0	1	1	0	1	0	1	1	1	0	0	1	1	0	0	0	1	1	1	1	1	1	0	0	0	1	1	1	1	1	1	1	0	1	0
2	RBN1699	10936751	10946344	9593	1	0	1	1	1	1	0	0	1	0	0	1	1	0	1	0	1	1	1	0	0	1	1	0	0	0	1	1	1	1	1	1	0	0	0	1	1	1	1	1	1	1	0	1	0
2	RBN1700	10946345	10958783	12438	1	0	1	1	1	1	0	0	1	0	0	1	1	0	1	0	1	1	1	0	0	1	1	0	0	0	1	1	1	1	1	1	0	0	0	1	1	1	1	1	1	1	0	1	0
2	RBN1701	10958784	10998927	40143	1	0	1	1	1	1	0	0	1	0	0	1	1	0	1	0	1	1	1	0	0	1	1	0	0	0	1	1	1	1	1	1	0	0	0	1	1	1	1	1	1	1	0	1	0
2	RBN1702	10998928	11019668	20740	1	0	1	1	1	1	0	0	1	0	0	1	1	0	1	0	1	1	1	0	0	1	1	0	0	0	1	1	1	1	1	1	0	0	0	1	1	1	1	1	1	1	0	1	0
2	RBN1703	11019669	11052865	33196	1	0	1	1	1	1	0	0	1	0	0	1	1	0	1	0	1	1	1	0	0	1	1	0	0	0	1	1	1	1	1	1	0	0	0	1	1	1	1	1	1	1	0	1	0
2	RBN1704	11052866	11076869	24003	1	0	1	1	1	1	0	0	1	0	0	1	1	0	1	0	1	1	1	0	0	1	1	0	0	0	1	1	1	1	1	1	0	0	0	1	1	1	1	1	1	1	0	1	0
2	RBN1705	11076870	11087237	10367	1	0	1	1	1	1	0	0	1	0	0	1	1	0	1	0	1	1	1	0	0	1	1	0	0	0	1	1	1	1	1	1	0	0	0	1	1	1	1	1	1	1	0	1	0
2	RBN1706	11087238	11104192	16954	1	0	1	1	1	1	0	0	1	0	0	1	1	0	1	0	1	1	1	0	0	1	1	0	0	0	1	1	1	1	1	1	0	0	0	1	1	1	1	1	1	1	0	1	0
2	RBN1707	11104193	11122576	18383	1	0	1	1	1	1	1	0	1	0	0	1	1	0	1	0	1	1	1	0	0	1	1	0	0	0	1	1	1	1	1	1	0	0	0	1	1	1	1	1	1	1	0	1	0
2	RBN1708	11122577	11128676	6099	0	0	1	1	1	1	1	0	1	0	0	1	1	0	1	0	1	1	1	0	0	1	1	0	0	0	1	1	1	1	1	1	0	0	0	1	1	1	1	1	1	1	0	1	0
2	RBN1709	11128677	11146917	18240	0	0	1	1	1	1	1	0	1	0	0	1	1	0	1	0	1	1	1	0	0	1	1	0	0	0	1	1	1	1	1	1	0	0	0	1	1	1	1	1	1	1	0	1	0
2	RBN1710	11146918	11179244	32326	0	0	1	1	1	1	1	0	1	0	0	1	1	0	1	0	1	1	1	0	0	1	1	0	0	0	1	1	1	1	1	1	0	0	0	1	1	1	0	1	1	0	0	0	0
2	RBN1711	11179245	11223352	44107	1	0	1	1	1	1	1	0	1	0	0	1	1	0	1	0	1	1	1	0	0	1	1	0	0	0	1	1	1	1	1	1	0	0	0	1	1	1	0	1	1	1	0	1	0
2	RBN1712	11223353	11237940	14587	1	0	1	1	1	1	1	0	1	0	0	1	1	0	1	0	1	1	1	0	0	1	1	0	0	0	1	1	1	1	1	1	0	0	0	1	1	1	0	1	1	1	0	1	0
2	RBN1713	11237941	11254405	16464	0	0	1	1	1	1	0	0	1	0	0	1	1	0	1	0	1	1	1	0	0	1	1	0	0	0	1	1	1	1	1	1	0	0	0	1	1	1	0	1	1	1	0	1	0
2	RBN1714	11254406	11259587	5181	0	0	1	1	1	1	0	0	1	0	0	1	1	0	1	0	1	1	1	0	0	1	1	0	0	0	1	1	1	1	1	1	0	0	0	1	1	1	0	1	1	1	1	1	0
2	RBN1715	11259588	11266704	7116	1	0	1	1	1	1	1	0	1	0	0	1	1	0	1	0	1	1	1	0	0	1	1	0	0	0	1	1	1	1	1	1	0	0	0	1	1	1	0	1	1	1	1	1	0
2	RBN1716	11266705	11271938	5233	1	0	1	1	1	1	1	0	1	0	0	1	1	0	1	0	1	1	1	0	0	1	1	0	0	0	1	1	1	1	1	1	0	0	0	1	1	1	0	1	1	1	0	1	0
2	RBN1717	11271939	11277504	5565	1	0	1	1	1	1	1	0	1	0	0	1	1	0	1	0	1	1	1	0	0	1	1	0	0	0	1	1	1	1	1	1	0	0	0	1	1	1	0	1	1	1	0	1	0
2	RBN1718	11277505	11339805	62300	1	0	1	1	1	1	1	0	1	0	0	1	1	0	1	0	1	1	1	0	0	1	1	0	0	0	1	1	1	1	1	1	0	0	0	1	1	1	0	1	1	1	0	1	0
2	RBN1719	11339806	11537675	197869	1	0	1	1	1	1	1	0	1	0	0	1	1	0	1	0	1	1	1	0	0	1	1	0	0	0	1	1	1	1	1	1	0	0	0	1	1	1	0	1	1	1	0	1	0
2	RBN1720	11537676	11547858	10182	1	0	1	0	0	0	0	0	0	0	0	0	0	2	0	2	1	0	1	0	0	1	0	0	0	0	0	0	1	1	0	0	2	0	0	0	0	1	2	0	0	1	1	0	0
2	RBN1721	11547859	11555834	7975	1	0	1	1	1	1	1	0	1	0	0	1	1	0	1	0	1	1	1	0	0	1	1	0	0	0	1	1	1	1	1	1	0	0	0	1	1	1	0	1	1	1	0	1	0
2	RBN1722	11555835	11590882	35047	1	0	1	1	1	1	1	0	1	0	0	1	1	0	1	0	1	1	1	0	0	1	1	0	0	0	1	1	1	1	1	1	0	0	0	1	1	1	0	1	1	1	0	1	0
2	RBN1723	11590883	11612447	21564	1	0	1	1	1	1	1	0	1	0	0	1	1	0	1	0	1	1	1	0	0	1	1	0	0	0	1	1	1	1	1	1	0	0	1	1	1	1	0	1	1	1	0	1	0
2	RBN1724	11612448	11711269	98821	1	0	1	1	1	1	1	0	1	0	0	1	1	0	1	0	1	1	1	0	0	1	1	0	0	0	1	1	1	1	1	1	0	0	1	1	1	1	0	1	1	1	0	1	0
2	RBN1725	11711270	11760507	49237	1	0	1	1	1	1	1	0	1	0	0	1	1	0	1	0	1	1	1	0	0	1	1	0	0	0	1	1	1	1	1	1	0	0	1	1	1	1	0	1	1	1	0	1	0
2	RBN1726	11760508	11783951	23443	1	0	1	1	1	1	1	0	1	0	0	1	1	0	1	0	1	1	1	0	0	1	1	0	0	0	1	1	1	1	1	1	0	0	1	1	1	1	0	1	1	1	0	1	0
2	RBN1727	11783952	11815229	31277	1	0	1	1	1	1	1	0	1	0	0	1	1	0	1	0	1	1	1	0	1	1	1	0	0	0	1	1	1	1	1	1	0	0	1	1	1	1	0	1	1	1	0	1	0
2	RBN1728	11815230	11840004	24774	1	0	1	1	1	1	1	0	1	0	0	1	1	0	1	0	1	1	1	0	0	1	1	0	0	0	1	1	1	1	1	1	0	0	1	1	1	1	0	1	1	1	0	1	0
2	RBN1729	11840005	11865136	25131	1	0	1	1	1	1	1	1	1	1	1	1	1	0	1	0	1	1	1	0	0	1	1	0	0	1	1	1	1	1	1	1	0	0	1	1	1	1	0	1	1	1	0	1	0
2	RBN1730	11865137	11871058	5921	1	0	1	1	1	1	1	1	1	1	1	1	1	0	1	0	1	1	1	0	0	1	1	0	0	0	1	1	1	1	1	1	0	0	1	1	1	1	0	1	1	1	0	1	0
2	RBN1731	11871059	11886810	15751	1	0	1	1	1	1	1	1	1	1	1	1	1	0	1	0	1	1	1	0	0	1	1	0	0	0	1	1	1	1	1	1	0	0	1	1	1	1	0	1	1	1	0	1	0
2	RBN1732	11886811	11892489	5678	1	0	1	1	1	1	1	1	1	1	1	1	1	0	1	0	1	1	1	0	0	1	1	0	0	0	1	1	1	1	1	1	0	0	1	1	1	1	0	1	1	1	0	1	0
2	RBN1733	11892490	11935027	42537	1	0	1	1	1	1	1	0	1	0	1	1	1	0	1	0	1	1	1	0	0	1	1	0	0	0	1	1	1	1	1	1	0	0	1	1	1	1	0	1	1	1	0	1	0
2	RBN1734	11935028	11986300	51272	1	0	1	1	1	1	1	0	1	0	1	1	1	0	1	0	1	1	1	0	0	1	1	0	0	0	1	1	1	1	1	1	0	0	1	1	1	1	0	1	1	1	0	1	0
2	RBN1735	11986301	12003065	16764	1	0	1	1	1	1	1	0	1	0	0	1	1	0	1	0	1	1	1	0	0	1	1	0	0	0	1	1	1	1	1	1	0	0	1	1	1	1	0	1	1	1	0	1	0
2	RBN1736	12003066	12063773	60707	1	0	1	1	1	1	1	0	1	0	0	1	1	0	1	0	1	1	1	0	0	1	1	0	0	0	1	1	1	1	1	1	0	0	1	1	1	1	0	1	1	1	0	1	0
2	RBN1737	12063774	12096283	32509	0	0	1	1	1	1	0	0	1	0	0	1	1	0	1	0	1	1	1	0	0	1	1	0	0	0	1	1	1	1	1	1	0	0	1	1	1	1	0	1	1	0	0	0	0
2	RBN1738	12096284	12155536	59252	1	0	1	1	1	1	1	0	1	0	0	1	1	0	1	0	1	1	1	0	0	1	1	0	0	0	1	1	1	1	1	1	0	0	1	1	1	1	0	1	1	1	0	1	0
2	RBN1739	12155537	12283800	128263	1	0	1	1	1	1	1	0	1	0	0	1	1	0	1	0	1	1	1	0	0	1	1	0	0	0	1	1	1	1	1	1	0	1	1	1	1	1	0	1	1	1	0	1	0
2	RBN1740	12283801	12361179	77378	1	0	1	1	1	1	1	0	1	0	0	1	1	0	1	0	1	1	1	0	0	1	1	0	0	0	1	1	1	1	1	1	0	1	1	1	1	1	0	1	1	1	0	1	0
2	RBN1741	12361180	12512177	150997	1	0	1	1	1	1	1	0	1	0	0	1	1	0	1	0	1	1	1	0	0	1	1	0	0	0	1	1	1	1	1	1	0	1	1	1	1	1	0	1	1	1	0	1	0
2	RBN1742	12512178	12546990	34812	1	0	1	1	1	1	1	0	1	0	0	1	1	0	1	0	1	1	1	0	0	1	1	0	0	0	1	1	1	1	1	1	0	1	1	1	1	1	0	1	1	1	0	1	0
2	RBN1743	12546991	12580145	33154	1	0	1	1	1	1	1	0	1	0	0	1	1	0	1	0	1	1	1	0	0	1	1	0	0	0	1	1	1	1	1	1	0	1	1	1	1	1	0	1	1	1	0	1	0
2	RBN1744	12580146	12642115	61969	1	0	1	1	1	1	1	0	1	0	0	0	1	0	1	0	1	1	1	0	0	1	1	0	0	0	1	1	1	1	1	1	0	1	1	1	1	1	0	1	1	1	0	1	0
2	RBN1745	12642116	12751995	109879	1	0	1	1	1	1	1	0	1	0	0	0	1	0	1	0	1	1	1	0	0	1	1	0	0	0	1	1	1	1	1	1	0	1	1	1	1	1	0	1	1	1	0	1	0
2	RBN1746	12751996	12783828	31832	1	0	1	1	1	1	1	0	1	0	0	0	1	0	1	0	1	1	1	0	0	1	1	0	0	0	1	1	1	1	1	1	0	1	1	1	1	1	0	1	1	1	0	1	0
2	RBN1747	12783829	12836932	53103	1	0	1	1	1	1	1	0	1	0	0	0	1	0	1	0	1	1	1	0	0	1	1	0	0	0	1	1	1	1	1	1	0	1	1	1	1	1	0	1	1	1	0	1	0
2	RBN1748	12836933	12877821	40888	1	0	1	1	1	1	1	0	1	0	0	0	1	0	1	0	1	1	1	0	0	1	1	0	0	0	1	1	1	1	1	1	0	1	1	1	1	1	0	1	1	1	0	1	0
2	RBN1749	12877822	12909891	32069	1	0	1	1	1	1	1	0	1	0	0	0	1	0	1	0	1	1	1	0	0	1	1	0	0	0	1	1	1	1	1	1	0	1	1	1	1	1	0	1	1	1	0	1	0
2	RBN1750	12909892	12980410	70518	1	0	1	1	1	1	1	0	1	0	0	0	1	0	1	0	1	1	1	0	0	1	1	0	0	0	1	1	1	1	1	1	0	1	1	1	1	1	0	1	1	1	0	1	0
2	RBN1751	12980411	13001666	21255	1	0	1	1	1	1	1	0	1	0	0	0	1	0	1	0	1	1	1	0	0	1	1	0	0	0	1	1	1	1	1	1	0	1	1	1	1	1	0	1	1	1	0	1	0
2	RBN1752	13001667	13073803	72136	1	0	1	1	1	1	1	0	1	0	0	0	1	0	1	0	1	1	1	0	0	1	1	0	0	0	1	1	1	1	1	1	0	1	1	1	1	1	0	1	1	1	0	1	0
2	RBN1753	13073804	13095709	21905	1	0	1	1	1	1	1	0	1	0	0	0	1	0	1	0	1	1	1	0	0	1	1	0	0	0	1	1	1	1	1	1	0	1	1	1	1	1	0	1	1	1	0	1	0
2	RBN1754	13095710	13133605	37895	1	0	1	1	1	1	1	0	1	0	0	0	1	0	1	0	1	1	1	0	0	1	1	0	0	0	1	1	1	1	1	1	0	1	1	1	1	1	0	1	1	1	0	1	0
2	RBN1755	13133606	13177790	44184	1	0	1	1	1	1	1	0	1	0	0	0	1	0	1	2	1	1	1	0	0	1	1	0	0	0	1	1	1	1	1	1	0	1	1	1	1	1	0	1	1	1	0	1	0
2	RBN1756	13177791	13320189	142398	1	0	1	1	1	1	1	0	1	0	0	0	1	0	1	0	1	1	1	0	0	1	1	0	0	0	1	1	1	1	1	1	0	1	1	1	1	1	0	1	1	1	0	1	0
2	RBN1757	13320190	13341915	21725	1	0	1	1	1	1	1	0	1	0	0	0	1	0	1	0	1	1	1	0	0	1	1	0	0	0	1	1	1	1	1	1	0	1	1	1	1	1	0	1	1	1	0	1	0
2	RBN1758	13341916	13511843	169927	1	0	1	1	1	1	1	0	1	0	0	0	1	0	1	0	1	1	1	0	0	1	1	0	0	0	1	1	1	1	1	1	0	1	1	1	1	1	0	1	1	1	0	1	0
2	RBN1759	13511844	13568913	57069	1	0	1	1	1	1	1	0	1	0	0	0	1	0	1	0	1	1	1	0	0	1	1	0	0	0	1	1	1	1	1	1	0	1	1	1	1	1	0	1	1	1	0	1	0
2	RBN1760	13568914	13592945	24031	1	0	1	0	1	1	1	1	1	1	0	0	1	0	1	1	0	1	1	0	0	0	1	0	1	0	1	1	1	1	1	1	0	1	1	1	1	1	0	1	1	1	0	0	0
2	RBN1761	13592946	13754794	161848	1	0	1	1	1	1	1	0	1	1	0	0	1	0	1	0	1	1	1	0	0	1	1	1	0	0	1	1	1	1	1	1	1	1	1	1	1	1	0	1	1	1	0	1	0
2	RBN1762	13754795	13772055	17260	1	0	1	1	1	1	1	0	1	0	0	0	1	0	1	0	1	1	1	0	0	1	1	0	0	0	1	1	1	1	1	1	0	1	1	1	1	1	0	1	1	1	0	1	0
2	RBN1763	13772056	13792360	20304	1	0	1	1	1	1	1	0	1	0	0	0	1	0	1	0	1	1	1	0	0	1	1	0	0	0	1	1	1	1	1	1	0	1	1	1	1	1	0	1	1	1	0	1	0
2	RBN1764	13792361	13813449	21088	1	0	1	1	1	1	1	0	1	0	0	0	1	0	1	0	1	1	1	0	0	1	1	0	0	0	1	1	1	1	1	1	0	1	1	1	1	1	0	1	1	1	0	1	0
2	RBN1765	13813450	13877759	64309	1	0	1	1	1	1	1	0	1	0	0	0	1	0	1	0	1	1	1	0	0	1	1	0	0	0	1	1	1	1	1	1	0	1	1	1	1	1	0	1	1	1	0	1	0
2	RBN1766	13877760	13885401	7641	1	0	1	1	1	1	1	0	1	0	0	0	1	0	1	0	1	1	1	0	0	1	1	0	0	0	1	1	1	1	1	1	0	1	1	1	1	1	0	1	1	1	0	1	0
2	RBN1767	13885402	13900585	15183	1	0	1	1	1	1	1	1	1	0	0	0	1	0	1	0	1	1	1	0	0	1	1	0	0	0	1	1	1	1	1	1	0	1	1	1	1	1	1	1	1	1	0	1	0
2	RBN1768	13900586	13912783	12197	1	0	1	1	1	1	1	0	1	0	0	0	1	0	1	0	1	1	1	0	0	1	1	0	0	0	1	1	1	1	1	1	0	1	1	1	1	1	1	1	1	1	0	1	0
2	RBN1769	13912784	13947783	34999	1	0	1	1	1	1	1	0	1	0	0	0	1	0	1	0	1	1	1	0	0	1	1	0	0	0	1	1	1	1	1	1	0	1	1	1	1	1	1	1	1	1	0	1	0
2	RBN1770	13947784	13965447	17663	0	0	0	1	1	1	0	0	1	0	0	1	1	0	0	2	1	1	1	1	0	1	0	1	0	0	1	1	1	0	1	0	0	1	1	0	0	1	0	0	0	0	0	1	0
2	RBN1771	13965448	13989897	24449	0	0	0	1	1	1	1	0	1	0	0	0	1	0	0	0	1	1	1	0	0	1	1	0	0	0	1	1	1	1	1	1	0	1	1	1	0	1	0	1	1	1	0	1	0
2	RBN1772	13989898	13999508	9610	1	0	1	1	1	1	1	0	1	0	0	0	1	0	1	0	1	1	1	0	0	1	1	0	0	0	1	1	1	1	1	1	0	1	1	1	1	1	0	1	1	1	0	1	0
2	RBN1773	13999509	14051765	52256	1	0	1	1	1	1	1	0	1	0	0	0	1	0	1	0	1	1	1	0	0	1	1	0	0	0	1	1	1	1	1	1	0	1	1	1	1	1	0	1	1	1	0	1	0
2	RBN1774	14051766	14082642	30876	1	0	1	1	1	1	1	0	1	0	0	0	1	0	1	0	1	1	1	0	0	1	1	0	0	0	1	1	1	1	1	1	0	1	1	1	1	1	0	1	1	1	0	1	0
2	RBN1775	14082643	14107307	24664	1	0	1	1	1	1	1	0	1	0	0	0	1	0	1	0	1	1	1	0	0	1	1	0	0	0	1	1	1	1	1	1	0	1	1	1	1	1	0	1	1	1	0	1	0
2	RBN1776	14107308	14130219	22911	1	0	1	1	1	1	1	0	1	0	0	0	1	0	1	0	1	1	1	0	0	1	1	0	0	0	1	1	1	1	1	1	0	1	1	1	1	1	0	1	1	1	0	1	0
2	RBN1777	14130220	14157104	26884	1	0	1	1	1	1	1	0	1	0	0	0	1	0	1	0	1	1	1	0	0	1	1	0	0	0	1	1	1	1	1	1	0	1	1	1	1	1	0	1	1	1	0	1	0
2	RBN1778	14157105	14166811	9706	1	0	1	1	1	1	1	0	1	0	0	0	1	0	1	0	1	1	1	0	0	1	1	0	0	0	1	1	1	1	1	1	0	1	1	1	1	1	0	1	1	1	0	1	0
2	RBN1779	14166812	14176438	9626	1	0	1	1	1	1	1	0	1	0	0	0	1	0	1	0	1	1	1	0	0	1	1	0	0	1	1	1	1	1	1	1	0	1	1	1	1	1	0	1	1	1	0	1	0
2	RBN1780	14176439	14182802	6363	1	0	1	1	1	1	1	0	1	0	0	0	1	0	1	0	1	1	1	0	0	1	1	0	0	1	1	1	1	1	1	1	0	1	1	1	1	1	0	1	1	1	0	1	0
2	RBN1781	14182803	14222225	39422	1	0	1	1	1	1	1	0	1	0	0	0	1	0	1	0	1	1	1	0	0	1	1	0	0	1	1	1	1	1	1	1	0	1	1	1	1	1	0	1	1	1	0	1	0
2	RBN1782	14222226	14316054	93828	1	0	1	1	1	1	1	0	1	0	0	0	1	0	1	0	1	1	1	0	0	1	1	0	1	1	1	1	1	1	1	1	0	1	1	1	1	1	0	1	1	1	0	1	0
2	RBN1783	14316055	14336020	19965	1	0	1	1	1	1	1	0	1	0	0	0	1	0	1	0	1	1	1	0	0	1	1	0	0	0	1	1	1	1	1	1	0	1	1	1	1	1	0	1	1	1	0	1	0
2	RBN1784	14336021	14361509	25488	1	0	1	1	1	1	1	0	1	0	0	0	1	0	1	0	1	1	1	0	0	1	1	0	0	0	1	1	1	1	1	1	0	1	1	1	1	1	0	1	1	1	0	1	0
2	RBN1785	14361510	14478507	116997	1	0	1	1	1	1	1	0	1	0	0	0	1	0	1	0	1	1	1	0	0	1	1	0	0	0	1	1	1	1	1	1	0	1	1	1	1	1	0	1	1	1	0	1	0
2	RBN1786	14478508	14489327	10819	1	0	1	1	1	1	1	0	1	0	0	0	1	0	1	0	1	1	1	0	0	1	1	0	0	0	1	1	1	1	1	1	0	1	1	1	1	1	0	1	1	1	0	1	0
2	RBN1787	14489328	14505911	16583	1	0	1	1	1	1	1	0	1	0	0	0	1	0	1	0	1	1	1	0	0	1	1	0	0	0	1	1	1	1	1	1	0	1	1	1	1	1	0	1	1	1	0	1	0
2	RBN1788	14505912	14603876	97964	1	0	1	1	1	1	1	0	1	0	0	0	1	0	1	0	1	1	1	0	0	1	1	0	0	0	1	1	1	1	1	1	0	1	1	1	1	1	0	1	1	1	0	1	0
2	RBN1789	14603877	14647582	43705	1	0	1	1	1	1	1	0	1	0	0	0	1	0	1	0	1	1	1	0	0	1	1	0	0	0	1	1	1	1	1	1	0	1	1	1	1	1	0	1	1	1	0	1	0
2	RBN1790	14647583	14663452	15869	1	0	1	1	1	1	1	0	1	0	0	0	1	0	1	0	1	1	1	0	0	1	1	0	0	0	1	1	1	1	1	1	0	1	1	1	1	1	0	1	1	1	0	1	0
2	RBN1791	14663453	14692996	29543	1	0	1	1	1	1	1	0	1	0	0	0	1	0	1	0	1	1	1	0	0	1	1	0	0	0	1	1	1	1	1	1	0	1	1	1	1	1	0	2	1	1	0	1	0
2	RBN1792	14692997	14705653	12656	1	0	1	1	1	1	1	0	1	0	0	0	1	0	1	0	1	1	1	0	0	1	1	0	0	0	1	1	1	1	1	1	0	1	1	1	1	1	0	1	1	1	0	1	0
2	RBN1793	14705654	14790775	85121	1	0	1	1	1	1	1	0	1	0	0	0	1	0	1	0	1	1	1	0	0	1	1	0	0	0	1	1	1	1	1	1	0	1	1	1	1	1	0	1	1	1	0	1	0
2	RBN1794	14790776	14868770	77994	1	0	1	1	1	1	1	0	1	0	0	0	1	0	1	0	1	1	1	0	0	1	1	0	0	0	1	1	1	1	1	1	0	1	1	1	1	1	0	1	1	1	0	1	0
2	RBN1795	14868771	14924112	55341	1	0	1	1	1	1	1	0	1	0	0	0	1	0	1	0	1	1	1	0	0	1	1	0	0	0	1	1	1	1	1	1	0	1	1	1	1	1	0	1	1	1	0	1	0
2	RBN1796	14924113	14991362	67249	1	0	1	1	1	1	1	0	1	0	0	0	1	0	1	0	1	1	1	0	0	1	1	0	0	0	1	1	1	1	1	1	0	1	1	1	1	1	0	1	1	1	0	1	0
2	RBN1797	14991363	14999488	8125	1	0	1	1	1	1	1	0	1	0	0	0	1	0	1	0	1	1	1	0	0	1	1	0	0	0	1	1	1	1	1	1	0	1	1	1	1	1	0	1	1	1	0	1	0
2	RBN1798	14999489	15034967	35478	1	0	1	1	1	1	1	0	1	0	0	0	1	0	1	0	1	1	1	0	0	1	1	0	0	0	1	1	1	1	1	1	0	1	1	1	1	1	0	1	1	1	0	1	0
2	RBN1799	15034968	15066672	31704	1	0	1	1	1	1	1	0	1	0	0	0	1	0	1	0	1	1	1	0	0	1	1	0	0	0	1	1	1	1	1	1	0	1	1	1	1	1	0	1	1	1	0	1	0
2	RBN1800	15066673	15105244	38571	1	0	1	1	1	1	1	0	1	0	0	0	1	0	1	0	1	1	1	0	0	1	1	0	0	0	1	1	1	1	1	1	0	1	1	1	1	1	0	1	1	1	0	1	0
2	RBN1801	15105245	15184129	78884	1	0	1	1	1	1	1	0	1	0	0	0	1	0	1	0	1	1	1	0	0	1	1	0	0	0	1	1	1	1	1	1	0	1	1	1	1	1	0	1	1	1	0	1	0
2	RBN1802	15184130	15222117	37987	1	0	1	1	1	1	1	0	1	0	0	0	1	0	1	0	1	1	1	0	0	1	1	0	0	0	1	1	1	1	1	1	0	1	1	1	1	1	0	1	1	1	0	1	0
2	RBN1803	15222118	15283920	61802	1	0	1	1	1	1	1	0	1	0	0	0	1	0	1	0	1	1	1	0	0	1	1	0	0	0	1	1	1	1	1	1	0	1	1	1	1	1	0	1	1	1	0	1	0
2	RBN1804	15283921	15291527	7606	1	0	1	1	1	1	1	0	1	0	0	0	1	0	1	0	1	1	1	0	0	1	1	0	0	0	1	1	1	1	1	1	0	1	1	1	1	1	0	1	1	1	0	1	0
2	RBN1805	15291528	15306780	15252	1	0	1	1	1	1	1	0	1	0	0	0	1	0	1	0	1	1	1	0	1	1	1	0	1	0	1	1	1	1	1	1	0	1	1	1	1	1	0	1	1	1	0	1	0
2	RBN1806	15306781	15425862	119081	1	0	1	1	1	1	1	0	1	0	0	0	1	0	1	0	1	1	1	0	0	1	1	0	0	0	1	1	1	1	1	1	0	1	1	1	1	1	0	1	1	1	0	1	0
2	RBN1807	15425863	15493254	67391	1	0	1	1	1	1	1	0	1	0	0	0	1	0	1	0	1	1	1	0	0	1	1	0	0	0	1	1	1	1	1	1	0	1	1	1	1	1	0	1	1	1	0	1	0
2	RBN1808	15493255	15529832	36577	1	0	1	1	1	1	1	0	1	0	0	0	1	0	1	0	1	1	1	0	0	1	1	0	0	0	1	1	1	1	1	1	0	1	1	1	1	1	0	1	1	1	0	1	0
2	RBN1809	15529833	15535365	5532	1	0	0	1	1	1	1	0	1	0	0	0	0	0	1	0	1	1	1	0	1	1	1	0	0	0	1	1	1	1	1	1	0	1	1	1	1	1	0	1	1	1	0	1	0
2	RBN1810	15535366	15573844	38478	1	0	1	1	1	1	1	0	1	0	0	0	1	0	1	0	1	1	1	0	0	1	1	0	0	0	1	1	1	1	1	1	0	1	1	1	1	1	0	1	1	1	0	1	0
2	RBN1811	15573845	15604276	30431	1	0	1	1	1	1	1	0	1	0	0	0	1	0	1	0	1	1	1	0	0	1	1	0	0	0	1	1	1	1	1	1	0	1	1	1	1	1	0	1	1	1	0	1	0
2	RBN1812	15604277	15613825	9548	1	0	1	1	1	1	1	0	1	0	0	0	1	0	1	0	1	1	1	0	0	1	1	0	0	0	1	1	1	1	1	1	0	1	1	1	1	1	0	1	1	1	0	1	0
2	RBN1813	15613826	15620619	6793	1	0	1	1	1	1	1	0	1	0	0	0	1	0	1	0	1	1	1	0	0	1	1	0	0	0	1	1	1	1	1	1	0	1	1	1	1	1	0	1	1	1	0	1	0
2	RBN1814	15620620	15631513	10893	1	0	1	1	1	1	1	0	1	0	1	0	1	0	1	0	1	1	1	0	0	1	1	0	1	0	1	1	1	1	1	1	1	1	1	1	1	1	0	1	1	1	0	1	0
2	RBN1815	15631514	15647966	16452	1	0	1	1	1	1	1	0	1	0	0	0	1	0	1	0	1	1	1	0	0	1	1	0	0	0	1	1	1	1	1	1	0	1	1	1	1	1	0	1	1	1	0	1	0
2	RBN1816	15647967	15665690	17723	1	0	1	1	1	1	1	0	1	0	0	0	1	0	1	0	1	1	1	0	0	1	1	0	0	0	1	1	1	1	1	1	0	1	1	1	1	1	0	1	1	1	0	1	0
2	RBN1817	15665691	15674425	8734	1	0	1	1	1	1	1	0	1	0	0	0	1	0	1	0	1	1	1	0	0	1	1	0	0	0	1	1	1	1	1	1	0	1	1	1	1	1	0	1	1	1	0	1	0
2	RBN1818	15674426	15739344	64918	1	0	1	1	1	1	1	0	1	0	0	0	1	0	1	0	1	1	1	0	0	1	1	0	0	0	1	1	1	1	1	1	0	1	1	1	1	1	0	1	1	1	0	1	0
2	RBN1819	15739345	15787337	47992	1	0	1	1	1	1	1	0	1	0	0	0	1	0	1	0	1	1	1	0	0	1	1	0	0	0	1	1	1	1	1	1	0	1	1	1	1	1	0	1	1	1	0	1	0
2	RBN1820	15787338	16017638	230300	1	0	1	1	1	1	1	0	1	0	0	0	1	0	1	0	1	1	1	0	0	1	1	0	0	0	1	1	1	1	1	1	0	1	1	1	1	1	0	1	1	1	0	1	0
2	RBN1821	16017639	16041349	23710	1	0	1	1	1	1	1	0	1	0	0	0	1	0	1	0	1	1	1	0	0	1	1	0	0	0	1	1	1	1	1	1	0	1	1	1	1	1	0	1	1	1	0	1	0
2	RBN1822	16041350	16089853	48503	1	0	1	1	1	1	1	0	1	0	0	0	1	0	1	0	1	1	1	0	0	1	1	0	0	0	1	1	1	1	1	0	0	1	1	1	1	1	0	1	1	1	0	1	0
2	RBN1823	16089854	16114654	24800	1	0	1	1	1	1	1	0	1	0	0	0	1	0	1	0	1	1	1	0	0	1	1	0	0	0	1	1	1	1	1	0	0	1	1	1	1	1	0	1	1	1	0	1	0
2	RBN1824	16114655	16125482	10827	1	0	1	1	1	1	1	0	1	0	0	0	1	0	1	0	1	1	1	0	0	1	1	0	0	0	1	1	1	1	1	0	0	1	1	1	1	1	0	1	1	1	0	1	0
2	RBN1825	16125483	16153553	28070	1	0	1	1	1	1	1	0	1	0	0	0	1	0	1	0	1	1	1	0	0	1	1	0	0	0	1	1	1	1	1	0	0	1	1	1	1	1	0	1	1	1	0	1	0
2	RBN1826	16153554	16160889	7335	1	1	1	1	1	1	1	0	1	0	0	0	1	0	1	0	1	1	1	0	0	1	1	0	0	0	1	1	1	1	1	0	0	1	1	1	1	1	0	1	1	1	0	1	0
2	RBN1827	16160890	16228822	67932	1	1	1	1	1	1	1	0	1	0	0	0	1	0	1	0	1	1	1	0	0	1	1	0	0	0	0	1	1	1	1	0	0	1	1	1	1	1	0	1	1	1	0	1	0
2	RBN1828	16228823	16259903	31080	1	1	1	1	1	1	1	0	1	0	0	0	1	0	1	0	1	1	1	0	0	1	1	0	0	0	0	1	1	1	1	0	0	1	1	1	1	1	0	1	1	1	0	1	0
2	RBN1829	16259904	16267193	7289	1	1	1	1	1	1	1	0	1	0	0	0	1	0	1	0	1	1	1	0	0	1	1	0	0	0	0	1	1	1	1	0	0	1	1	1	1	1	0	1	1	1	0	1	0
2	RBN1830	16267194	16374106	106912	1	1	1	1	1	1	1	0	1	0	0	0	1	0	1	0	1	1	1	0	0	1	1	0	0	0	0	1	1	1	1	0	0	1	1	1	1	1	0	1	1	1	0	1	0
2	RBN1831	16374107	16385441	11334	1	1	1	1	1	1	1	0	1	0	0	0	1	0	1	0	1	1	1	0	0	1	1	0	0	0	0	1	1	1	1	0	0	1	1	1	1	1	0	1	1	1	0	1	0
2	RBN1832	16385442	16391845	6403	1	1	1	1	1	1	1	0	1	0	0	0	1	0	1	0	1	1	1	0	0	1	1	0	0	0	0	1	1	1	1	0	0	1	1	1	1	1	0	1	1	1	0	1	0
2	RBN1833	16391846	16431476	39630	1	1	1	1	1	1	1	0	1	0	0	0	1	0	1	0	1	1	1	0	0	1	1	0	0	0	0	1	1	1	1	0	0	1	1	1	1	1	0	1	1	1	0	1	0
2	RBN1834	16431477	16510864	79387	1	1	1	1	1	1	1	0	1	0	0	0	1	0	1	0	1	1	1	0	0	1	1	0	0	0	0	1	1	1	1	0	0	1	1	1	1	1	0	1	1	1	0	1	0
2	RBN1835	16510865	16541269	30404	1	1	1	1	1	1	1	0	1	0	0	0	1	0	1	0	1	1	1	0	0	1	1	0	0	0	0	1	1	1	1	0	0	1	1	1	1	1	0	1	1	1	0	1	0
2	RBN1836	16541270	16574133	32863	1	1	1	1	1	1	1	0	1	0	0	0	1	0	1	0	1	1	1	0	0	1	1	0	0	0	0	1	1	1	1	0	0	1	1	1	1	1	0	1	1	1	0	1	0
2	RBN1837	16574134	16722502	148368	1	1	1	1	1	1	1	0	1	0	0	0	1	0	1	0	1	1	1	0	0	1	1	0	0	0	0	1	1	1	1	0	0	1	1	1	1	1	0	1	1	1	0	1	0
2	RBN1838	16722503	16734694	12191	1	1	1	1	1	1	1	0	1	0	0	0	1	0	1	0	1	1	1	0	0	1	1	0	0	0	0	1	1	1	1	0	0	1	1	1	1	1	0	1	1	1	0	1	0
2	RBN1839	16734695	16748997	14302	1	1	1	1	1	1	1	0	1	0	0	0	1	0	1	0	1	1	1	0	0	1	1	0	0	0	0	1	1	1	1	0	0	1	1	1	1	1	0	1	1	1	0	1	0
2	RBN1840	16748998	16787080	38082	1	1	1	1	1	1	1	0	1	0	0	0	1	0	1	0	1	1	1	0	0	1	1	0	0	0	0	1	1	1	1	0	0	1	1	1	1	1	0	1	1	1	0	1	0
2	RBN1841	16787081	17010183	223102	1	1	1	1	1	1	1	0	1	0	0	0	1	0	1	0	1	1	1	0	0	1	1	0	0	0	0	1	1	1	1	0	0	1	1	1	1	1	0	1	1	1	0	1	0
2	RBN1842	17010184	17024092	13908	0	0	1	1	1	1	1	0	1	0	0	0	1	0	1	0	1	1	1	0	0	1	1	0	0	0	0	1	1	1	1	0	0	1	1	1	1	1	0	1	1	0	0	1	0
2	RBN1843	17024093	17055394	31301	1	0	1	1	1	1	1	0	1	0	0	0	1	0	1	0	1	1	1	0	0	1	1	0	0	0	0	1	1	1	1	0	0	1	1	1	1	1	0	1	1	0	0	0	0
2	RBN1844	17055395	17090071	34676	1	1	1	1	1	1	1	0	1	0	0	0	1	0	1	0	1	1	1	0	0	1	1	0	0	0	0	1	1	1	1	0	0	1	1	1	1	1	0	1	1	1	0	1	0
2	RBN1845	17090072	17098681	8609	1	1	1	1	1	1	1	0	1	0	0	0	1	0	1	0	1	1	1	0	0	1	1	0	0	0	0	1	1	1	1	0	0	1	1	1	1	1	0	1	1	1	0	1	0
2	RBN1846	17098682	17126304	27622	1	1	1	1	1	1	1	0	1	0	0	0	1	0	1	1	1	1	1	0	0	1	1	0	0	0	0	1	1	1	1	0	0	1	1	1	1	1	0	1	1	1	0	1	0
2	RBN1847	17126305	17226935	100630	1	1	1	1	1	1	1	0	1	0	0	0	1	0	1	1	1	1	1	0	0	1	1	0	0	0	0	1	1	1	1	0	0	1	1	1	1	1	0	1	1	1	0	1	0
2	RBN1848	17226936	17268140	41204	1	1	1	1	1	1	1	0	1	0	0	0	1	0	1	1	1	1	1	0	0	1	1	0	0	0	0	1	1	1	1	0	0	1	1	1	1	1	0	1	1	1	0	1	0
2	RBN1849	17268141	17276223	8082	1	1	1	1	1	1	1	0	1	0	0	0	1	0	1	1	1	1	1	0	0	1	1	0	0	0	0	1	1	1	1	0	0	1	1	1	1	1	0	1	1	1	0	1	0
2	RBN1850	17276224	17312683	36459	1	1	1	1	1	1	1	0	1	0	0	0	1	0	1	1	1	1	1	0	0	1	1	0	0	0	0	1	1	1	1	0	0	1	1	1	1	1	0	1	1	0	0	0	0
2	RBN1851	17312684	17322843	10159	1	0	1	1	1	1	1	0	1	0	0	0	1	0	1	1	1	1	1	0	0	1	1	0	0	0	0	1	1	1	1	0	0	1	1	1	1	1	0	1	1	0	0	0	0
2	RBN1852	17322844	17345054	22210	1	0	1	1	1	1	1	0	1	0	0	0	1	0	1	1	1	1	1	0	0	1	1	0	0	0	0	1	1	1	1	0	0	1	1	1	1	1	0	1	1	0	0	0	0
2	RBN1853	17345055	17359271	14216	1	1	1	1	1	1	1	0	1	0	0	0	1	0	1	1	1	1	1	0	0	1	1	0	0	0	0	1	1	1	1	0	0	1	1	1	1	1	0	1	1	1	0	1	0
2	RBN1854	17359272	17369647	10375	1	1	1	1	1	1	1	0	1	0	0	0	1	0	1	1	1	1	1	0	0	1	1	0	0	0	0	1	1	1	1	0	0	1	1	1	1	1	0	1	1	1	0	1	0
2	RBN1855	17369648	17508372	138724	1	1	1	1	1	1	1	0	1	0	0	0	1	0	1	1	1	1	1	0	0	1	1	0	0	0	0	1	1	1	1	0	0	1	1	1	1	1	0	1	1	1	0	1	0
2	RBN1856	17508373	17544423	36050	0	1	1	1	1	1	1	0	1	0	0	0	1	0	1	1	1	1	1	0	0	1	1	0	0	0	0	1	1	1	1	0	0	1	1	1	1	1	0	1	1	1	0	1	0
2	RBN1857	17544424	17551816	7392	0	1	1	1	1	1	1	0	1	0	0	0	1	0	1	1	1	1	1	0	0	1	1	0	0	0	0	1	1	1	1	0	0	1	1	1	1	1	0	1	1	0	0	1	0
2	RBN1858	17551817	17562284	10467	1	1	1	1	1	1	1	0	1	0	0	0	1	0	1	1	1	1	1	0	0	1	1	0	0	0	0	1	1	1	1	0	0	1	1	1	1	1	0	1	1	0	0	1	0
2	RBN1859	17562285	17793834	231549	1	1	1	1	1	1	1	0	1	0	0	0	1	0	1	1	1	1	1	0	0	1	1	0	0	0	0	1	1	1	1	0	0	1	1	1	1	1	0	1	1	1	0	1	0
2	RBN1860	17793835	17835793	41958	1	1	1	1	1	1	1	0	1	0	0	0	1	0	1	1	1	1	1	0	0	1	1	0	0	0	0	1	1	1	1	0	0	1	1	1	1	1	0	1	1	1	0	1	0
2	RBN1861	17835794	17862994	27200	1	1	1	1	1	1	1	0	1	0	0	0	1	0	1	1	1	1	1	0	0	1	1	0	0	0	0	1	1	1	1	0	0	1	1	1	1	1	0	1	1	1	0	1	0
2	RBN1862	17862995	17904003	41008	1	1	1	1	1	1	1	0	1	0	0	0	1	0	1	1	1	1	1	0	0	1	1	0	0	0	0	1	1	1	1	0	0	1	1	1	1	1	0	1	1	1	0	1	0
2	RBN1863	17904004	17931744	27740	1	1	1	1	1	1	1	0	1	0	0	0	1	0	1	1	1	1	1	0	0	1	1	0	0	0	0	1	1	1	1	0	0	1	1	1	1	1	0	1	1	0	0	1	0
2	RBN1864	17931745	17950045	18300	1	1	1	1	1	1	1	0	1	0	0	0	1	0	1	1	1	1	1	0	0	1	1	0	0	0	0	1	1	1	1	0	0	1	1	1	1	1	0	1	1	1	0	1	0
2	RBN1865	17950046	17967157	17111	1	1	1	1	1	1	1	0	1	0	0	0	1	0	1	1	1	1	1	0	0	1	1	0	0	0	0	1	1	1	1	0	0	1	1	1	1	1	0	1	1	1	0	1	0
2	RBN1866	17967158	17984281	17123	1	1	1	1	1	1	1	0	1	0	0	0	1	0	1	1	1	1	1	0	0	1	1	0	0	0	0	1	1	1	1	0	0	1	1	1	1	1	0	1	1	1	0	1	0
2	RBN1867	17984282	18002477	18195	1	1	1	1	1	1	1	0	1	0	0	0	1	0	1	1	1	1	1	0	0	1	1	0	0	0	0	1	1	1	1	0	0	1	1	1	1	1	0	1	1	1	0	1	0
2	RBN1868	18002478	18297231	294753	1	1	1	1	1	1	1	0	1	0	0	0	1	0	1	1	1	1	1	0	0	1	1	0	0	0	0	1	1	1	1	0	0	1	1	1	1	1	0	1	1	1	0	1	0
2	RBN1869	18297232	18316792	19560	1	1	1	1	1	1	1	0	1	0	0	0	1	0	1	1	1	1	1	0	0	1	1	0	0	0	0	1	1	1	1	0	0	1	1	1	1	1	0	1	1	1	0	1	0
2	RBN1870	18316793	18341130	24337	1	1	1	1	1	1	1	0	1	0	0	0	1	0	1	1	1	1	1	0	0	1	1	0	0	0	0	1	1	1	1	0	0	1	1	1	1	1	0	1	1	1	0	1	0
2	RBN1871	18341131	18377595	36464	1	1	1	1	1	1	1	0	1	0	0	0	1	0	1	1	1	1	1	0	0	1	1	0	0	0	0	1	1	1	1	0	0	1	1	1	1	1	0	1	1	1	0	1	0
2	RBN1872	18377596	18404046	26450	1	1	1	1	1	1	1	0	1	0	0	0	1	0	1	1	1	1	1	0	0	1	1	0	0	0	0	1	1	1	1	0	0	1	1	1	1	1	0	1	1	1	0	1	0
2	RBN1873	18404047	18410890	6843	1	1	1	1	1	1	1	0	1	0	0	0	1	0	1	1	1	1	1	0	0	1	1	0	0	0	0	1	1	1	1	0	0	1	1	1	1	1	0	1	1	1	0	1	0
2	RBN1874	18410891	18425939	15048	1	1	1	1	1	1	1	0	1	0	0	0	1	0	1	1	1	1	1	0	0	1	1	0	0	0	0	1	1	1	1	0	0	1	1	1	1	1	1	1	1	1	0	1	0
2	RBN1875	18425940	18433099	7159	1	0	1	1	1	1	1	0	1	0	0	0	1	0	1	1	1	1	1	0	0	1	1	0	1	1	0	1	1	1	1	0	1	1	1	1	1	1	1	1	1	1	0	1	1
2	RBN1876	18433100	18442124	9024	1	1	1	1	1	1	1	0	1	0	0	0	1	0	1	1	1	1	1	0	0	1	1	0	0	0	0	1	1	1	1	0	0	1	1	1	1	1	0	1	1	1	0	1	1
2	RBN1877	18442125	18459275	17150	1	1	1	1	1	1	1	0	1	0	0	0	1	0	1	1	1	1	1	0	0	1	1	0	0	0	0	1	1	1	1	0	0	1	1	1	1	1	0	1	1	1	0	1	0
2	RBN1878	18459276	18464341	5065	1	1	1	1	1	1	1	0	1	0	0	0	1	0	1	1	1	1	1	0	0	1	1	0	0	0	0	1	1	1	1	0	0	1	1	1	1	1	0	1	1	1	0	1	0
2	RBN1879	18464342	18478795	14453	1	1	1	1	1	1	1	0	1	0	1	0	1	0	1	1	1	1	1	0	0	1	1	0	0	0	0	1	1	1	1	0	0	1	1	1	1	1	0	1	1	1	0	1	0
2	RBN1880	18478796	18492234	13438	1	0	1	1	1	1	1	0	1	0	1	0	1	0	1	1	1	1	1	0	0	1	1	0	0	0	0	1	1	1	1	0	0	1	1	1	1	1	0	1	1	1	0	1	0
2	RBN1881	18492235	18517840	25605	1	1	1	1	1	1	1	0	1	0	1	0	1	0	1	1	1	1	1	0	0	1	1	0	0	0	0	1	1	1	1	0	0	1	1	1	1	1	0	1	1	1	0	1	0
2	RBN1882	18517841	18532031	14190	1	1	1	1	1	1	1	0	1	0	1	0	1	0	1	1	1	1	1	0	0	1	1	0	0	0	0	1	1	1	1	0	0	1	1	1	1	1	0	1	1	1	0	1	0
2	RBN1883	18532032	18550965	18933	1	1	1	1	1	1	1	0	1	0	1	0	1	0	1	1	1	1	1	0	0	1	1	0	0	0	0	1	1	1	1	0	0	1	1	1	1	1	0	1	1	1	0	1	0
2	RBN1884	18550966	18574314	23348	1	1	1	1	1	1	1	0	1	0	1	0	1	0	1	1	1	1	1	0	0	1	1	0	0	0	0	1	1	1	1	0	0	1	1	1	1	1	0	1	1	1	0	1	0
2	RBN1885	18574315	18580969	6654	1	1	1	1	1	1	1	0	1	0	1	0	1	0	1	1	1	1	1	0	0	1	1	0	0	0	0	1	1	1	1	0	0	1	1	1	1	1	0	1	1	1	0	1	0
2	RBN1886	18580970	18626681	45711	1	1	1	1	1	1	1	0	1	0	1	0	1	0	1	1	1	1	1	0	0	1	1	0	0	0	0	1	1	1	1	0	0	1	1	1	1	1	0	1	1	1	0	1	0
2	RBN1887	18626682	18635162	8480	1	1	1	1	1	1	1	0	1	0	1	0	1	0	1	1	1	1	1	0	0	1	1	0	0	0	0	1	1	1	1	0	0	1	1	1	1	1	0	1	1	1	0	1	0
2	RBN1888	18635163	18644779	9616	0	0	1	1	1	1	0	0	1	0	1	0	1	0	1	1	1	1	1	0	0	1	1	0	0	0	0	1	1	1	1	0	0	1	1	1	1	1	0	1	1	1	0	1	0
2	RBN1889	18644780	18657344	12564	0	0	1	1	1	1	0	0	1	0	1	0	1	0	1	1	1	1	1	0	0	1	1	0	0	0	0	1	1	1	1	0	0	1	1	1	1	1	0	1	1	1	0	1	0
2	RBN1890	18657345	18677295	19950	0	0	1	1	1	1	0	0	1	0	1	0	1	0	1	1	1	1	1	0	0	1	1	0	0	0	0	1	1	1	1	0	0	1	1	1	1	1	0	1	1	1	0	1	0
2	RBN1891	18677296	18708823	31527	0	0	1	1	1	1	0	0	1	0	1	0	1	0	1	1	1	1	1	0	0	1	1	0	0	0	0	1	1	1	1	0	0	1	1	1	1	1	0	1	1	0	0	1	0
2	RBN1892	18708824	18730563	21739	0	0	1	1	1	1	0	0	1	0	1	0	1	0	1	1	1	1	1	0	0	1	1	0	0	0	0	1	1	1	1	0	0	1	1	1	1	1	0	1	1	0	0	1	0
2	RBN1893	18730564	18743697	13133	0	0	1	1	1	1	0	0	1	0	1	0	1	0	1	1	1	1	1	0	0	1	1	1	0	0	0	1	1	1	1	0	0	1	1	1	1	1	0	1	1	0	0	1	0
2	RBN1894	18743698	18754508	10810	0	0	1	1	1	1	0	0	1	0	1	0	1	0	1	1	0	1	1	0	0	1	1	1	0	0	0	1	1	1	1	1	0	1	1	1	1	1	0	1	1	0	0	1	1
2	RBN1895	18754509	18764977	10468	0	0	1	1	1	1	0	0	1	0	1	0	1	0	1	1	0	1	1	0	0	1	1	1	0	0	0	1	1	1	1	1	0	1	1	1	1	1	1	1	1	0	0	1	1
2	RBN1896	18764978	18770063	5085	0	0	1	1	1	1	0	0	1	0	1	0	1	0	1	1	0	1	1	0	0	1	1	1	0	0	0	1	1	1	1	1	0	1	1	1	1	1	1	1	1	0	0	0	1
2	RBN1897	18770064	18787002	16938	0	0	1	1	1	1	0	0	1	0	1	0	1	0	1	1	0	1	1	0	0	1	1	1	0	0	0	1	1	1	1	1	0	1	1	1	1	1	1	1	1	0	0	0	1
2	RBN1898	18787003	18833990	46987	0	0	1	1	1	1	0	1	1	0	1	0	1	0	1	1	0	1	1	0	0	1	1	1	0	0	0	1	1	1	1	1	1	1	1	1	1	1	1	1	1	0	0	0	1
2	RBN1899	18833991	18867725	33734	0	0	1	1	1	1	0	1	1	0	1	0	1	0	1	1	0	1	1	0	0	1	1	1	0	0	0	1	1	1	1	1	1	1	1	1	1	1	1	1	1	0	0	0	1
2	RBN1900	18867726	18879384	11658	0	0	1	1	1	1	0	1	1	0	1	0	1	0	1	1	0	1	1	0	0	1	1	1	0	0	0	1	1	1	1	1	1	1	1	1	1	1	1	1	1	0	0	0	1
2	RBN1901	18879385	18885113	5728	0	0	1	1	1	0	0	1	1	0	1	0	1	0	1	1	0	1	1	0	0	1	0	1	0	0	0	1	1	1	1	1	1	1	1	1	1	1	1	1	0	0	0	0	1
2	RBN1902	18885114	18915053	29939	0	0	1	1	1	0	0	1	1	0	1	0	1	0	1	1	0	1	1	0	0	1	0	1	1	0	1	1	1	1	1	1	1	0	1	1	1	1	1	1	0	0	0	0	1
2	RBN1903	18915054	18922785	7731	0	0	1	1	1	0	0	1	1	0	1	0	1	0	1	1	0	1	1	0	1	1	0	1	1	0	1	1	1	1	1	1	1	0	1	1	1	1	1	1	0	0	0	0	1
2	RBN1904	18922786	18932018	9232	0	0	1	1	1	0	0	1	1	0	1	0	1	0	0	0	0	1	1	0	1	1	0	1	1	0	1	1	1	1	1	1	1	0	1	1	0	1	1	1	0	0	1	0	1
2	RBN1905	18932019	18967772	35753	0	0	1	1	1	0	0	1	1	0	1	0	1	0	0	0	0	1	1	0	1	1	0	1	1	0	1	1	1	1	1	1	1	0	1	1	0	1	1	1	0	0	1	0	1
2	RBN1906	18967773	19038111	70338	0	0	1	1	1	0	0	1	1	0	1	0	1	0	0	0	1	1	1	0	1	1	0	1	1	0	1	1	1	1	0	1	1	0	1	1	0	1	1	1	0	0	1	0	0
2	RBN1907	19038112	19052831	14719	0	0	1	1	1	0	0	1	1	1	1	0	1	0	0	0	1	1	1	0	1	1	0	1	1	0	1	0	1	1	0	1	1	0	0	1	0	1	1	1	0	0	1	0	0
2	RBN1908	19052832	19064286	11454	0	0	1	1	1	0	0	1	1	1	1	0	1	0	0	0	1	1	1	0	1	1	0	1	1	0	1	0	1	1	0	1	1	0	0	1	0	1	1	1	0	0	1	0	0
2	RBN1909	19064287	19073451	9164	0	0	0	1	1	0	0	1	1	1	1	0	1	0	0	0	1	1	1	0	1	1	0	1	1	0	1	0	1	1	0	1	1	0	0	1	0	1	1	1	0	0	1	0	0
2	RBN1910	19073452	19086618	13166	0	0	0	1	1	1	0	1	1	1	1	0	1	0	0	0	1	1	1	0	1	1	1	1	1	0	1	0	1	1	0	1	1	0	0	1	1	1	1	1	0	0	1	1	0
2	RBN1911	19086619	19110178	23559	0	0	0	1	1	1	0	1	1	1	1	0	1	0	0	0	1	1	1	0	1	1	1	1	1	0	1	0	1	1	0	1	1	0	0	1	1	1	1	1	0	0	1	1	0
2	RBN1912	19110179	19120982	10803	0	0	0	1	1	1	0	0	1	1	1	0	1	0	0	0	1	1	1	0	1	1	1	1	1	0	1	0	1	1	0	1	1	0	0	1	1	1	1	1	0	0	0	1	0
2	RBN1913	19120983	19140022	19039	0	0	0	1	1	1	0	0	1	1	1	0	1	0	0	1	1	1	1	0	1	1	1	1	1	0	1	0	1	1	0	1	1	0	0	1	1	1	1	1	0	0	0	1	0
2	RBN1914	19140023	19156737	16714	1	1	0	1	1	1	1	0	1	1	1	0	1	0	1	1	1	1	1	0	1	1	1	1	1	0	1	0	1	1	0	0	1	1	0	1	1	1	1	1	1	1	0	1	0
2	RBN1915	19156738	19171481	14743	1	1	0	1	1	1	1	0	1	1	1	0	1	0	1	1	1	1	1	0	1	1	1	1	1	0	1	0	1	1	0	0	1	1	1	1	1	1	1	1	1	1	0	1	0
2	RBN1916	19171482	19182448	10966	1	1	0	1	1	1	1	0	1	1	1	0	1	0	1	1	1	1	1	0	1	1	1	1	1	0	1	0	1	1	0	0	1	1	1	1	1	1	1	1	1	1	0	1	0
2	RBN1917	19182449	19187927	5478	1	1	0	1	1	1	1	0	1	1	1	0	1	0	1	1	1	1	1	0	1	1	1	1	1	0	1	0	1	1	0	0	1	1	1	1	1	1	1	1	1	1	0	1	0
2	RBN1918	19187928	19194944	7016	1	1	1	1	1	1	1	0	1	0	1	0	1	0	1	1	1	1	1	0	0	1	1	0	0	0	0	1	1	1	0	0	0	1	1	1	1	1	0	1	1	1	0	1	0
2	RBN1919	19194945	19206351	11406	1	1	1	1	1	1	1	0	1	0	1	0	1	0	1	1	1	1	1	0	0	1	1	0	0	0	0	1	1	1	0	0	0	1	1	1	1	1	0	1	1	1	0	1	0
2	RBN1920	19206352	19231540	25188	1	1	1	1	1	1	1	0	1	0	1	0	1	0	1	1	1	1	1	0	0	1	1	0	0	0	0	1	1	1	0	0	0	1	1	1	1	1	0	1	1	1	0	1	0
2	RBN1921	19231541	19322842	91301	1	1	1	1	1	1	1	0	1	0	1	0	1	0	1	1	0	1	1	0	0	1	1	0	0	0	0	1	1	1	0	0	0	1	1	1	1	1	0	1	1	1	0	1	0
2	RBN1922	19322843	19339458	16615	1	0	1	1	1	1	0	0	0	0	1	0	1	0	1	1	0	1	1	0	0	1	1	0	0	0	0	1	1	1	0	0	0	1	1	1	1	1	0	1	1	1	0	1	0
2	RBN1923	19339459	19389599	50140	1	0	1	1	1	1	0	0	0	0	1	0	1	0	1	1	0	1	1	0	0	1	1	0	0	0	0	1	1	1	0	0	0	1	1	1	1	1	0	1	1	1	0	1	0
2	RBN1924	19389600	19419977	30377	1	0	2	2	1	1	1	2	0	0	1	2	2	2	2	2	2	2	0	2	2	2	2	2	1	2	2	2	2	2	2	0	1	1	2	2	1	2	0	2	0	2	2	1	2
2	RBN1925	19419978	19433352	13374	1	0	1	1	1	1	1	2	1	0	1	1	1	2	1	2	2	1	1	2	2	1	1	2	1	2	2	1	2	1	2	0	1	1	1	1	1	2	0	1	0	2	2	1	2
2	RBN1926	19433353	19446766	13413	1	0	1	1	1	1	1	2	1	0	1	1	1	2	1	2	2	1	1	2	2	1	1	2	1	2	2	1	2	1	2	0	1	1	1	1	1	2	0	1	0	2	2	1	2
2	RBN1927	19446767	19461605	14838	1	0	1	1	1	1	1	2	1	0	1	1	1	2	1	2	2	1	1	2	2	1	1	2	1	2	2	1	2	1	2	0	1	1	1	1	1	2	0	1	0	2	2	1	2
2	RBN1928	19461606	19467961	6355	1	0	1	1	1	1	1	2	1	0	1	1	1	2	1	2	2	1	1	2	2	1	1	2	1	2	2	1	2	1	2	0	1	1	1	1	1	2	0	1	0	2	2	1	2
2	RBN1929	19467962	19480623	12661	1	0	1	1	1	1	1	2	1	0	1	1	1	2	1	2	2	1	1	2	2	1	1	2	1	2	2	1	2	1	2	0	1	1	1	1	1	2	0	1	0	2	2	1	2
2	RBN1930	19480624	19497973	17349	1	0	1	1	1	1	1	2	1	0	1	1	1	0	1	2	2	1	1	2	2	1	1	2	1	2	2	1	2	1	2	0	1	1	1	1	1	2	0	1	0	2	2	1	2
2	RBN1931	19497974	19520181	22207	1	0	1	1	1	1	1	2	1	0	1	1	1	0	1	2	2	1	1	2	2	1	1	2	1	2	2	1	2	1	2	0	1	1	1	1	1	2	0	1	0	0	2	1	2
2	RBN1932	19520182	19534362	14180	1	0	1	1	1	1	1	2	1	0	1	1	1	0	1	2	2	1	1	2	2	1	1	2	1	2	1	1	2	1	2	0	1	1	1	1	1	2	0	1	0	0	2	1	1
2	RBN1933	19534363	19579671	45308	1	0	1	1	1	1	1	2	1	0	1	1	1	0	1	2	2	1	1	2	1	1	1	2	1	2	1	1	1	1	2	0	1	1	1	1	1	2	0	1	0	0	2	1	1
2	RBN1934	19579672	19584969	5297	1	0	1	1	1	1	1	2	1	0	1	1	1	0	1	1	2	1	1	2	1	1	1	1	1	2	1	1	1	1	2	0	1	1	1	1	1	2	0	1	1	0	2	1	1
2	RBN1935	19584970	19597165	12195	1	0	1	1	1	1	1	2	1	0	1	1	1	0	1	1	2	1	1	2	1	1	1	1	1	2	1	1	1	1	1	0	1	1	1	1	1	2	0	1	1	0	2	1	1
2	RBN1936	19597166	19629154	31988	1	0	1	1	1	1	1	2	1	0	1	1	1	0	1	1	2	1	1	2	1	1	1	1	1	2	1	1	1	1	1	0	0	1	1	1	1	2	0	1	1	0	2	1	1
2	RBN1937	19629155	19665229	36074	1	0	1	1	1	1	1	2	1	0	1	1	1	0	1	1	2	1	1	2	1	1	1	1	1	2	0	1	1	1	1	0	0	1	1	1	1	2	0	1	1	0	2	1	1
2	RBN1938	19665230	19673621	8391	1	0	1	1	1	1	1	2	1	0	1	1	1	0	1	1	2	1	1	2	1	1	1	1	1	2	0	1	1	1	1	0	0	1	1	1	1	2	0	1	1	0	2	1	1
2	RBN1939	19673622	19682272	8650	1	0	1	1	1	1	1	2	1	0	1	0	1	0	1	1	0	1	1	2	1	1	1	1	1	2	0	1	1	1	1	0	0	1	1	1	1	2	0	1	1	0	2	1	1
2	RBN1940	19682273	19688609	6336	1	0	1	1	1	1	1	2	1	0	1	0	1	0	1	1	0	1	1	2	1	1	1	1	1	2	0	1	1	1	1	0	0	1	1	1	1	2	0	1	1	0	2	1	1
2	RBN1941	19688610	19697599	8989	1	0	1	1	1	1	1	2	1	0	1	0	1	0	1	1	0	1	1	2	1	1	1	1	1	2	0	1	1	1	1	0	0	1	1	0	1	2	0	1	1	0	2	1	1
2	RBN1942	19697600	19714490	16890	1	0	1	1	1	1	1	2	1	0	1	0	1	0	1	1	0	1	1	0	1	1	1	1	1	2	0	1	1	1	1	0	0	1	0	0	1	2	0	1	1	0	2	1	1
2	RBN1943	19714491	19737370	22879	1	0	1	1	1	1	1	0	1	0	1	0	1	0	1	1	0	1	1	0	1	1	1	0	1	2	0	1	1	1	1	0	0	1	0	0	1	2	0	1	1	0	0	1	1
2	RBN1944	19737371	19755967	18596	1	0	1	1	1	1	1	0	1	0	1	0	1	0	1	1	0	1	1	0	0	1	1	0	1	2	0	1	1	1	1	0	0	1	0	0	1	1	0	1	1	0	0	1	0
2	RBN1945	19755968	19761479	5511	1	0	1	1	1	1	1	0	1	0	1	0	1	0	1	1	0	1	1	0	0	1	1	0	1	2	0	1	1	1	1	0	0	1	0	0	1	1	0	1	1	0	0	1	0
2	RBN1946	19761480	19791833	30353	1	0	1	1	1	1	0	0	1	0	1	0	1	1	1	1	0	1	1	0	0	1	1	0	0	0	0	1	1	1	1	0	0	1	0	0	1	1	0	1	1	1	0	1	0
2	RBN1947	19791834	19802228	10394	1	0	1	1	1	1	1	0	1	0	1	0	1	1	1	1	0	1	1	0	0	1	1	0	0	0	0	1	1	1	1	0	0	1	0	0	1	1	0	1	1	1	0	1	0
2	RBN1948	19802229	19809338	7109	1	0	1	1	1	1	1	0	1	0	1	0	1	1	1	1	0	1	1	0	0	1	1	0	0	0	0	1	1	1	1	0	0	1	0	0	1	1	0	1	1	1	0	1	0
2	RBN1949	19809339	19820755	11416	0	0	1	1	1	1	1	0	1	1	1	0	1	1	1	1	0	1	1	0	0	1	1	0	1	0	1	1	1	1	1	0	0	1	0	0	1	1	0	1	1	1	0	1	0
2	RBN1950	19820756	19829664	8908	0	0	1	1	1	1	1	0	1	1	1	0	1	1	1	1	0	1	1	0	0	1	1	0	1	0	1	1	1	1	1	0	0	1	0	0	1	1	0	0	1	1	0	1	0
2	RBN1951	19829665	19836016	6351	0	0	1	1	1	1	1	0	1	1	1	0	1	1	1	1	0	1	1	0	0	1	1	0	1	0	0	1	1	1	1	0	0	1	0	0	1	1	0	0	1	1	0	1	0
2	RBN1952	19836017	19865372	29355	0	0	1	1	1	1	1	0	1	1	1	0	1	1	1	1	0	1	1	0	0	1	1	0	1	0	0	1	1	1	1	0	0	1	0	0	1	1	0	0	1	0	0	1	0
2	RBN1953	19865373	19879664	14291	0	0	0	0	1	0	1	0	2	1	1	0	0	1	0	0	0	0	0	0	0	0	1	0	1	0	0	0	0	1	0	0	0	0	0	0	1	1	2	0	1	0	0	1	0
2	RBN1954	19879665	19911915	32250	0	1	0	0	1	0	1	0	2	1	1	0	0	1	0	0	0	0	0	0	0	0	1	0	1	0	0	0	0	1	0	0	1	0	0	1	1	1	2	0	1	0	0	1	1
2	RBN1955	19911916	19959665	47749	1	1	0	0	1	0	1	0	2	1	1	0	0	1	0	0	0	0	0	0	0	0	1	0	1	0	0	0	0	1	0	0	1	0	0	1	1	1	2	0	1	1	0	1	1
2	RBN1956	19959666	19973233	13567	1	1	1	1	1	1	1	1	1	0	1	0	1	1	1	1	0	1	1	0	0	1	1	1	0	0	0	1	1	1	1	0	0	1	0	0	1	1	0	1	1	1	0	1	0
2	RBN1957	19973234	20024191	50957	1	1	1	1	1	1	1	1	1	0	1	0	1	1	1	1	0	1	1	0	0	1	1	1	0	0	0	1	1	1	1	0	0	1	0	0	1	1	0	1	1	1	0	1	0
2	RBN1958	20024192	20033658	9466	1	0	1	1	1	1	1	1	1	0	1	0	1	0	1	1	0	1	1	0	0	1	1	1	0	0	0	1	1	1	1	0	0	1	0	0	1	1	0	1	1	1	0	1	0
2	RBN1959	20033659	20062984	29325	1	0	1	1	1	1	0	1	1	0	1	0	1	0	1	1	0	1	1	0	0	1	1	1	0	0	0	1	1	1	1	0	0	1	0	0	1	1	0	1	1	1	0	1	0
2	RBN1960	20062985	20120064	57079	1	1	1	1	1	1	1	1	1	0	1	0	1	1	1	1	0	1	1	0	0	1	1	1	0	0	0	1	1	1	1	0	0	1	0	0	1	1	0	1	1	1	0	1	0
2	RBN1961	20120065	20166966	46901	1	1	1	1	1	1	1	1	1	0	1	0	1	1	1	1	0	1	1	0	0	1	1	1	0	0	0	1	1	1	1	0	0	1	0	0	1	1	0	1	1	1	0	1	0
2	RBN1962	20166967	20180186	13219	1	1	1	1	1	1	1	1	1	0	1	0	1	1	1	1	0	1	1	0	0	1	1	1	0	0	0	1	1	1	1	0	0	1	0	0	1	1	0	1	1	1	0	1	0
2	RBN1963	20180187	20193628	13441	0	0	1	1	1	1	1	1	1	0	1	0	1	0	1	1	0	1	1	0	0	1	1	1	0	0	0	1	1	1	1	0	0	1	0	0	1	1	0	1	1	0	0	1	0
2	RBN1964	20193629	20199815	6186	0	0	1	1	1	1	0	1	1	0	1	0	1	0	1	1	0	1	1	0	0	1	1	1	0	0	0	1	1	1	1	0	0	1	0	0	1	1	0	1	1	0	0	1	0
2	RBN1965	20199816	20232752	32936	1	1	1	1	1	1	1	1	1	0	1	0	1	1	1	1	0	1	1	0	0	1	1	1	0	0	0	1	1	1	1	0	0	1	0	0	1	1	0	1	1	1	0	1	0
2	RBN1966	20232753	20303733	70980	1	1	1	1	1	1	1	1	1	0	1	0	1	1	1	1	0	1	1	0	0	1	1	1	0	0	0	1	1	1	1	0	0	1	0	0	1	1	0	1	1	1	0	1	0
2	RBN1967	20303734	20313346	9612	1	0	1	1	1	1	1	1	1	0	1	0	1	0	1	1	0	1	1	0	0	1	1	1	0	0	0	1	1	1	1	0	0	1	0	0	1	1	0	1	1	1	0	1	0
2	RBN1968	20313347	20321353	8006	1	0	1	1	1	1	1	1	1	0	1	0	1	0	1	1	0	1	1	0	0	1	1	1	0	0	0	1	1	1	1	0	0	1	0	0	1	1	0	1	1	1	0	1	0
2	RBN1969	20321354	20327457	6103	1	1	1	1	1	1	1	1	1	0	1	0	1	1	1	1	0	1	1	0	0	1	1	1	0	0	0	1	1	1	1	0	0	1	0	0	1	1	0	1	1	1	0	1	0
2	RBN1970	20327458	20341874	14416	1	1	1	1	1	1	1	1	1	0	1	0	1	1	1	1	0	1	1	0	0	1	1	1	0	0	0	1	1	1	1	0	0	1	0	0	1	1	0	1	1	1	0	1	0
2	RBN1971	20341875	20362848	20973	1	1	1	1	1	1	1	1	1	0	1	0	1	1	1	1	0	1	1	0	0	1	1	1	0	0	0	1	1	1	1	0	0	1	0	0	1	1	0	1	1	1	0	1	0
2	RBN1972	20362849	20544408	181559	1	1	1	1	1	1	1	1	1	0	1	0	1	1	1	1	0	1	1	0	0	1	1	1	0	0	0	1	1	1	1	0	0	1	0	0	1	1	0	1	1	1	0	1	0
2	RBN1973	20544409	20582387	37978	1	1	1	1	1	1	1	1	1	0	1	0	1	1	1	1	0	1	1	0	0	1	1	1	0	0	0	1	1	1	1	0	0	1	0	0	1	1	0	1	1	1	0	1	0
2	RBN1974	20582388	20600823	18435	1	1	1	1	1	1	1	1	1	0	1	0	1	1	1	1	0	1	1	0	0	1	1	1	0	0	0	1	1	1	1	0	0	1	0	0	1	1	0	1	1	1	0	1	0
2	RBN1975	20600824	20609558	8734	1	1	1	1	1	1	1	1	1	0	1	0	1	1	1	1	0	1	1	0	0	1	1	1	0	0	0	1	1	1	1	0	0	1	0	0	1	1	0	1	1	1	0	1	0
2	RBN1976	20609559	20711045	101486	1	1	1	1	1	1	1	1	1	0	0	0	1	1	1	1	0	1	1	0	0	1	1	1	0	0	0	1	1	1	1	0	0	1	0	0	1	1	0	1	1	1	0	1	0
2	RBN1977	20711046	20745530	34484	0	0	1	1	1	1	1	1	1	0	0	0	1	1	1	1	0	1	1	0	0	1	1	1	0	0	0	1	1	1	1	0	0	1	0	0	1	1	0	1	1	0	0	1	0
2	RBN1978	20745531	20758103	12572	0	0	1	1	1	1	1	1	1	0	0	0	1	0	1	1	0	1	1	0	0	1	1	1	0	0	0	1	1	1	1	0	0	1	0	0	1	1	0	1	1	0	0	1	0
2	RBN1979	20758104	20781739	23635	0	0	1	1	1	1	1	1	1	0	0	0	1	0	1	1	0	1	1	0	0	1	1	1	0	0	0	1	1	1	1	0	0	1	0	0	1	1	0	1	1	0	0	1	0
2	RBN1980	20781740	20791884	10144	0	0	1	1	1	1	1	1	1	0	0	0	1	0	1	1	0	1	1	0	0	1	1	1	0	0	0	1	1	1	1	0	0	1	0	0	1	1	0	1	1	0	0	1	0
2	RBN1981	20791885	20828530	36645	0	0	1	1	1	1	1	1	1	0	0	0	1	0	1	1	0	1	1	0	0	1	1	1	0	0	0	1	1	1	1	0	0	1	0	0	1	1	0	1	1	0	0	1	0
2	RBN1982	20828531	20836239	7708	0	0	1	1	1	1	1	1	1	0	0	0	1	0	1	1	0	1	1	0	0	1	1	1	0	0	0	1	1	1	1	0	0	1	0	0	1	1	0	1	1	0	0	1	0
2	RBN1983	20836240	20841621	5381	1	0	1	1	1	1	1	1	1	0	0	0	1	0	1	1	0	1	1	0	0	1	1	1	0	0	0	1	1	1	1	0	0	1	0	0	1	1	0	1	1	0	0	1	0
2	RBN1984	20841622	20856344	14722	1	0	1	1	1	1	0	1	1	0	0	0	1	0	1	1	0	1	1	0	0	1	1	1	0	0	0	1	1	1	1	0	0	1	0	0	1	1	0	1	1	0	0	1	0
2	RBN1985	20856345	20876406	20061	1	0	1	1	1	1	0	1	1	0	0	0	1	0	1	1	0	1	1	0	0	1	1	1	0	0	0	1	1	1	1	0	0	1	0	0	1	1	0	1	1	0	0	1	0
2	RBN1986	20876407	20887289	10882	1	0	1	1	1	1	0	1	1	0	0	0	1	1	1	1	0	1	1	0	0	1	1	1	0	0	0	1	1	1	1	0	0	1	0	0	1	1	0	1	1	1	0	1	0
2	RBN1987	20887290	21004696	117406	1	1	1	1	1	1	1	1	1	0	0	0	1	1	1	1	0	1	1	0	0	1	1	1	0	0	0	1	1	1	1	0	0	1	0	0	1	1	0	1	1	1	0	1	0
2	RBN1988	21004697	21060624	55927	0	1	1	1	1	1	1	1	1	0	0	0	1	0	1	1	0	1	1	0	0	1	1	1	0	0	0	1	1	1	1	0	0	1	0	0	1	1	0	1	1	1	0	1	0
2	RBN1989	21060625	21162250	101625	1	1	1	1	1	1	1	1	1	0	0	0	1	1	1	1	0	1	1	0	0	1	1	1	0	0	0	1	1	1	1	0	0	1	0	0	1	1	0	1	1	1	0	1	0
2	RBN1990	21162251	21357043	194792	1	1	1	1	1	1	1	1	1	0	0	0	1	1	1	1	0	1	1	0	0	1	1	1	0	0	0	1	1	1	1	0	0	1	0	0	1	1	0	1	1	1	0	1	0
2	RBN1991	21357044	21364171	7127	1	1	1	1	1	1	1	1	1	0	0	0	1	1	1	1	0	1	1	0	0	1	1	1	0	0	0	1	1	1	1	0	0	1	0	0	1	1	0	1	1	1	0	1	0
2	RBN1992	21364172	21382296	18124	1	1	1	1	1	1	1	1	1	0	0	0	1	1	1	1	0	1	1	0	0	1	1	1	0	0	0	1	1	1	1	0	0	1	0	0	1	1	0	1	1	1	0	1	0
2	RBN1993	21382297	21388016	5719	1	1	1	1	1	1	1	1	1	0	0	0	1	1	1	1	0	1	1	0	0	1	1	1	0	0	0	1	1	1	1	0	0	1	0	0	1	1	0	1	1	1	0	1	0
2	RBN1994	21388017	21400711	12694	1	1	1	1	1	1	1	1	1	0	0	0	1	1	1	1	0	1	1	0	0	1	1	1	0	0	0	1	1	1	1	0	0	1	0	0	1	1	0	1	1	1	0	1	0
2	RBN1995	21400712	21423766	23054	1	1	1	1	1	1	1	1	1	0	0	0	1	1	1	1	0	1	1	0	0	1	1	1	0	0	0	1	1	1	1	0	0	1	0	0	1	1	0	1	1	1	0	1	0
2	RBN1996	21423767	21503099	79332	1	1	1	1	1	1	1	1	1	0	0	0	1	1	1	1	0	1	1	0	0	1	1	1	0	0	0	1	1	1	1	0	0	1	0	0	1	1	0	1	1	1	0	1	0
2	RBN1997	21503100	21616982	113882	1	1	1	1	1	1	1	1	1	0	0	0	1	1	1	1	0	1	1	0	0	1	1	1	0	0	0	1	1	1	1	0	0	1	0	0	1	1	0	1	1	1	0	1	0
2	RBN1998	21616983	21793997	177014	1	1	1	1	1	1	1	1	1	0	0	0	1	1	1	1	0	1	1	0	0	1	1	1	0	0	0	1	1	1	1	0	0	1	0	0	1	1	0	1	1	1	0	1	0
[truncated: 10,330 more rows]
[truncated: 142 more columns]
