# Supplementary material for: High-density genetic mapping identified QTLs for anaerobic germination tolerance in rice
Source: Front Plant Sci. 2022 Dec 23;13:1076600. doi: 10.3389/fpls.2022.1076600 (PMC9822775; doi:10.3389/fpls.2022.1076600)
Supplement: Supplementary file 3 [file Table_3.xlsx]

## Sheet: Sheet1
Table S3. Summary of the phenotypic effects of each locus
QTL	Marker interval	Elite allele donor	Maker type	Numbre of RILs	4d												6d
					coleoptile length(cm)			coleoptile diameter(mm)			coleoptile surface area(cm2)			coleoptile volume(mm3)			coleoptile length(cm)			coleoptile diameter(mm)			coleoptile surface area(cm2)			coleoptile volume(mm3)
					Phenotypic value	Difference between the two allele a	Sig.	Phenotypic value	Difference between the two allele a	Sig.	Phenotypic value	Difference between the two allele a	Sig.	Phenotypic value	Difference between the two allele a	Sig.	Phenotypic value	Difference between the two allele a	Sig.	Phenotypic value	Difference between the two allele a	Sig.	Phenotypic value	Difference between the two allele a	Sig.	Phenotypic value	Difference between the two allele a	Sig.
qCV1-1(4d/6d)	Bin117-Bin118	Kasalath	00	2	1.8915	0.319698	0.508528	0.8685	0.0739545	0.356933	0.5345	0.119384	0.41599	12.39	3.51167	0.314583	2.9855	0.404062	0.503832	0.9155	0.0600537	0.435666	1.5745	-0.397153	0.531983	21.1735	6.12335	0.236297
			22	121	1.5718			0.794545			0.415116			8.87833			2.58144			0.855446			1.97165			15.0501
qCV1-2(6d)	Bin329-Bin330	Kasalath	00	65	1.65222	0.150378	0.173127	0.819769	0.00803049	0.769402	0.467615	0.0649037	0.0829264	10.658	1.91129	0.0394463	2.7734	0.312553	0.046055	0.869815	9.46639e-05	0.99719	1.86711	-0.00677519	0.964097	18.6495	3.90991	0.00576459
			22	111	1.50184			0.811739			0.402712			8.74669			2.46085			0.869721			1.87388			14.7396
qCL4-2(6d);qCV4-2(6d)	Bin3788-Bin3789	TD70	qCL4-2(6d);qCV4-2(6d)	50	1.36404	-0.358146	0.00497744	0.77602	-0.0373086	0.152213	0.36064	-0.105489	0.00966543	7.67828	-2.44039	0.00929266	2.30284	-0.470489	0.00478462	0.84108	-0.0284486	0.27387	1.89586	-0.134354	0.424654	13.682	-3.20282	0.0324972
			22	70	1.72219			0.813329			0.466129			10.1187			2.77333			0.869529			2.03021			16.8849
qCSA4-2(6d)	Bin4035-Bin4036	TD70	00	50	1.52376	-0.0109299	0.925687	0.83796	0.0341383	0.188673	0.41336	-0.00481054	0.89531	9.65256	0.550948	0.538022	2.6111	0.0596969	0.702815	0.89776	0.0399228	0.110782	1.61756	-0.364572	0.0220739	16.4204	0.517717	0.704981
			22	129	1.53469			0.803822			0.418171			9.10161			2.5514			0.857837			1.98213			15.9026
qCD5(4d/6d)	Bin5167-Bin5168	TD70	00	5	0.933	-0.620452	0.0545184	0.572	-0.235774	0.176479	0.2118	-0.20292	0.0347372	4.7254	-4.25825	0.0580536	2.3452	-0.171832	0.687809	0.6454	-0.220654	0.248529	2.3232	0.381361	0.384163	12.3206	-2.91903	0.403683
			22	93	1.55345			0.807774			0.41472			8.98365			2.51703			0.866054			1.94184			15.2396
qCSA6(4d);qCV6-5(4d)	Bin6167-Bin6168	Kasalath	00	7	1.62629	0.104253	0.708025	0.843143	0.035882	0.6108	0.445857	0.0332158	0.703363	10.0061	0.705262	0.724476	2.76186	0.177498	0.610115	0.877857	0.016455	0.81354	2.16586	0.274868	0.493443	16.3996	0.17618	0.954644
			22	92	1.52203			0.807261			0.412641			9.30088			2.58436			0.861402			1.89099			16.2234
qCSA7(6d)	Bin7527-Bin7528	TD70	00	36	1.46414	-0.138778	0.306365	0.870222	0.0847847	0.00777066	0.414528	-0.0173993	0.688385	9.56525	0.238688	0.823792	2.48192	-0.169177	0.365809	0.913139	0.068316	0.0286808	1.47875	-0.549667	0.00338056	16.6192	0.713191	0.659403
			22	96	1.60292			0.785438			0.431927			9.32656			2.65109			0.844823			2.02842			15.906
qCD8(4d/6d)	Bin7843-Bin7844	TD70	00	1	0	-1.56776	0	0	-0.817514	0	0	-0.428063	0	0	-9.46841	0	0	-2.60373	0	0	-0.872662	0	0	-1.89381	0	0	-16.2329	0
			22	182	1.56776			0.817514			0.428063			9.46841			2.60373			0.872662			1.89381			16.2329
qCSA8(4d);qCV8-1(4d/6d)	Bin7941-Bin7942	Kasalath	00	4	2.0885	0.677848	0.418311	0.89625	0.116666	0.187142	0.6535	0.283107	0.322207	13.4672	5.49921	0.356214	2.9025	0.521298	0.264408	0.95325	0.115261	0.190818	2.19975	0.270301	0.667649	21.5755	7.59722	0.338464
			22	89	1.41065			0.779584			0.370393			7.96804			2.3812			0.837989			1.92945			13.9783
qCV8-2(4d)	Bin8412-Bin8413	Kasalath	00	6	1.55717	-0.0353375	0.905888	0.843667	0.0258095	0.626583	0.473	0.0449328	0.63186	9.64283	0.0942367	0.982193	2.438	-0.228622	0.552784	0.874	-0.000638655	0.993872	1.95017	0.042528	0.914219	16.4835	0.0062563	0.999128
			22	119	1.5925			0.817857			0.428067			9.5486			2.66662			0.874639			1.90764			16.4772
qCD10-2(4d/6d)	Bin10082-Bin10083	Kasalath	00	87	1.56267	0.049843	0.632785	0.852011	0.0737527	0.00188537	0.444839	0.0485332	0.139162	10.0062	1.26991	0.121309	2.64083	0.144439	0.311161	0.90208	0.0630922	0.00580099	1.66575	-0.359182	0.0129845	17.2548	2.23345	0.0724307
			22	85	1.51282			0.778259			0.396306			8.73632			2.49639			0.838988			2.02493			15.0213
qCD12-3(6d)	Bin12307-Bin12308	Kasalath	00	66	1.589	0.073	0.517	0.876394	0.095727	0	0.465848	0.063598	0.082	11.0112	2.42605	0.009	2.64724	0.085968	0.564	0.928227	0.091501	0	1.68291	-0.346317	0.02904	18.628	3.59677	0.007
			22	84	1.516			0.780667			0.40225			8.58514			2.56127			0.836726			2.02923			15.0313
a,phenotype of 0 allele minus that of 2 allele
