# Supplementary material for: High-density genetic mapping identified QTLs for anaerobic germination tolerance in rice
Source: Front Plant Sci. 2022 Dec 23;13:1076600. doi: 10.3389/fpls.2022.1076600 (PMC9822775; doi:10.3389/fpls.2022.1076600)
Supplement: Supplementary file 4 [file Table_4.xlsx]

## Sheet: Sheet1
Table S4 Number of elite alleles contained in each RIL.
Elite alleles	NO. of RILs	RILs
2	11	L2026, L2041, L2050, L2054, L2064, L2069, L2070, L2080, L2085, L2103, L2163
3	38	L2007, L2009, L2019, L2021, L2027, L2028, L2032, L2038, L2040, L2043, L2044, L2049, L2053, L2059, L2063, L2079, L2081, L2082, L2084, L2099, L2126, L2127, L2129, L2130, L2132, L2134, L2137, L2143, L2153, L2156, L2157, L2160, L2164, L2170, L2175, L2179, L2180, L2185,
4	60	L2001, L2003, L2012, L2014, L2017, L2020, L2029, L2033, L2035, L2042, L2048, L2052, L2055, L2056, L2060, L2066, L2067, L2068, L2073, L2074, L2076, L2077, L2078, L2083, L2088, L2089, L2091, L2094, L2095, L2102, L2104, L2110, L2111, L2112, L2113, L2115, L2117, L2118, L2119, L2120, L2122, L2124, L2125, L2140, L2141, L2145, L2146, L2147, L2149, L2152, L2155, L2159, L2161, L2166, L2167, L2172, L2176, …
5	40	L2002, L2004, L2005, L2008, L2010, L2011, L2013, L2023, L2024, L2030, L2031, L2037, L2046, L2047, L2051, L2057, L2061, L2072, L2090, L2092, L2093, L2096, L2098, L2100, L2106, L2107, L2114, L2116, L2121, L2123, L2138, L2139, L2144, L2154, L2158, L2169, L2171, L2174, L2181, L2183,
6	23	L2006, L2015, L2018, L2025, L2034, L2036, L2045, L2058, L2075, L2086, L2097, L2105, L2109, L2128, L2135, L2142, L2150, L2151, L2162, L2168, L2173, L2178, L2182
7	12	L2016, L2022, L2039, L2062, L2065, L2101, L2108, L2131, L2133, L2136, L2148, L2165
