# Supplementary material for: High-density genetic mapping identified QTLs for anaerobic germination tolerance in rice
Source: Front Plant Sci. 2022 Dec 23;13:1076600. doi: 10.3389/fpls.2022.1076600 (PMC9822775; doi:10.3389/fpls.2022.1076600)
Supplement: Supplementary file 5 [file Table_5.xlsx]

## Sheet: T-CK_vs_K-CK
GeneID	sampleA	sampleB	baseMeanA	baseMeanB	baseMean	log2FoldChange	pvalue	padj	Significant
Os01g0944100	T-CK	K-CK	20451.1	40.5965	10245.8	8.98107	0	0	Y
Os02g0216300	T-CK	K-CK	9214.26	276.68	4745.47	5.05643	0	0	Y
Os04g0227500	T-CK	K-CK	108.231	20999.7	10554	-7.6023	0	0	Y
Os04g0316200	T-CK	K-CK	8466.34	61.3826	4263.86	7.11547	0	0	Y
Os05g0208500	T-CK	K-CK	4584.34	68.3301	2326.34	6.07606	0	0	Y
Os11g0700900	T-CK	K-CK	20395	88.8726	10241.9	7.83987	0	0	Y
Os12g0569300	T-CK	K-CK	7084.73	21.2875	3553.01	8.36913	0	0	Y
Os11g0251400	T-CK	K-CK	15627.3	48.4704	7837.88	8.32919	2.46904e-297	6.89726e-294	Y
Os01g0120300	T-CK	K-CK	125.46	3899.66	2012.56	-4.95905	7.78864e-290	1.93401e-286	Y
Os12g0299300	T-CK	K-CK	3036.12	31.1487	1533.63	6.61969	2.01476e-262	4.50258e-259	Y
Os04g0429450	T-CK	K-CK	6574.44	9.35132	3291.89	9.46651	4.62657e-250	9.39951e-247	Y
Os10g0432200	T-CK	K-CK	3100.07	28.0447	1564.06	6.77461	2.09618e-245	3.90378e-242	Y
Os10g0370800	T-CK	K-CK	2777.9	46.9264	1412.41	5.89106	2.9213e-241	5.02195e-238	Y
Os08g0387050	T-CK	K-CK	11814.9	829.4	6322.13	3.83322	2.47621e-231	3.95274e-228	Y
Os01g0944200	T-CK	K-CK	19155.6	1002.49	10079.1	4.2567	6.26359e-227	9.33192e-224	Y
Os04g0297800	T-CK	K-CK	10932.8	5.86383	5469.32	10.8785	4.13862e-224	5.78061e-221	Y
Os11g0484300	T-CK	K-CK	105.256	3234.31	1669.78	-4.94412	6.93696e-223	9.11925e-220	Y
Os09g0112100	T-CK	K-CK	2980.09	16.1744	1498.13	7.54088	1.01022e-219	1.25425e-216	Y
Os03g0279200	T-CK	K-CK	69.5503	4200.12	2134.84	-5.91536	6.21688e-219	7.31236e-216	Y
Os08g0357300	T-CK	K-CK	3066.62	113.433	1590.03	4.75788	6.14588e-209	6.8674e-206	Y
Os03g0663750	T-CK	K-CK	40028.2	750.551	20389.4	5.73708	2.87199e-202	3.05634e-199	Y
Os02g0464550	T-CK	K-CK	3667.55	116.384	1891.97	4.98134	1.44797e-198	1.47087e-195	Y
Os08g0490900	T-CK	K-CK	98.356	2463.74	1281.05	-4.64625	5.26602e-197	5.11674e-194	Y
Os06g0142350	T-CK	K-CK	10438.4	302.935	5370.67	5.10726	1.69969e-191	1.5827e-188	Y
Os01g0498802	T-CK	K-CK	7974.11	249.338	4111.72	4.99941	6.94735e-190	6.21038e-187	Y
Os11g0701000	T-CK	K-CK	7032.41	6.36714	3519.39	10.1058	9.20757e-190	7.91426e-187	Y
Os03g0622500	T-CK	K-CK	14899.5	1438.61	8169.07	3.37286	1.76698e-188	1.46254e-185	Y
Os11g0303400	T-CK	K-CK	2116.11	146.715	1131.42	3.84763	7.14475e-187	5.56572e-184	Y
Os01g0348900	T-CK	K-CK	153248	15224.3	84236.4	3.33144	7.22238e-187	5.56572e-184	Y
Os01g0544450	T-CK	K-CK	58.1867	2038.13	1048.16	-5.12871	1.45348e-186	1.08274e-183	Y
Os03g0214100	T-CK	K-CK	18.1053	2535.12	1276.61	-7.12523	6.86029e-186	4.9456e-183	Y
Os07g0158900	T-CK	K-CK	5014.92	456.313	2735.62	3.45914	1.38787e-184	9.69253e-182	Y
Os02g0644600	T-CK	K-CK	842.241	6133.34	3487.79	-2.86444	7.56381e-176	5.12231e-173	Y
Os11g0155600	T-CK	K-CK	7476.07	843.435	4159.75	3.14795	1.25165e-169	8.227e-167	Y
Os07g0296000	T-CK	K-CK	2227.68	20.7698	1124.23	6.75281	1.78387e-168	1.13902e-165	Y
Os08g0367300	T-CK	K-CK	217.162	3401.1	1809.13	-3.96825	7.85227e-168	4.87452e-165	Y
Os07g0296900	T-CK	K-CK	3313.5	83.463	1698.48	5.30721	2.32943e-166	1.40698e-163	Y
Os05g0104700	T-CK	K-CK	10725.2	419.677	5572.44	4.67713	2.07689e-163	1.22143e-160	Y
Os07g0182900	T-CK	K-CK	139.283	1818.07	978.677	-3.70628	2.51146e-163	1.43913e-160	Y
Os11g0249000	T-CK	K-CK	190.193	3687.68	1938.94	-4.27603	1.75569e-162	9.80902e-160	Y
Os06g0318533	T-CK	K-CK	1982.13	15.9787	999.054	6.93705	5.5086e-156	3.00259e-153	Y
Os02g0215200	T-CK	K-CK	1380.43	21.5218	700.978	6.00542	1.58914e-152	8.45576e-150	Y
Os06g0513943	T-CK	K-CK	17.81	2673.08	1345.45	-7.23054	1.19937e-151	6.23338e-149	Y
Os11g0633500	T-CK	K-CK	1120.95	28.4486	574.698	5.30059	1.91024e-150	9.70231e-148	Y
Os01g0189800	T-CK	K-CK	1652.09	91.0898	871.589	4.18265	2.48312e-150	1.23317e-147	Y
Os01g0590200	T-CK	K-CK	47.2009	1530.03	788.617	-5.02357	1.63063e-147	7.92204e-145	Y
Os03g0842900	T-CK	K-CK	3321.31	263.711	1792.51	3.65533	2.52727e-146	1.20169e-143	Y
Os10g0552600	T-CK	K-CK	15.0341	2388.46	1201.75	-7.30369	4.46837e-145	2.0804e-142	Y
Os03g0104400	T-CK	K-CK	1518.68	86.6703	802.677	4.13659	8.85887e-142	4.04037e-139	Y
Os04g0394300	T-CK	K-CK	1948.98	9968.23	5958.61	-2.3546	1.28302e-141	5.7346e-139	Y
Os07g0197400	T-CK	K-CK	1391.51	24.5995	708.054	5.83032	1.34875e-141	5.91018e-139	Y
Os02g0797400	T-CK	K-CK	29.9046	1446.23	738.069	-5.59578	4.36278e-141	1.87499e-138	Y
Os08g0420600	T-CK	K-CK	149.793	1850.12	999.955	-3.62747	2.40599e-140	1.01451e-137	Y
Os07g0236200	T-CK	K-CK	1327.15	18.9836	673.067	6.11824	6.28401e-140	2.60065e-137	Y
Os12g0299700	T-CK	K-CK	6011.91	3.504	3007.71	10.7534	8.52028e-135	3.46202e-132	Y
Os11g0102600	T-CK	K-CK	1199.85	75.1346	637.492	3.99972	1.29966e-131	5.18659e-129	Y
Os04g0269900	T-CK	K-CK	1393.69	28.1694	710.929	5.62059	2.90511e-131	1.13901e-128	Y
Os11g0454000	T-CK	K-CK	5130.4	372.867	2751.63	3.78153	6.38754e-129	2.46119e-126	Y
Os11g0660400	T-CK	K-CK	1497.44	11.8611	754.649	7.00356	4.14112e-128	1.56857e-125	Y
Os06g0226000	T-CK	K-CK	1396.18	8.87692	702.531	7.32153	4.81318e-128	1.79275e-125	Y
Os01g0783800	T-CK	K-CK	1045.67	34.6111	540.141	4.91917	5.18977e-127	1.90133e-124	Y
Os11g0224900	T-CK	K-CK	31.935	1449.84	740.89	-5.50848	3.44386e-125	1.24134e-122	Y
Os11g0549665	T-CK	K-CK	3377.89	4.08387	1690.99	9.6992	5.66813e-125	2.01066e-122	Y
Os02g0725300	T-CK	K-CK	1811.03	201.961	1006.49	3.16467	5.92278e-125	2.06816e-122	Y
Os04g0445050	T-CK	K-CK	70.0771	1160.1	615.089	-4.04995	1.02925e-124	3.5387e-122	Y
Os05g0427400	T-CK	K-CK	24.4665	1299.26	661.864	-5.74086	2.06568e-124	6.99451e-122	Y
Os04g0478000	T-CK	K-CK	6217.81	2.90761	3110.36	11.0651	5.95498e-123	1.9863e-120	Y
Os01g0166800	T-CK	K-CK	74.2375	1389.3	731.768	-4.22634	5.55778e-121	1.82655e-118	Y
Os06g0159450	T-CK	K-CK	14.4028	1498.9	756.653	-6.703	2.14348e-120	6.94238e-118	Y
Os02g0808800	T-CK	K-CK	22393.5	2652.63	12523.1	3.07771	4.78036e-119	1.52616e-116	Y
Os01g0904400	T-CK	K-CK	39.2612	1482.32	760.789	-5.23666	2.07447e-117	6.52961e-115	Y
Os08g0558400	T-CK	K-CK	63.4117	2322.46	1192.93	-5.19332	1.25384e-116	3.89179e-114	Y
Os06g0138700	T-CK	K-CK	986.87	16.0043	501.437	5.94909	2.02063e-116	6.1859e-114	Y
Os12g0194100	T-CK	K-CK	1030.23	23.7445	526.988	5.437	3.38849e-116	1.01105e-113	Y
Os06g0159600	T-CK	K-CK	1396.43	42.818	719.624	5.0253	3.39309e-116	1.01105e-113	Y
Os02g0236600	T-CK	K-CK	75.3818	1501.66	788.519	-4.32002	5.12498e-116	1.50701e-113	Y
Os05g0476200	T-CK	K-CK	9.7534	1448.26	729.006	-7.20236	5.28627e-116	1.53425e-113	Y
Os08g0131200	T-CK	K-CK	1218.34	12643.2	6930.78	-3.3751	9.37642e-116	2.68646e-113	Y
Os09g0285900	T-CK	K-CK	65.7854	1446.41	756.1	-4.45737	5.55109e-114	1.57032e-111	Y
Os04g0308000	T-CK	K-CK	1092.96	43.4963	568.23	4.65572	2.81536e-113	7.86472e-111	Y
Os05g0438700	T-CK	K-CK	27.5741	2271.02	1149.29	-6.37296	3.77507e-113	1.04155e-110	Y
Os01g0361000	T-CK	K-CK	2581.58	4.11596	1292.85	9.31025	3.25743e-112	8.87768e-110	Y
Os01g0276700	T-CK	K-CK	30178.9	6726.29	18452.6	2.16557	3.45001e-112	9.28924e-110	Y
Os08g0276000	T-CK	K-CK	1465.72	53.0029	759.362	4.79819	3.6575e-112	9.73069e-110	Y
Os01g0926700	T-CK	K-CK	239.047	1846.36	1042.71	-2.94972	4.06542e-112	1.06887e-109	Y
Os08g0518900	T-CK	K-CK	82896	6842.22	44869.1	3.59887	4.24742e-112	1.10374e-109	Y
Os03g0793700	T-CK	K-CK	18532.2	714.735	9623.45	4.69662	2.22364e-111	5.71194e-109	Y
Os01g0612900	T-CK	K-CK	216.338	2033.51	1124.92	-3.23272	2.90647e-111	7.3811e-109	Y
Os10g0204300	T-CK	K-CK	1723.27	46.3592	884.815	5.22215	3.66613e-111	9.20571e-109	Y
Os03g0638400	T-CK	K-CK	790.179	29.4956	409.837	4.74058	7.11231e-111	1.76606e-108	Y
Os08g0185300	T-CK	K-CK	1223.86	8.68662	616.274	7.1358	1.39436e-110	3.4243e-108	Y
Os01g0813800	T-CK	K-CK	18.1563	1088.58	553.367	-5.90526	1.99626e-110	4.84919e-108	Y
Os06g0221300	T-CK	K-CK	3420.61	305.849	1863.23	3.48202	8.00745e-109	1.9242e-106	Y
Os04g0621700	T-CK	K-CK	1703.52	5.08298	854.301	8.42801	4.57428e-108	1.08751e-105	Y
Os03g0392250	T-CK	K-CK	820.2	43.0724	431.636	4.25363	1.31313e-107	3.08904e-105	Y
Os12g0478200	T-CK	K-CK	2825.54	349.217	1587.38	3.01608	3.50764e-107	8.16549e-105	Y
Os04g0526600	T-CK	K-CK	13529.2	366.459	6947.84	5.20771	7.69339e-107	1.77249e-104	Y
Os07g0550500	T-CK	K-CK	1992.75	145.337	1069.04	3.77566	1.05509e-105	2.40604e-103	Y
Os07g0110600	T-CK	K-CK	14.7945	1000.84	507.815	-6.0828	3.88683e-105	8.77402e-103	Y
Os09g0436500	T-CK	K-CK	7167.8	2.42495	3585.11	11.5894	2.62256e-104	5.8609e-102	Y
Os02g0755900	T-CK	K-CK	1408.72	68.2181	738.468	4.37501	6.15771e-104	1.3625e-101	Y
Os07g0406800	T-CK	K-CK	17.5213	929.364	473.443	-5.73592	1.21011e-103	2.65133e-101	Y
Os01g0571700	T-CK	K-CK	736.241	6389.11	3562.67	-3.11733	1.61741e-103	3.50931e-101	Y
Os11g0249700	T-CK	K-CK	1231.05	7.85228	619.45	7.25307	3.42578e-103	7.36147e-101	Y
Os01g0865100	T-CK	K-CK	15424.3	1155.67	8289.97	3.73847	5.18082e-103	1.10268e-100	Y
Os05g0235800	T-CK	K-CK	49.3623	2144.48	1096.92	-5.44276	7.18842e-103	1.51554e-100	Y
Os02g0699700	T-CK	K-CK	301.154	4576.28	2438.72	-3.92509	8.92433e-103	1.86393e-100	Y
Os02g0114200	T-CK	K-CK	12249.4	111462	61855.6	-3.18579	1.93904e-102	4.01238e-100	Y
Os03g0663400	T-CK	K-CK	2311.27	84.1851	1197.73	4.77888	9.00914e-102	1.84712e-99	Y
Os07g0192000	T-CK	K-CK	5856.57	293.739	3075.16	4.31717	1.48802e-101	3.02311e-99	Y
Os01g0167900	T-CK	K-CK	120.681	1471.03	795.856	-3.60875	3.51949e-101	7.0859e-99	Y
Os07g0159200	T-CK	K-CK	859.149	18.017	438.583	5.56155	9.23935e-101	1.84358e-98	Y
Os01g0342900	T-CK	K-CK	1711.13	167.323	939.228	3.35278	1.45191e-100	2.87145e-98	Y
Os02g0765400	T-CK	K-CK	926.341	24010.2	12468.3	-4.696	2.19835e-100	4.30953e-98	Y
Os01g0798100	T-CK	K-CK	4950.25	456.182	2703.22	3.4405	1.20974e-99	2.35089e-97	Y
Os12g0464400	T-CK	K-CK	6853.37	1619.63	4236.5	2.08109	1.93968e-99	3.7369e-97	Y
Os12g0590400	T-CK	K-CK	935.988	5127.29	3031.64	-2.45353	5.30959e-99	1.01418e-96	Y
Os06g0726200	T-CK	K-CK	14157.8	343.765	7250.79	5.36431	5.97099e-99	1.13084e-96	Y
Os11g0701200	T-CK	K-CK	2086.81	62.1418	1074.47	5.06994	4.48389e-98	8.42067e-96	Y
Os02g0211100	T-CK	K-CK	2061.47	162.803	1112.14	3.66382	4.95301e-98	9.22416e-96	Y
Os05g0491200	T-CK	K-CK	2930.2	346.132	1638.17	3.08185	5.5712e-98	1.02897e-95	Y
Os12g0555500	T-CK	K-CK	3259.89	66.3586	1663.12	5.61492	8.22344e-98	1.50637e-95	Y
Os05g0362100	T-CK	K-CK	191.177	1578.22	884.7	-3.0452	8.89284e-98	1.61575e-95	Y
Os06g0604300	T-CK	K-CK	10.5614	1026.54	518.55	-6.59869	1.03177e-97	1.85302e-95	Y
Os03g0750000	T-CK	K-CK	4285.77	433.777	2359.77	3.30485	1.03646e-97	1.85302e-95	Y
Os06g0711900	T-CK	K-CK	65.5103	1197.16	631.336	-4.19583	1.09105e-97	1.93514e-95	Y
Os01g0937100	T-CK	K-CK	24332.4	2142.82	13237.6	3.50566	2.19909e-97	3.8697e-95	Y
Os12g0508400	T-CK	K-CK	9.897	1097.38	553.637	-6.79936	1.51132e-95	2.63867e-93	Y
Os04g0680400	T-CK	K-CK	60.5661	2160.19	1110.38	-5.15968	1.70834e-95	2.95953e-93	Y
Os05g0221200	T-CK	K-CK	745.28	37.3099	391.295	4.32388	2.44178e-94	4.1976e-92	Y
Os05g0210500	T-CK	K-CK	20.0681	776.019	398.043	-5.27369	5.3572e-94	9.13914e-92	Y
Os04g0445000	T-CK	K-CK	43.6023	1259.06	651.333	-4.85309	5.75333e-94	9.74055e-92	Y
Os11g0170400	T-CK	K-CK	651.289	27.0624	339.176	4.58153	6.15167e-94	1.03367e-91	Y
Os11g0249600	T-CK	K-CK	1162.86	5.0142	583.937	7.87876	8.13292e-94	1.35638e-91	Y
Os03g0765400	T-CK	K-CK	6889.3	1287.89	4088.59	2.41915	8.76778e-94	1.45142e-91	Y
Os09g0334600	T-CK	K-CK	194.011	1479.79	836.903	-2.93185	2.89155e-93	4.7515e-91	Y
Os10g0450900	T-CK	K-CK	9709.74	1166.54	5438.14	3.05775	5.25145e-93	8.56638e-91	Y
Os12g0433500	T-CK	K-CK	37.5706	1329.7	683.635	-5.14023	8.75125e-93	1.41719e-90	Y
Os03g0223301	T-CK	K-CK	3719.12	2.37635	1860.75	10.6449	3.23802e-92	5.20599e-90	Y
Os05g0525900	T-CK	K-CK	9141.67	2530.14	5835.91	1.85314	1.3156e-91	2.10007e-89	Y
Os01g0690800	T-CK	K-CK	874.472	47.6971	461.085	4.20209	2.00035e-91	3.17048e-89	Y
Os03g0424000	T-CK	K-CK	816.412	12.3104	414.361	6.0371	3.10592e-91	4.88811e-89	Y
Os05g0113900	T-CK	K-CK	17.4523	865.514	441.483	-5.6348	4.95283e-91	7.74026e-89	Y
Os12g0553200	T-CK	K-CK	1491.94	154.988	823.463	3.26551	5.72298e-91	8.88175e-89	Y
Os02g0245200	T-CK	K-CK	1936.85	3.35819	970.104	9.12343	6.2143e-91	9.57774e-89	Y
Os08g0132600	T-CK	K-CK	1486.06	64.0831	775.073	4.54355	7.02445e-91	1.07522e-88	Y
Os10g0114850	T-CK	K-CK	30.4381	914.374	472.406	-4.90236	8.1812e-91	1.24377e-88	Y
Os05g0497150	T-CK	K-CK	17.4664	769.688	393.577	-5.46475	2.51571e-90	3.79872e-88	Y
Os07g0452500	T-CK	K-CK	4871.92	868.038	2869.98	2.48891	2.56357e-90	3.84501e-88	Y
Os07g0565000	T-CK	K-CK	1016.76	5.78727	511.274	7.45359	1.08377e-89	1.61467e-87	Y
Os12g0541200	T-CK	K-CK	814.804	6.17807	410.491	7.06075	3.00865e-89	4.4528e-87	Y
Os03g0699000	T-CK	K-CK	3385.91	300.34	1843.12	3.4965	3.42662e-89	5.03804e-87	Y
Os06g0168600	T-CK	K-CK	565.478	3799.34	2182.41	-2.74765	3.80488e-89	5.55761e-87	Y
Os01g0386500	T-CK	K-CK	974.632	10.6882	492.66	6.50604	5.71642e-89	8.29549e-87	Y
Os12g0118800	T-CK	K-CK	9263.37	5.76662	4634.57	10.6439	2.65026e-88	3.82116e-86	Y
Os02g0807700	T-CK	K-CK	814.144	22.986	418.565	5.1281	3.08716e-88	4.42256e-86	Y
Os06g0115700	T-CK	K-CK	8.33588	1080.65	544.492	-7.01921	5.9922e-88	8.52953e-86	Y
Os03g0301950	T-CK	K-CK	1734.26	141.872	938.065	3.61516	8.94522e-88	1.26524e-85	Y
Os05g0332300	T-CK	K-CK	398.504	3202.19	1800.35	-3.00725	1.16805e-87	1.64173e-85	Y
Os11g0701400	T-CK	K-CK	27765.1	925.029	14345.1	4.90794	7.09803e-87	9.91417e-85	Y
Os07g0517900	T-CK	K-CK	844.08	49.4807	446.78	4.09831	7.27677e-87	1.01007e-84	Y
Os06g0154400	T-CK	K-CK	4073.86	388.64	2231.25	3.38972	7.43751e-87	1.02601e-84	Y
Os06g0187000	T-CK	K-CK	74.9133	893.227	484.07	-3.57571	2.32789e-86	3.19163e-84	Y
Os12g0539700	T-CK	K-CK	807.145	14.5237	410.834	5.81659	8.23677e-86	1.12241e-83	Y
Os04g0194500	T-CK	K-CK	87.0178	1166.42	626.721	-3.74462	9.0324e-86	1.22337e-83	Y
Os03g0820500	T-CK	K-CK	1068.05	121.353	594.703	3.14035	9.46354e-86	1.27404e-83	Y
Os01g0267900	T-CK	K-CK	735.314	3727.79	2231.55	-2.34198	1.34347e-85	1.79784e-83	Y
Os02g0829100	T-CK	K-CK	13.6147	758.82	386.217	-5.79959	4.73005e-85	6.29209e-83	Y
Os09g0551800	T-CK	K-CK	30.2731	686.996	358.635	-4.50364	8.6191e-85	1.13976e-82	Y
Os02g0145000	T-CK	K-CK	2830.69	2.19844	1416.45	10.2541	1.3611e-84	1.78928e-82	Y
Os01g0644200	T-CK	K-CK	1530.63	137.457	834.042	3.48005	1.4335e-84	1.87345e-82	Y
Os03g0601100	T-CK	K-CK	1437.77	124.978	781.374	3.52385	1.47847e-84	1.92098e-82	Y
Os01g0849600	T-CK	K-CK	1024.03	105.155	564.595	3.28694	1.81238e-84	2.34122e-82	Y
Os08g0475100	T-CK	K-CK	48.7723	1920.67	984.724	-5.30292	2.54839e-84	3.27307e-82	Y
Os04g0538000	T-CK	K-CK	1375.94	204.566	790.252	2.75131	2.97961e-84	3.80505e-82	Y
Os10g0391500	T-CK	K-CK	1494.39	160.074	827.232	3.22523	1.13888e-83	1.44612e-81	Y
Os06g0720000	T-CK	K-CK	575.027	14.2515	294.639	5.31555	1.3492e-83	1.7035e-81	Y
Os09g0551600	T-CK	K-CK	392.094	3111.22	1751.66	-2.9886	3.00433e-83	3.77195e-81	Y
Os02g0811800	T-CK	K-CK	137294	17846.6	77570.1	2.94358	9.2065e-83	1.14942e-80	Y
Os08g0538600	T-CK	K-CK	7974.84	1701.35	4838.09	2.22859	9.84087e-83	1.2218e-80	Y
Os01g0702500	T-CK	K-CK	4487.23	651.698	2569.46	2.7843	1.53805e-82	1.89902e-80	Y
Os09g0345600	T-CK	K-CK	583.939	11.6594	297.799	5.65153	2.13837e-82	2.62573e-80	Y
Os07g0474700	T-CK	K-CK	3.77576	1971.34	987.559	-9.02452	7.81647e-81	9.54549e-79	Y
Os05g0240200	T-CK	K-CK	1878.44	160.326	1019.38	3.5539	8.32716e-81	1.01139e-78	Y
Os02g0584800	T-CK	K-CK	55.3223	772.123	413.722	-3.80398	1.83988e-80	2.22257e-78	Y
Os10g0171500	T-CK	K-CK	1201.56	114.706	658.134	3.38999	1.9697e-80	2.36661e-78	Y
Os03g0742900	T-CK	K-CK	807.867	5385.17	3096.52	-2.7373	2.99322e-80	3.57713e-78	Y
Os06g0559400	T-CK	K-CK	868.76	100.786	484.773	3.10667	4.35112e-80	5.17228e-78	Y
Os02g0684500	T-CK	K-CK	7.62427	1100.82	554.221	-7.18268	7.75781e-80	9.1731e-78	Y
Os02g0805200	T-CK	K-CK	659.6	3358.84	2009.22	-2.3486	7.99529e-80	9.40414e-78	Y
Os02g0600100	T-CK	K-CK	139.029	1085.69	612.36	-2.96403	1.18479e-79	1.38627e-77	Y
Os11g0640300	T-CK	K-CK	823.901	5.61349	414.757	7.15707	2.02776e-79	2.36023e-77	Y
Os08g0384500	T-CK	K-CK	170.211	1406.75	788.478	-3.04674	2.15148e-79	2.49126e-77	Y
Os01g0757500	T-CK	K-CK	2462.97	531.051	1497.01	2.21259	6.01504e-79	6.92907e-77	Y
Os05g0519700	T-CK	K-CK	9659.19	1612.22	5635.7	2.58246	3.32951e-78	3.81579e-76	Y
Os03g0743650	T-CK	K-CK	2125.23	2.27914	1063.75	9.83905	3.5769e-78	4.0784e-76	Y
Os01g0753000	T-CK	K-CK	3668.6	884.216	2276.41	2.05286	6.70613e-78	7.60754e-76	Y
Os06g0347100	T-CK	K-CK	11407.6	12.7997	5710.19	9.81011	1.17417e-77	1.32527e-75	Y
Os08g0538700	T-CK	K-CK	334.769	1898.21	1116.49	-2.5029	1.99215e-77	2.23722e-75	Y
Os11g0236100	T-CK	K-CK	105.573	2132.4	1118.99	-4.33599	2.23056e-77	2.49243e-75	Y
Os08g0300501	T-CK	K-CK	1260.51	15083.1	8171.79	-3.58108	2.50456e-77	2.78467e-75	Y
Os01g0353900	T-CK	K-CK	545.758	27.0546	286.406	4.32743	4.33136e-77	4.79195e-75	Y
Os05g0358200	T-CK	K-CK	21.2682	665.452	343.36	-4.97091	5.06064e-77	5.5712e-75	Y
Os11g0149200	T-CK	K-CK	1957.91	253.051	1105.48	2.95164	6.67699e-77	7.31458e-75	Y
Os01g0711100	T-CK	K-CK	6009.94	1609.69	3809.81	1.90083	1.47281e-76	1.60558e-74	Y
Os01g0685900	T-CK	K-CK	10.6265	1155.49	583.056	-6.76775	2.47146e-76	2.68117e-74	Y
Os03g0168100	T-CK	K-CK	6307.97	938.2	3623.08	2.7497	2.74697e-76	2.96566e-74	Y
Os09g0545300	T-CK	K-CK	611.824	30.4147	321.119	4.33632	4.09175e-76	4.39627e-74	Y
Os02g0332450	T-CK	K-CK	4316.09	732.798	2524.44	2.55867	5.51633e-76	5.89852e-74	Y
Os04g0431300	T-CK	K-CK	554.413	14.1769	284.295	5.30694	1.01626e-75	1.08149e-73	Y
Os01g0877900	T-CK	K-CK	1005.35	124.073	564.709	3.01883	1.21004e-75	1.28161e-73	Y
Os03g0663700	T-CK	K-CK	201.493	1641.2	921.346	-3.02577	3.1148e-75	3.28347e-73	Y
Os05g0488100	T-CK	K-CK	41.4487	711.344	376.396	-4.10498	5.59159e-75	5.8667e-73	Y
Os11g0522900	T-CK	K-CK	114.592	958.673	536.633	-3.06594	2.07207e-74	2.16387e-72	Y
Os01g0660200	T-CK	K-CK	42.7027	933.387	488.045	-4.45505	2.14557e-74	2.23019e-72	Y
Os03g0750300	T-CK	K-CK	59.6495	1046.32	552.986	-4.13153	2.29664e-74	2.37617e-72	Y
Os08g0215300	T-CK	K-CK	2049.23	2.32774	1025.78	9.78561	2.39442e-74	2.46593e-72	Y
Os12g0242100	T-CK	K-CK	1510.16	65.8442	788	4.52777	3.47337e-74	3.56069e-72	Y
Os10g0104900	T-CK	K-CK	4.45099	1311.28	657.865	-8.17568	4.28961e-74	4.37736e-72	Y
Os02g0147200	T-CK	K-CK	527.438	8.89174	268.165	5.87714	1.35479e-73	1.37622e-71	Y
Os01g0914300	T-CK	K-CK	28.0425	637.622	332.832	-4.50761	1.75579e-73	1.77549e-71	Y
Os05g0313700	T-CK	K-CK	29.4255	553.581	291.503	-4.23028	2.5108e-73	2.52753e-71	Y
Os01g0932550	T-CK	K-CK	51.8069	864.86	458.334	-4.06561	2.99814e-73	3.00459e-71	Y
Os06g0168700	T-CK	K-CK	52.9475	891.002	471.975	-4.07179	5.70629e-73	5.69305e-71	Y
Os02g0714200	T-CK	K-CK	84.6799	1003.18	543.928	-3.56583	8.54265e-73	8.48494e-71	Y
Os03g0230500	T-CK	K-CK	2435.93	504.232	1470.08	2.27314	1.24169e-72	1.22785e-70	Y
Os03g0587200	T-CK	K-CK	20.4815	1081.33	550.904	-5.72434	2.94801e-72	2.9023e-70	Y
Os07g0516500	T-CK	K-CK	1842.64	257.868	1050.26	2.83555	1.37046e-71	1.34329e-69	Y
Os05g0202500	T-CK	K-CK	2916.35	251.884	1584.12	3.53433	2.06919e-71	2.01932e-69	Y
Os01g0900800	T-CK	K-CK	211.57	1503.97	857.768	-2.83091	3.30952e-71	3.2157e-69	Y
Os08g0184600	T-CK	K-CK	1041.38	74.2155	557.797	3.81052	3.58469e-71	3.46799e-69	Y
Os11g0258900	T-CK	K-CK	1677.88	2.4653	840.174	9.49343	4.74182e-71	4.56768e-69	Y
Os04g0687900	T-CK	K-CK	2139.8	515.006	1327.4	2.05516	1.20218e-70	1.15306e-68	Y
Os10g0513900	T-CK	K-CK	2409.92	201.527	1305.72	3.58079	1.74907e-70	1.67044e-68	Y
Os07g0658600	T-CK	K-CK	155.96	1020.32	588.138	-2.71099	2.35824e-70	2.24263e-68	Y
Os12g0635400	T-CK	K-CK	1938.71	368.329	1153.52	2.39657	6.58876e-70	6.23922e-68	Y
Os04g0460300	T-CK	K-CK	4252.74	797.509	2525.12	2.4148	8.26868e-70	7.79698e-68	Y
Os11g0180300	T-CK	K-CK	541.655	33.8759	287.765	3.99086	1.23725e-69	1.16177e-67	Y
Os12g0125400	T-CK	K-CK	1061.69	146.887	604.29	2.85542	1.3932e-69	1.30273e-67	Y
Os01g0896300	T-CK	K-CK	6.40809	827.695	417.051	-7.00795	1.89198e-69	1.76174e-67	Y
Os01g0259900	T-CK	K-CK	19.6963	647.118	333.407	-5.03863	3.10057e-69	2.87517e-67	Y
Os04g0667600	T-CK	K-CK	214.894	1313.28	764.088	-2.61192	3.60053e-69	3.32498e-67	Y
Os01g0590700	T-CK	K-CK	3.74318	1260.87	632.308	-8.38041	5.46571e-69	5.02666e-67	Y
Os07g0688700	T-CK	K-CK	6367.23	1092.18	3729.7	2.54388	8.44243e-69	7.73243e-67	Y
Os05g0138300	T-CK	K-CK	6260.58	1765.43	4013.01	1.82656	1.19632e-68	1.09123e-66	Y
Os11g0430000	T-CK	K-CK	85.6644	794.74	440.202	-3.21468	2.10777e-68	1.91481e-66	Y
Os01g0149400	T-CK	K-CK	3.85937	1292.23	648.044	-8.41374	3.58032e-68	3.23939e-66	Y
Os01g0891400	T-CK	K-CK	122.255	1142.56	632.409	-3.22585	3.71562e-68	3.34826e-66	Y
Os04g0450701	T-CK	K-CK	549.498	3928.64	2239.07	-2.83831	4.22273e-68	3.78994e-66	Y
Os01g0152300	T-CK	K-CK	782.064	7.1373	394.601	6.80176	4.59299e-68	4.10577e-66	Y
Os05g0580550	T-CK	K-CK	690.051	4.46566	347.259	7.22287	5.03285e-68	4.48104e-66	Y
Os01g0514600	T-CK	K-CK	84.8027	687.609	386.206	-3.01949	1.0076e-67	8.93561e-66	Y
Os12g0163700	T-CK	K-CK	42.5846	723.023	382.804	-4.08879	1.01272e-67	8.94556e-66	Y
Os04g0655300	T-CK	K-CK	2344.33	289.107	1316.72	3.0203	1.2926e-67	1.13431e-65	Y
Os10g0113000	T-CK	K-CK	869.525	105.397	487.461	3.04355	1.2943e-67	1.13431e-65	Y
Os05g0187100	T-CK	K-CK	4069.23	583.465	2326.35	2.80174	1.78224e-67	1.55584e-65	Y
Os11g0302900	T-CK	K-CK	260.153	1381.69	820.92	-2.40966	1.93946e-67	1.6865e-65	Y
Os03g0741100	T-CK	K-CK	42.6627	953.801	498.232	-4.48145	2.2991e-67	1.99148e-65	Y
Os02g0152200	T-CK	K-CK	516.46	8.63389	262.547	5.89315	2.3291e-67	2.00968e-65	Y
Os08g0122800	T-CK	K-CK	2604.2	1.79648	1303	10.5452	2.93477e-67	2.52255e-65	Y
Os10g0576600	T-CK	K-CK	6293.7	1256.13	3774.91	2.32506	2.97984e-67	2.55148e-65	Y
Os06g0125200	T-CK	K-CK	31632.2	8102.94	19867.6	1.96497	3.117e-67	2.65873e-65	Y
Os01g0281000	T-CK	K-CK	3431.47	816.41	2123.94	2.07169	7.43125e-67	6.31458e-65	Y
Os02g0504050	T-CK	K-CK	634.197	5.90418	320.05	6.76701	8.18964e-67	6.93265e-65	Y
Os12g0601400	T-CK	K-CK	844.941	5269.32	3057.13	-2.64096	8.4473e-67	7.12378e-65	Y
Os01g0392600	T-CK	K-CK	692.066	4.36142	348.214	7.31206	9.00936e-67	7.56922e-65	Y
Os07g0438600	T-CK	K-CK	8862.17	515.504	4688.83	4.10486	1.21397e-66	1.0161e-64	Y
Os01g0580200	T-CK	K-CK	1067.48	3928.88	2498.18	-1.88008	1.5277e-66	1.27392e-64	Y
Os03g0723400	T-CK	K-CK	4811.89	1088.79	2950.34	2.14451	1.9697e-66	1.6324e-64	Y
Os06g0142400	T-CK	K-CK	27568.1	6122.59	16845.3	2.17083	1.9722e-66	1.6324e-64	Y
Os10g0111700	T-CK	K-CK	6.03573	675.613	340.824	-6.80205	2.45434e-66	2.02397e-64	Y
Os02g0649900	T-CK	K-CK	2538.65	625.385	1582.02	2.02192	2.54482e-66	2.09087e-64	Y
Os07g0208801	T-CK	K-CK	404.671	11.0873	207.879	5.19579	3.98679e-66	3.26362e-64	Y
Os08g0430700	T-CK	K-CK	9820.39	2742.41	6281.4	1.84059	6.21412e-66	5.06836e-64	Y
Os06g0604200	T-CK	K-CK	163.156	995.962	579.559	-2.60967	6.56056e-66	5.33146e-64	Y
Os02g0216500	T-CK	K-CK	1253.13	2.32774	627.731	9.07609	6.79661e-66	5.50329e-64	Y
Os04g0588200	T-CK	K-CK	15.4952	468.276	241.886	-4.91582	1.05627e-65	8.52188e-64	Y
Os02g0241300	T-CK	K-CK	2291.36	1.79648	1146.58	10.3609	1.53974e-65	1.23778e-63	Y
Os03g0195475	T-CK	K-CK	125.913	948.615	537.264	-2.91472	1.73563e-65	1.39025e-63	Y
Os06g0204100	T-CK	K-CK	1039.43	2.73506	521.081	8.63334	2.8831e-65	2.30113e-63	Y
Os02g0198400	T-CK	K-CK	11.4581	944.358	477.908	-6.37389	3.43107e-65	2.72874e-63	Y
Os02g0686700	T-CK	K-CK	101.205	1000.92	551.061	-3.30435	5.03845e-65	3.99288e-63	Y
Os08g0427700	T-CK	K-CK	50.0832	664.575	357.329	-3.732	5.43864e-65	4.29479e-63	Y
Os08g0246001	T-CK	K-CK	484.357	38.1266	261.242	3.66917	5.95539e-65	4.68631e-63	Y
Os02g0484200	T-CK	K-CK	403.298	18.1072	210.702	4.48319	6.38528e-65	5.00696e-63	Y
Os11g0701100	T-CK	K-CK	10662.7	7.11253	5334.89	10.5605	7.36294e-65	5.75339e-63	Y
Os11g0582400	T-CK	K-CK	60855	3621.45	32238.2	4.07078	1.75901e-64	1.3697e-62	Y
Os11g0562100	T-CK	K-CK	1023.48	2.78657	513.133	8.46747	2.11708e-64	1.64279e-62	Y
Os02g0581900	T-CK	K-CK	699.853	87.0101	393.432	3.00905	2.67656e-64	2.06975e-62	Y
Os06g0354500	T-CK	K-CK	581.936	2741.47	1661.71	-2.23668	2.70405e-64	2.08379e-62	Y
Os04g0510900	T-CK	K-CK	4072.1	639.2	2355.65	2.67223	3.18074e-64	2.44272e-62	Y
Os04g0226800	T-CK	K-CK	24.7384	713.231	368.985	-4.84119	3.26348e-64	2.49768e-62	Y
Os12g0605500	T-CK	K-CK	476.718	2370.87	1423.79	-2.31346	3.28277e-64	2.50387e-62	Y
Os12g0239300	T-CK	K-CK	5852.27	1.1194	2926.7	12.3003	9.11297e-64	6.92709e-62	Y
Os03g0130100	T-CK	K-CK	976.31	140.123	558.216	2.80396	1.0378e-63	7.86194e-62	Y
Os06g0713400	T-CK	K-CK	4.98108	762.26	383.62	-7.27403	1.34933e-63	1.01875e-61	Y
Os12g0590500	T-CK	K-CK	23.2858	1091.89	557.587	-5.54619	1.82007e-63	1.36953e-61	Y
Os06g0673300	T-CK	K-CK	415.759	9.43952	212.599	5.44514	2.66346e-63	1.99742e-61	Y
Os12g0488900	T-CK	K-CK	822.237	64.0926	443.165	3.68549	2.67681e-63	2.00071e-61	Y
Os03g0265900	T-CK	K-CK	670.952	18.4853	344.719	5.17836	3.50152e-63	2.6084e-61	Y
Os11g0112000	T-CK	K-CK	1816.88	343.796	1080.34	2.40172	4.43113e-63	3.28993e-61	Y
Os05g0326663	T-CK	K-CK	560.423	59.6344	310.029	3.22772	6.97835e-63	5.16398e-61	Y
Os01g0689900	T-CK	K-CK	1795.45	241.159	1018.3	2.89836	7.69931e-63	5.67869e-61	Y
Os04g0217900	T-CK	K-CK	593.259	79.0929	336.176	2.90842	7.84333e-63	5.76588e-61	Y
Os11g0161200	T-CK	K-CK	73.8786	1029.08	551.479	-3.79823	1.16954e-62	8.56945e-61	Y
Os01g0513900	T-CK	K-CK	20.9374	917.094	469.016	-5.45767	1.25615e-62	9.17398e-61	Y
Os08g0424200	T-CK	K-CK	1402.53	335.484	869.007	2.06319	1.37803e-62	1.00313e-60	Y
Os02g0599700	T-CK	K-CK	480.177	14.548	247.363	5.06568	2.17806e-62	1.58037e-60	Y
Os02g0669100	T-CK	K-CK	373.561	3564.64	1969.1	-3.25399	2.8817e-62	2.08415e-60	Y
Os04g0560700	T-CK	K-CK	5816.59	1154.53	3485.56	2.3326	2.95447e-62	2.12989e-60	Y
Os12g0266700	T-CK	K-CK	436.457	10.4551	223.456	5.38478	2.96552e-62	2.13098e-60	Y
Os03g0382350	T-CK	K-CK	2096.41	504.108	1300.26	2.05658	7.62199e-62	5.45949e-60	Y
Os06g0149900	T-CK	K-CK	8201.99	2006.27	5104.13	2.03171	8.64273e-62	6.17086e-60	Y
Os07g0287400	T-CK	K-CK	3.02778	1343.02	673.022	-8.79254	1.29943e-61	9.24827e-60	Y
Os05g0244700	T-CK	K-CK	5522.45	1764.43	3643.44	1.64612	1.51684e-61	1.07614e-59	Y
Os01g0311500	T-CK	K-CK	291.746	1605.55	948.647	-2.46115	1.80405e-61	1.27585e-59	Y
Os07g0142900	T-CK	K-CK	431.654	25.4195	228.537	4.08186	1.94966e-61	1.37448e-59	Y
Os08g0412700	T-CK	K-CK	670.144	20.99	345.567	4.99967	2.43131e-61	1.70864e-59	Y
Os09g0467200	T-CK	K-CK	1774.07	301.431	1037.75	2.55897	3.11964e-61	2.18551e-59	Y
Os03g0652000	T-CK	K-CK	136.178	833.825	485.002	-2.61409	4.7542e-61	3.32022e-59	Y
Os08g0136300	T-CK	K-CK	18423.1	3442.96	10933	2.41994	6.15444e-61	4.28472e-59	Y
Os11g0132000	T-CK	K-CK	192.273	991.898	592.086	-2.36729	6.96527e-61	4.83416e-59	Y
Os02g0653900	T-CK	K-CK	252.713	1296.61	774.66	-2.36003	7.725e-61	5.34484e-59	Y
Os12g0224000	T-CK	K-CK	217.971	1632.3	925.134	-2.90451	8.44699e-61	5.82634e-59	Y
Os09g0511600	T-CK	K-CK	25027.7	5263.52	15145.6	2.2493	2.14461e-60	1.4747e-58	Y
Os03g0785100	T-CK	K-CK	1751.36	1.78822	876.573	9.97296	2.74703e-60	1.88315e-58	Y
Os04g0415401	T-CK	K-CK	279.709	1316.63	798.171	-2.23459	4.725e-60	3.22918e-58	Y
Os10g0382400	T-CK	K-CK	1629.39	1.79648	815.591	9.86907	7.04792e-60	4.80204e-58	Y
Os03g0823800	T-CK	K-CK	92.8471	1572.46	832.654	-4.08228	8.15898e-60	5.54215e-58	Y
Os01g0841700	T-CK	K-CK	27.9844	551.96	289.972	-4.30174	8.18693e-60	5.54429e-58	Y
Os10g0132300	T-CK	K-CK	66.2909	781.837	424.064	-3.56381	8.69671e-60	5.87172e-58	Y
Os06g0671800	T-CK	K-CK	134.185	2063.43	1098.81	-3.94476	1.17631e-59	7.91813e-58	Y
Os10g0345100	T-CK	K-CK	9524.37	2331.34	5927.85	2.03035	1.35282e-59	9.07893e-58	Y
Os01g0168100	T-CK	K-CK	558.968	2808.41	1683.69	-2.32936	1.38902e-59	9.29393e-58	Y
Os03g0131200	T-CK	K-CK	1010.21	14528.3	7769.27	-3.84643	1.39525e-59	9.30777e-58	Y
Os07g0629500	T-CK	K-CK	5537.68	1130.37	3334.03	2.29197	2.40562e-59	1.60003e-57	Y
Os10g0542100	T-CK	K-CK	18348.6	4210.06	11279.3	2.12391	3.08008e-59	2.04254e-57	Y
Os11g0100100	T-CK	K-CK	916.908	2.32774	459.618	8.62543	3.39932e-59	2.24758e-57	Y
Os07g0295800	T-CK	K-CK	4470.1	1339.18	2904.64	1.73921	6.55597e-59	4.32191e-57	Y
Os10g0528300	T-CK	K-CK	1265.18	164.377	714.779	2.94771	7.32543e-59	4.81496e-57	Y
Os01g0189700	T-CK	K-CK	934.942	2.36809	468.655	8.65202	1.13557e-58	7.44213e-57	Y
Os01g0606900	T-CK	K-CK	2509.99	436.046	1473.02	2.52523	1.16578e-58	7.61777e-57	Y
Os03g0164300	T-CK	K-CK	1025.03	154.047	589.539	2.73598	1.39726e-58	9.10377e-57	Y
Os04g0454600	T-CK	K-CK	389.777	29.1743	209.476	3.74436	1.42135e-58	9.23381e-57	Y
Os05g0542150	T-CK	K-CK	25.3214	548.489	286.905	-4.43493	1.51847e-58	9.83614e-57	Y
Os12g0100100	T-CK	K-CK	71.8308	1037.02	554.424	-3.84867	1.63118e-58	1.05357e-56	Y
Os02g0616600	T-CK	K-CK	447.864	4987.62	2717.74	-3.47789	1.81095e-58	1.16631e-56	Y
Os01g0805600	T-CK	K-CK	9.77702	974.762	492.27	-6.63379	2.53006e-58	1.62476e-56	Y
Os04g0542200	T-CK	K-CK	478.776	1809.8	1144.29	-1.91894	3.30706e-58	2.11765e-56	Y
Os01g0851600	T-CK	K-CK	970.176	127.523	548.849	2.92889	3.34889e-58	2.13832e-56	Y
Os11g0605100	T-CK	K-CK	1792.16	1.79648	896.978	10.005	4.09035e-58	2.60431e-56	Y
Os05g0548700	T-CK	K-CK	5.72716	608.749	307.238	-6.74319	5.48602e-58	3.483e-56	Y
Os05g0104200	T-CK	K-CK	10.6303	424.051	217.341	-5.32138	6.26778e-58	3.96806e-56	Y
Os03g0181750	T-CK	K-CK	479.129	42.8904	261.01	3.4807	6.90038e-58	4.35621e-56	Y
Os12g0150200	T-CK	K-CK	5611.52	928.541	3270.03	2.59508	9.71411e-58	6.11524e-56	Y
Os06g0546500	T-CK	K-CK	918.312	3364.18	2141.25	-1.87349	1.24992e-57	7.84639e-56	Y
Os06g0303800	T-CK	K-CK	2097.19	522.885	1310.04	2.00494	1.27868e-57	8.00444e-56	Y
Os11g0186400	T-CK	K-CK	247.09	1224.58	735.837	-2.30977	1.35856e-57	8.48073e-56	Y
Os04g0429100	T-CK	K-CK	708.383	92.2892	400.336	2.94053	2.16877e-57	1.35008e-55	Y
Os08g0478700	T-CK	K-CK	356.862	1441.56	899.213	-2.01453	2.66644e-57	1.65527e-55	Y
Os04g0185100	T-CK	K-CK	64.0106	778.755	421.383	-3.60833	3.17605e-57	1.96616e-55	Y
Os04g0560600	T-CK	K-CK	2097.72	508.492	1303.1	2.04455	4.95167e-57	3.0569e-55	Y
Os05g0542500	T-CK	K-CK	8089.59	1918.85	5004.22	2.07578	5.29383e-57	3.25913e-55	Y
Os11g0549650	T-CK	K-CK	1221.94	123.033	672.486	3.30869	5.79929e-57	3.56051e-55	Y
Os05g0425700	T-CK	K-CK	3321.49	860.399	2090.95	1.94887	7.9694e-57	4.87946e-55	Y
Os02g0215500	T-CK	K-CK	349.979	14.0316	182.005	4.64808	1.0167e-56	6.20796e-55	Y
Os06g0650700	T-CK	K-CK	1299.03	207.716	753.373	2.64604	1.53424e-56	9.34257e-55	Y
Os01g0810300	T-CK	K-CK	2526.65	274.489	1400.57	3.20178	1.55081e-56	9.41783e-55	Y
Os08g0204632	T-CK	K-CK	908.269	183.334	545.801	2.31053	1.55554e-56	9.42091e-55	Y
Os04g0573900	T-CK	K-CK	586.609	74.8751	330.742	2.97004	1.93846e-56	1.17083e-54	Y
Os08g0526200	T-CK	K-CK	82.0149	661.103	371.559	-3.01289	2.09581e-56	1.26246e-54	Y
Os03g0577100	T-CK	K-CK	12.4221	548.604	280.513	-5.45964	2.87968e-56	1.72998e-54	Y
Os04g0228400	T-CK	K-CK	57.0393	769.63	413.335	-3.75674	3.16106e-56	1.89393e-54	Y
Os01g0589200	T-CK	K-CK	35.7683	531.209	283.489	-3.89609	3.21008e-56	1.91815e-54	Y
Os07g0507200	T-CK	K-CK	33.2811	1079.81	556.547	-5.01988	4.96286e-56	2.9576e-54	Y
Os01g0685100	T-CK	K-CK	385.643	14.6707	200.157	4.70816	5.34582e-56	3.17735e-54	Y
Os11g0141000	T-CK	K-CK	2471.02	547.236	1509.13	2.17432	5.36775e-56	3.18192e-54	Y
Os08g0327700	T-CK	K-CK	2692.35	385.36	1538.85	2.80514	7.05011e-56	4.16815e-54	Y
Os06g0152400	T-CK	K-CK	2296.13	220.171	1258.15	3.38008	7.61841e-56	4.49225e-54	Y
Os01g0259400	T-CK	K-CK	68.4333	955.615	512.024	-3.80345	7.83628e-56	4.60856e-54	Y
Os12g0147800	T-CK	K-CK	3030.46	565.28	1797.87	2.42251	9.21869e-56	5.40733e-54	Y
Os01g0243000	T-CK	K-CK	53.6195	608.814	331.217	-3.50392	1.12289e-55	6.56922e-54	Y
Os02g0700500	T-CK	K-CK	1920.95	266.794	1093.87	2.84732	1.46973e-55	8.57587e-54	Y
Os06g0517500	T-CK	K-CK	74.7238	602.894	338.809	-3.01005	1.86448e-55	1.08509e-53	Y
Os05g0397900	T-CK	K-CK	48.4428	839.891	444.167	-4.1163	2.52142e-55	1.4636e-53	Y
Os07g0248800	T-CK	K-CK	721.21	120.747	420.979	2.57874	2.81904e-55	1.63212e-53	Y
Os03g0304400	T-CK	K-CK	120.096	837.948	479.022	-2.80483	3.2642e-55	1.88497e-53	Y
Os02g0729300	T-CK	K-CK	532.506	40.5845	286.545	3.71787	3.75402e-55	2.16224e-53	Y
Os01g0955000	T-CK	K-CK	10886.1	2701.75	6793.93	2.01072	4.04847e-55	2.32584e-53	Y
Os05g0125600	T-CK	K-CK	1357.15	350.188	853.668	1.95414	4.35223e-55	2.49394e-53	Y
Os01g0142300	T-CK	K-CK	68.9342	1125.95	597.44	-4.02971	7.34875e-55	4.20025e-53	Y
Os03g0802500	T-CK	K-CK	5279.19	539.263	2909.23	3.29129	7.68392e-55	4.38062e-53	Y
Os11g0549680	T-CK	K-CK	1224.05	1.78822	612.92	9.45616	8.54979e-55	4.86185e-53	Y
Os06g0127900	T-CK	K-CK	32.9972	851.607	442.302	-4.69064	1.41596e-54	8.03147e-53	Y
Os04g0546500	T-CK	K-CK	9570.13	1665.66	5617.9	2.52275	1.53649e-54	8.69301e-53	Y
Os07g0153150	T-CK	K-CK	3132.23	421.698	1776.97	2.89402	1.58308e-54	8.93402e-53	Y
Os04g0613600	T-CK	K-CK	992.419	2.06624	497.243	8.9313	2.25111e-54	1.2672e-52	Y
Os03g0826800	T-CK	K-CK	2078.27	384.488	1231.38	2.4336	2.36441e-54	1.32763e-52	Y
Os11g0451700	T-CK	K-CK	6771.14	1230.7	4000.92	2.46046	2.62119e-54	1.46813e-52	Y
Os07g0289600	T-CK	K-CK	672.201	2.77954	337.49	8.00145	2.78515e-54	1.55606e-52	Y
Os03g0162200	T-CK	K-CK	2.95882	1077.66	540.31	-8.47777	2.8401e-54	1.58281e-52	Y
Os01g0226300	T-CK	K-CK	290.694	1513.98	902.339	-2.38127	4.047e-54	2.24981e-52	Y
Os07g0198300	T-CK	K-CK	2117.74	669.605	1393.67	1.66079	5.68179e-54	3.15079e-52	Y
Os05g0266900	T-CK	K-CK	467.792	33.7527	250.773	3.79415	5.89145e-54	3.25896e-52	Y
Os08g0549900	T-CK	K-CK	1190.2	70.399	630.299	4.08291	6.08628e-54	3.35843e-52	Y
Os04g0583600	T-CK	K-CK	11.4402	549.114	280.277	-5.59278	6.31218e-54	3.4745e-52	Y
Os12g0555600	T-CK	K-CK	11.3381	568.466	289.902	-5.64694	1.49771e-53	8.22377e-52	Y
Os04g0554800	T-CK	K-CK	3.74318	784.254	393.999	-7.6966	1.9768e-53	1.08279e-51	Y
Os04g0542900	T-CK	K-CK	64.2903	690.992	377.641	-3.42928	3.55578e-53	1.9429e-51	Y
Os12g0555200	T-CK	K-CK	543.285	13.2976	278.291	5.34909	3.81185e-53	2.07774e-51	Y
Os03g0319300	T-CK	K-CK	4054.64	14207.6	9131.13	-1.80909	4.39757e-53	2.39116e-51	Y
Os03g0374600	T-CK	K-CK	1637.2	367.231	1002.21	2.15716	6.40968e-53	3.47679e-51	Y
Os10g0140700	T-CK	K-CK	27.3059	1001.99	514.649	-5.19812	7.26649e-53	3.932e-51	Y
Os12g0228400	T-CK	K-CK	50.6238	608.498	329.561	-3.58603	7.35432e-53	3.96991e-51	Y
Os08g0255500	T-CK	K-CK	9.18539	611.591	310.388	-6.06787	9.5894e-53	5.16395e-51	Y
Os11g0425100	T-CK	K-CK	11.4109	370.696	191.054	-5.02725	9.71829e-53	5.22078e-51	Y
Os01g0644900	T-CK	K-CK	36.4289	655.419	345.924	-4.17152	1.04625e-52	5.60708e-51	Y
Os04g0599400	T-CK	K-CK	496.863	23.7387	260.301	4.40285	1.10274e-52	5.8957e-51	Y
Os04g0348600	T-CK	K-CK	2144.87	195.032	1169.95	3.46216	1.10698e-52	5.90424e-51	Y
Os09g0357250	T-CK	K-CK	961.633	179.601	570.617	2.4212	1.46219e-52	7.78026e-51	Y
Os11g0303800	T-CK	K-CK	1704.98	180.093	942.537	3.24195	1.60162e-52	8.50191e-51	Y
Os06g0653300	T-CK	K-CK	9.80253	380.232	195.017	-5.27274	1.69491e-52	8.97579e-51	Y
Os07g0123900	T-CK	K-CK	2208.02	522.793	1365.41	2.07813	2.23354e-52	1.18003e-50	Y
Os04g0556400	T-CK	K-CK	782.867	56.2984	419.583	3.80663	2.41858e-52	1.27478e-50	Y
Os04g0582000	T-CK	K-CK	46.8254	540.643	293.734	-3.52738	2.63971e-52	1.38805e-50	Y
Os02g0318100	T-CK	K-CK	14.7293	371.146	192.938	-4.6525	2.75183e-52	1.44361e-50	Y
Os06g0122800	T-CK	K-CK	1112.55	1.69927	557.125	9.32104	4.49925e-52	2.35478e-50	Y
Os09g0415050	T-CK	K-CK	3240.7	907.781	2074.24	1.83569	4.65351e-52	2.42983e-50	Y
Os05g0326675	T-CK	K-CK	810.584	76.9019	443.743	3.39348	4.97525e-52	2.59177e-50	Y
Os03g0788700	T-CK	K-CK	5642.59	1000.47	3321.53	2.49635	6.37928e-52	3.31544e-50	Y
Os03g0572250	T-CK	K-CK	603.652	77.8923	340.772	2.95461	6.68589e-52	3.46674e-50	Y
Os06g0726800	T-CK	K-CK	5.35154	705.601	355.477	-7.05475	7.73029e-52	3.999e-50	Y
Os03g0277500	T-CK	K-CK	2597.29	548.794	1573.04	2.24353	1.10326e-51	5.69416e-50	Y
Os05g0146100	T-CK	K-CK	829.675	130.992	480.334	2.66313	1.23882e-51	6.37907e-50	Y
Os02g0738900	T-CK	K-CK	909.183	2774.22	1841.7	-1.60951	1.24591e-51	6.40083e-50	Y
Os12g0257000	T-CK	K-CK	2433.82	594.674	1514.25	2.0336	1.43743e-51	7.3678e-50	Y
Os01g0816100	T-CK	K-CK	847.485	120.616	484.051	2.81235	1.44544e-51	7.3919e-50	Y
Os05g0196400	T-CK	K-CK	2579.82	876.837	1728.33	1.55727	2.16707e-51	1.1057e-49	Y
Os02g0511800	T-CK	K-CK	2438.67	1.07905	1219.88	11.0383	2.2752e-51	1.15823e-49	Y
Os03g0320100	T-CK	K-CK	162.716	1619.91	891.314	-3.31734	2.3021e-51	1.16926e-49	Y
Os12g0408800	T-CK	K-CK	560.668	60.3832	310.525	3.21782	2.34463e-51	1.18816e-49	Y
Os12g0166700	T-CK	K-CK	1069.36	1.65892	535.511	9.26522	3.29997e-51	1.6685e-49	Y
Os07g0221300	T-CK	K-CK	405.735	8.08292	206.909	5.6445	3.31273e-51	1.67117e-49	Y
Os02g0317500	T-CK	K-CK	547.025	51.4103	299.217	3.41547	3.63507e-51	1.82965e-49	Y
Os05g0562300	T-CK	K-CK	3294.34	530.277	1912.31	2.63495	4.0243e-51	2.02101e-49	Y
Os02g0511901	T-CK	K-CK	62.9083	514.193	288.551	-3.03166	4.06186e-51	2.0353e-49	Y
Os10g0205700	T-CK	K-CK	566.631	12.5646	289.598	5.48259	4.36043e-51	2.18002e-49	Y
Os04g0512400	T-CK	K-CK	642.524	2265.58	1454.05	-1.81782	4.37723e-51	2.18353e-49	Y
Os06g0134466	T-CK	K-CK	936.337	158.748	547.542	2.55822	5.20591e-51	2.59113e-49	Y
Os06g0554300	T-CK	K-CK	476.873	2096.88	1286.88	-2.13727	5.698e-51	2.82975e-49	Y
Os01g0231000	T-CK	K-CK	486.193	3014.69	1750.44	-2.63298	6.52747e-51	3.2345e-49	Y
Os01g0495701	T-CK	K-CK	527.992	3.79394	265.893	7.12789	7.55482e-51	3.73529e-49	Y
Os02g0195800	T-CK	K-CK	213.858	1015.45	614.653	-2.24827	1.14168e-50	5.63229e-49	Y
Os03g0823400	T-CK	K-CK	875.812	178.534	527.173	2.29648	1.14951e-50	5.65844e-49	Y
Os06g0270200	T-CK	K-CK	1206.72	210.986	708.852	2.51335	1.17695e-50	5.78076e-49	Y
Os03g0431100	T-CK	K-CK	23.6203	517.104	270.362	-4.45794	1.37528e-50	6.74006e-49	Y
Os01g0738400	T-CK	K-CK	363.628	16.529	190.078	4.47378	1.48362e-50	7.25511e-49	Y
Os02g0513100	T-CK	K-CK	741.012	3929.81	2335.41	-2.40735	1.61314e-50	7.87127e-49	Y
Os03g0720300	T-CK	K-CK	1236.32	4140.43	2688.38	-1.74385	1.80829e-50	8.80429e-49	Y
Os01g0639600	T-CK	K-CK	1107.09	113.283	610.185	3.28582	1.96351e-50	9.53925e-49	Y
Os01g0746700	T-CK	K-CK	223.575	2059.84	1141.71	-3.20438	2.57795e-50	1.24972e-48	Y
Os02g0798000	T-CK	K-CK	133.527	866.061	499.794	-2.69654	2.79915e-50	1.35401e-48	Y
Os11g0454300	T-CK	K-CK	23194.9	4832.67	14013.8	2.26299	3.599e-50	1.73716e-48	Y
Os10g0417600	T-CK	K-CK	841.364	3453.84	2147.6	-2.03761	4.11322e-50	1.98108e-48	Y
Os10g0452100	T-CK	K-CK	11.8446	576.578	294.211	-5.61446	4.25756e-50	2.04619e-48	Y
Os06g0585982	T-CK	K-CK	419.576	16.5657	218.071	4.67795	4.63648e-50	2.22352e-48	Y
Os07g0297400	T-CK	K-CK	2267.46	1.168	1134.31	10.9317	4.98423e-50	2.38518e-48	Y
Os12g0230600	T-CK	K-CK	2147.53	508.57	1328.05	2.07808	5.44929e-50	2.60215e-48	Y
Os03g0277300	T-CK	K-CK	19033	5202.31	12117.7	1.87134	6.96952e-50	3.321e-48	Y
Os09g0436300	T-CK	K-CK	720.788	24.0329	372.41	4.89242	7.26493e-50	3.4544e-48	Y
Os03g0311600	T-CK	K-CK	60.9535	628.839	344.896	-3.37062	8.25946e-50	3.91895e-48	Y
Os03g0608700	T-CK	K-CK	2140.06	1.15974	1070.61	10.8483	1.18385e-49	5.60524e-48	Y
Os01g0182100	T-CK	K-CK	793.243	125.655	459.449	2.66091	1.22118e-49	5.76975e-48	Y
Os11g0311100	T-CK	K-CK	2156.13	1.1194	1078.62	10.8599	1.25845e-49	5.93331e-48	Y
Os11g0486000	T-CK	K-CK	407.809	44.2874	226.048	3.20123	1.91967e-49	9.01413e-48	Y
Os05g0113300	T-CK	K-CK	451.519	31.3489	241.434	3.84904	1.91996e-49	9.01413e-48	Y
Os02g0742800	T-CK	K-CK	6.48601	501.808	254.147	-6.28353	2.23329e-49	1.04632e-47	Y
Os01g0534900	T-CK	K-CK	869.734	2715.53	1792.63	-1.6425	2.36056e-49	1.10364e-47	Y
Os10g0427900	T-CK	K-CK	944.279	1.69927	472.989	9.08448	2.53756e-49	1.18391e-47	Y
Os05g0401500	T-CK	K-CK	218.964	1124.53	671.745	-2.36091	2.63705e-49	1.22777e-47	Y
Os05g0130300	T-CK	K-CK	475.535	13.737	244.636	5.11848	2.933e-49	1.36272e-47	Y
Os07g0248900	T-CK	K-CK	999.561	1.79648	500.679	9.16288	3.17113e-49	1.4703e-47	Y
Os08g0512600	T-CK	K-CK	38.4806	742.228	390.354	-4.26823	3.77389e-49	1.74615e-47	Y
Os01g0895200	T-CK	K-CK	458.424	1773.22	1115.82	-1.95225	4.79858e-49	2.21567e-47	Y
Os01g0519400	T-CK	K-CK	572.471	2.32774	287.4	7.94572	4.85113e-49	2.23532e-47	Y
Os07g0535800	T-CK	K-CK	278.388	1229.69	754.038	-2.14326	4.97497e-49	2.28767e-47	Y
Os10g0407200	T-CK	K-CK	8841.97	3113.37	5977.67	1.50598	5.3313e-49	2.44649e-47	Y
Os09g0337500	T-CK	K-CK	860.089	160.195	510.142	2.42294	5.69029e-49	2.60587e-47	Y
Os09g0361500	T-CK	K-CK	1343.88	187.426	765.655	2.84012	6.01822e-49	2.75041e-47	Y
Os02g0700100	T-CK	K-CK	421.697	2982.9	1702.3	-2.82266	6.51758e-49	2.97255e-47	Y
Os11g0588600	T-CK	K-CK	2055.71	1.25695	1028.48	10.7882	6.93033e-49	3.15436e-47	Y
Os02g0739700	T-CK	K-CK	4.1788	599.533	301.856	-7.16978	7.232e-49	3.28498e-47	Y
Os12g0622500	T-CK	K-CK	2292.56	706.297	1499.43	1.69793	7.30787e-49	3.3127e-47	Y
Os08g0561800	T-CK	K-CK	917.899	1.83682	459.868	9.03849	8.6585e-49	3.91701e-47	Y
Os03g0672400	T-CK	K-CK	8.31416	579.78	294.047	-6.12268	8.77805e-49	3.96307e-47	Y
Os09g0469600	T-CK	K-CK	593.143	2365.67	1479.41	-1.99595	1.49758e-48	6.74759e-47	Y
Os02g0609200	T-CK	K-CK	14.8724	690.715	352.794	-5.54369	2.17061e-48	9.76033e-47	Y
Os03g0282300	T-CK	K-CK	1.51768	2699.8	1350.66	-10.7998	2.66205e-48	1.19461e-46	Y
Os03g0575500	T-CK	K-CK	1122.14	100.304	611.22	3.47859	3.38496e-48	1.51597e-46	Y
Os01g0943800	T-CK	K-CK	723.864	116.445	420.155	2.63554	4.22069e-48	1.88648e-46	Y
Os05g0181200	T-CK	K-CK	323.017	11.8686	167.443	4.76435	5.16222e-48	2.3027e-46	Y
Os01g0706500	T-CK	K-CK	391.52	10.2369	200.878	5.23918	5.65887e-48	2.51921e-46	Y
Os08g0535050	T-CK	K-CK	850.146	1.74787	425.947	8.93131	6.07737e-48	2.70014e-46	Y
Os08g0558100	T-CK	K-CK	4079.94	788.971	2434.45	2.37126	7.84942e-48	3.48053e-46	Y
Os01g0728400	T-CK	K-CK	1882.67	1.15974	941.913	10.6635	8.49465e-48	3.75918e-46	Y
Os11g0539800	T-CK	K-CK	9004.88	3077.71	6041.3	1.54885	1.13684e-47	5.02097e-46	Y
Os11g0578700	T-CK	K-CK	46.5239	421.745	234.134	-3.18011	1.40724e-47	6.20296e-46	Y
Os01g0684800	T-CK	K-CK	178.135	1299.84	738.985	-2.86567	1.64438e-47	7.23398e-46	Y
Os05g0349800	T-CK	K-CK	3749.93	823.317	2286.62	2.18749	1.97063e-47	8.6522e-46	Y
Os12g0141500	T-CK	K-CK	163.517	784.347	473.932	-2.26246	2.05896e-47	9.02228e-46	Y
Os10g0169200	T-CK	K-CK	466.613	2049.93	1258.27	-2.13599	2.57998e-47	1.12832e-45	Y
Os04g0667800	T-CK	K-CK	3417.97	1262.26	2340.11	1.43716	3.02789e-47	1.32163e-45	Y
Os11g0582700	T-CK	K-CK	786.736	1.79648	394.266	8.81807	3.45929e-47	1.50698e-45	Y
Os01g0736100	T-CK	K-CK	2867.75	725.517	1796.63	1.98369	3.62377e-47	1.57557e-45	Y
Os05g0331800	T-CK	K-CK	1916.99	99.2629	1008.12	4.27262	4.51767e-47	1.9604e-45	Y
Os01g0159400	T-CK	K-CK	2146.61	639.783	1393.2	1.74598	4.54491e-47	1.9684e-45	Y
Os11g0671000	T-CK	K-CK	2036.81	650.591	1343.7	1.64621	4.71666e-47	2.03833e-45	Y
Os12g0269100	T-CK	K-CK	146.103	15063.3	7604.7	-6.68736	4.72461e-47	2.03833e-45	Y
Os07g0150100	T-CK	K-CK	604.907	1813.03	1208.97	-1.58383	4.83832e-47	2.08337e-45	Y
Os07g0422100	T-CK	K-CK	2864.96	776.76	1820.86	1.8838	6.91362e-47	2.97126e-45	Y
Os05g0267800	T-CK	K-CK	1979.99	422.52	1201.26	2.22972	7.58626e-47	3.25408e-45	Y
Os07g0466200	T-CK	K-CK	1442.93	439.444	941.188	1.71502	8.5012e-47	3.63956e-45	Y
Os09g0477700	T-CK	K-CK	76.9933	547.053	312.023	-2.82737	9.51682e-47	4.06658e-45	Y
Os11g0702200	T-CK	K-CK	5311.89	587.478	2949.68	3.17751	1.23839e-46	5.28158e-45	Y
Os05g0411600	T-CK	K-CK	40755.1	15877.9	28316.5	1.36	1.2409e-46	5.2822e-45	Y
Os06g0129900	T-CK	K-CK	1214.23	287.336	750.782	2.07993	1.27249e-46	5.40639e-45	Y
Os02g0224400	T-CK	K-CK	919.578	2783.35	1851.46	-1.59808	1.29872e-46	5.50736e-45	Y
Os10g0410900	T-CK	K-CK	272.095	7.52688	139.811	5.17324	1.40679e-46	5.95435e-45	Y
Os08g0480400	T-CK	K-CK	1202.74	145.666	674.205	3.04869	1.45442e-46	6.14431e-45	Y
Os04g0492800	T-CK	K-CK	72.4283	512.875	292.652	-2.82519	1.95309e-46	8.2354e-45	Y
Os03g0288900	T-CK	K-CK	11.4619	465.363	238.413	-5.35292	2.23732e-46	9.41613e-45	Y
Os11g0580000	T-CK	K-CK	6.83095	379.774	193.302	-5.80063	2.45985e-46	1.03332e-44	Y
Os06g0360600	T-CK	K-CK	1730.04	1.07905	865.559	10.5438	2.7288e-46	1.14415e-44	Y
Os12g0169100	T-CK	K-CK	349.189	1558.93	954.059	-2.15807	3.37127e-46	1.41088e-44	Y
Os03g0264800	T-CK	K-CK	103.236	586.773	345.005	-2.50615	3.38902e-46	1.41566e-44	Y
Os02g0136800	T-CK	K-CK	537.27	39.356	288.313	3.76187	3.44509e-46	1.4364e-44	Y
Os01g0948600	T-CK	K-CK	3907.13	762.539	2334.83	2.35718	4.26101e-46	1.77328e-44	Y
Os08g0156600	T-CK	K-CK	2078.15	14952.9	8515.54	-2.84706	4.35629e-46	1.80956e-44	Y
Os03g0776900	T-CK	K-CK	3498.13	360.158	1929.14	3.27942	4.74698e-46	1.96819e-44	Y
Os02g0667100	T-CK	K-CK	329.012	1554.02	941.514	-2.24048	5.38049e-46	2.22673e-44	Y
Os11g0146200	T-CK	K-CK	1202	341.489	771.745	1.81551	5.72082e-46	2.3632e-44	Y
Os01g0294700	T-CK	K-CK	410.514	3127.56	1769.04	-2.93036	5.8318e-46	2.4046e-44	Y
Os02g0790500	T-CK	K-CK	5240.44	1854.84	3547.64	1.49869	7.66639e-46	3.15522e-44	Y
Os02g0178500	T-CK	K-CK	148.344	810.771	479.557	-2.45041	8.8149e-46	3.62124e-44	Y
Os08g0184800	T-CK	K-CK	2810.42	624.746	1717.58	2.17061	9.04232e-46	3.70785e-44	Y
Os10g0522900	T-CK	K-CK	1422.7	432.251	927.476	1.71956	9.30428e-46	3.80828e-44	Y
Os02g0206700	T-CK	K-CK	911.834	126.959	519.396	2.84486	1.04978e-45	4.28895e-44	Y
Os08g0243100	T-CK	K-CK	3575.65	955.8	2265.73	1.90392	1.1341e-45	4.62498e-44	Y
Os05g0409400	T-CK	K-CK	25.6427	645.822	335.733	-4.65268	1.16763e-45	4.75304e-44	Y
Os01g0228901	T-CK	K-CK	23.9307	402.434	213.183	-4.07546	1.2496e-45	5.07748e-44	Y
Os03g0208500	T-CK	K-CK	1125.84	3591.08	2358.46	-1.67371	1.50828e-45	6.11743e-44	Y
Os03g0661300	T-CK	K-CK	103.584	874.811	489.198	-3.07894	1.51412e-45	6.13e-44	Y
Os12g0629700	T-CK	K-CK	6206.13	33.3437	3119.74	7.5383	1.57978e-45	6.38426e-44	Y
Os07g0130200	T-CK	K-CK	763.74	167.344	465.542	2.19096	1.82937e-45	7.37955e-44	Y
Os03g0134900	T-CK	K-CK	262.441	1002.42	632.431	-1.93288	1.88367e-45	7.58492e-44	Y
Os10g0540800	T-CK	K-CK	2488.49	270.208	1379.35	3.20395	1.9044e-45	7.6546e-44	Y
Os12g0238000	T-CK	K-CK	22.7197	434.74	228.73	-4.25908	2.01925e-45	8.10164e-44	Y
Os02g0593700	T-CK	K-CK	34995.4	12841.2	23918.3	1.44642	2.11283e-45	8.46191e-44	Y
Os03g0105300	T-CK	K-CK	996.594	102.575	549.584	3.28128	2.16926e-45	8.6724e-44	Y
Os04g0458400	T-CK	K-CK	337.28	26.2703	181.775	3.6867	2.40511e-45	9.59812e-44	Y
Os03g0266900	T-CK	K-CK	2919.59	239.263	1579.42	3.60836	2.42555e-45	9.66241e-44	Y
Os01g0826800	T-CK	K-CK	9.12024	412.911	211.016	-5.50474	2.48426e-45	9.8787e-44	Y
Os09g0311600	T-CK	K-CK	1551.86	1.25695	776.557	10.3826	2.95341e-45	1.17234e-43	Y
Os03g0350100	T-CK	K-CK	35328.3	6948.16	21138.2	2.3461	3.14604e-45	1.24659e-43	Y
Os02g0230250	T-CK	K-CK	2286.6	8099.57	5193.09	-1.8246	3.55755e-45	1.40715e-43	Y
Os04g0467901	T-CK	K-CK	4.47271	651.568	328.02	-7.16922	4.6608e-45	1.84028e-43	Y
Os02g0744200	T-CK	K-CK	29.1406	372.156	200.648	-3.67395	5.38698e-45	2.12325e-43	Y
Os02g0813600	T-CK	K-CK	113.368	789.236	451.302	-2.8014	5.64013e-45	2.21911e-43	Y
Os05g0217000	T-CK	K-CK	379.035	1513.64	946.338	-1.9985	5.72529e-45	2.24866e-43	Y
Os11g0545300	T-CK	K-CK	1.46666	2014.92	1008.19	-10.3788	6.60276e-45	2.58875e-43	Y
Os09g0538600	T-CK	K-CK	550.833	51.0642	300.949	3.42802	6.7664e-45	2.64826e-43	Y
Os09g0327575	T-CK	K-CK	6.86163	387.163	197.012	-5.82675	7.32421e-45	2.86156e-43	Y
Os09g0417800	T-CK	K-CK	832.21	36.1416	434.176	4.51422	8.03675e-45	3.13447e-43	Y
Os01g0894300	T-CK	K-CK	17538.1	4877.38	11207.7	1.84647	8.49142e-45	3.30603e-43	Y
Os01g0148500	T-CK	K-CK	731.402	43.4078	387.405	4.06803	8.6294e-45	3.35391e-43	Y
Os07g0258100	T-CK	K-CK	1568.82	1.20835	785.015	10.3989	9.32093e-45	3.61639e-43	Y
Os05g0408900	T-CK	K-CK	59.0438	430.042	244.543	-2.86432	9.56882e-45	3.70613e-43	Y
Os02g0494400	T-CK	K-CK	1419.41	468.315	943.862	1.5999	9.72524e-45	3.7602e-43	Y
Os01g0907600	T-CK	K-CK	29838.1	214981	122410	-2.84899	1.01564e-44	3.92013e-43	Y
Os03g0691500	T-CK	K-CK	45.7599	519.505	282.633	-3.505	1.48835e-44	5.73475e-43	Y
Os10g0136100	T-CK	K-CK	657.799	1.78822	329.794	8.55997	1.98264e-44	7.62615e-43	Y
Os01g0108600	T-CK	K-CK	105.236	674.641	389.939	-2.68082	2.9812e-44	1.14474e-42	Y
Os01g0622600	T-CK	K-CK	1254.38	3681.48	2467.93	-1.55332	3.62976e-44	1.39139e-42	Y
Os09g0494600	T-CK	K-CK	18.3491	364.248	191.299	-4.31975	4.68534e-44	1.79294e-42	Y
Os01g0191800	T-CK	K-CK	10.5538	611.309	310.931	-5.85302	5.25403e-44	2.00713e-42	Y
Os12g0183100	T-CK	K-CK	2450.54	643.827	1547.18	1.92775	5.72089e-44	2.18175e-42	Y
Os03g0830500	T-CK	K-CK	332.511	12.0572	172.284	4.77598	5.97358e-44	2.27424e-42	Y
Os08g0449700	T-CK	K-CK	283.744	5.64558	144.695	5.6199	6.17416e-44	2.3466e-42	Y
Os12g0539751	T-CK	K-CK	405.542	15.1852	210.364	4.71564	6.232e-44	2.36456e-42	Y
Os08g0253800	T-CK	K-CK	40.1007	510.039	275.07	-3.66847	6.34726e-44	2.40421e-42	Y
Os02g0106100	T-CK	K-CK	12.4745	298.187	155.331	-4.57759	6.37103e-44	2.40913e-42	Y
Os05g0521700	T-CK	K-CK	315.871	1196.75	756.313	-1.92183	7.18966e-44	2.7141e-42	Y
Os05g0169200	T-CK	K-CK	379.17	13.6758	196.423	4.77879	7.59099e-44	2.86076e-42	Y
Os12g0298950	T-CK	K-CK	174.049	781.833	477.941	-2.16729	9.40893e-44	3.53991e-42	Y
Os10g0553300	T-CK	K-CK	395.678	1705.97	1050.82	-2.1089	1.00809e-43	3.78635e-42	Y
Os10g0137700	T-CK	K-CK	11.2947	299.892	155.593	-4.72473	1.05665e-43	3.96209e-42	Y
Os05g0406800	T-CK	K-CK	74.7354	720.362	397.549	-3.27246	1.11098e-43	4.15881e-42	Y
Os02g0210700	T-CK	K-CK	10497.8	1255.31	5876.54	3.06431	1.17588e-43	4.39439e-42	Y
Os01g0663300	T-CK	K-CK	62.4929	782.511	422.502	-3.64899	1.21772e-43	4.54319e-42	Y
Os05g0328800	T-CK	K-CK	5848.78	11.5308	2930.15	8.99235	1.29114e-43	4.80908e-42	Y
Os11g0151400	T-CK	K-CK	114.838	939.432	527.135	-3.03412	1.33024e-43	4.94646e-42	Y
Os04g0496300	T-CK	K-CK	2.27273	991.327	496.8	-8.77009	1.63812e-43	6.08117e-42	Y
Os09g0557900	T-CK	K-CK	16.2706	433.573	224.922	-4.73616	1.88687e-43	6.993e-42	Y
Os05g0512000	T-CK	K-CK	3.81593	480.219	242.018	-6.98622	2.10961e-43	7.80557e-42	Y
Os08g0374000	T-CK	K-CK	826.411	112.114	469.262	2.87712	2.18738e-43	8.07994e-42	Y
Os06g0155900	T-CK	K-CK	650.546	148.238	399.392	2.13445	2.74764e-43	1.01327e-41	Y
Os10g0340301	T-CK	K-CK	8493.93	907.807	4700.87	3.22575	2.9487e-43	1.08563e-41	Y
Os01g0260100	T-CK	K-CK	88.4329	602.287	345.36	-2.76634	3.28527e-43	1.20731e-41	Y
Os03g0848200	T-CK	K-CK	146.62	1057.74	602.178	-2.85115	3.29001e-43	1.20731e-41	Y
Os01g0188100	T-CK	K-CK	4884.07	1605.79	3244.93	1.60457	3.97576e-43	1.45656e-41	Y
Os09g0539000	T-CK	K-CK	685.459	3263.5	1974.48	-2.25151	4.00935e-43	1.46646e-41	Y
Os05g0398800	T-CK	K-CK	75.5888	599.507	337.548	-2.98932	4.30099e-43	1.57056e-41	Y
Os05g0560200	T-CK	K-CK	551.987	43.8801	297.933	3.66045	4.95371e-43	1.80596e-41	Y
Os02g0644650	T-CK	K-CK	48.5239	464.861	256.692	-3.26082	5.20229e-43	1.8935e-41	Y
Os09g0537200	T-CK	K-CK	536.612	71.8081	304.21	2.89845	5.3338e-43	1.93821e-41	Y
Os04g0485700	T-CK	K-CK	35.7102	394.236	214.973	-3.46775	5.47411e-43	1.98596e-41	Y
Os03g0802200	T-CK	K-CK	6784.31	2029.03	4406.67	1.74146	6.7446e-43	2.44292e-41	Y
Os12g0555000	T-CK	K-CK	1859.94	228.159	1044.05	3.02647	6.8163e-43	2.4649e-41	Y
Os11g0707600	T-CK	K-CK	502.711	1787.7	1145.21	-1.8305	7.47501e-43	2.69873e-41	Y
Os12g0450500	T-CK	K-CK	475.726	24.4109	250.068	4.27119	7.6456e-43	2.75587e-41	Y
Os06g0116900	T-CK	K-CK	19.3003	326.813	173.056	-4.08106	8.85602e-43	3.18703e-41	Y
Os07g0110100	T-CK	K-CK	366.376	3.00482	184.69	6.97506	9.38806e-43	3.37306e-41	Y
Os09g0380050	T-CK	K-CK	1625.02	519.094	1072.06	1.64569	1.10967e-42	3.98055e-41	Y
Os05g0524400	T-CK	K-CK	70710.2	25543.7	48127	1.46895	1.27708e-42	4.57375e-41	Y
Os03g0559700	T-CK	K-CK	323.578	25.8647	174.722	3.6544	1.3605e-42	4.86472e-41	Y
Os03g0607600	T-CK	K-CK	4.10415	453.342	228.723	-6.76959	1.54489e-42	5.51519e-41	Y
Os08g0565200	T-CK	K-CK	419.19	23.9599	221.575	4.14104	1.56859e-42	5.59088e-41	Y
Os08g0540400	T-CK	K-CK	3949.41	1027.83	2488.62	1.94263	1.68094e-42	5.98179e-41	Y
Os09g0380400	T-CK	K-CK	1443.88	347.192	895.538	2.05784	1.71596e-42	6.09672e-41	Y
Os06g0586300	T-CK	K-CK	520.11	53.7305	286.92	3.27285	1.8752e-42	6.65191e-41	Y
Os12g0149900	T-CK	K-CK	4590.37	1528.41	3059.39	1.58651	2.19862e-42	7.78679e-41	Y
Os03g0277700	T-CK	K-CK	16394	330.241	8362.12	5.63395	2.26812e-42	8.02026e-41	Y
Os02g0699433	T-CK	K-CK	3.75594	558.435	281.096	-7.20697	2.75168e-42	9.71477e-41	Y
Os04g0107900	T-CK	K-CK	693.872	36.038	364.955	4.27428	2.89711e-42	1.02121e-40	Y
Os09g0347800	T-CK	K-CK	96.467	751.621	424.044	-2.96166	3.07231e-42	1.08126e-40	Y
Os11g0219400	T-CK	K-CK	98.1851	1128.8	613.494	-3.52362	3.24687e-42	1.1409e-40	Y
Os10g0513200	T-CK	K-CK	2853.62	7382.24	5117.93	-1.3714	4.51918e-42	1.58547e-40	Y
Os07g0219300	T-CK	K-CK	5386.52	64.1816	2725.35	6.39224	4.63076e-42	1.62207e-40	Y
Os12g0168000	T-CK	K-CK	1603.49	368.267	985.879	2.12378	5.00892e-42	1.75179e-40	Y
Os11g0702100	T-CK	K-CK	14405	2481.86	8443.45	2.53712	5.10172e-42	1.78146e-40	Y
Os01g0543100	T-CK	K-CK	39.5332	431.946	235.74	-3.45318	6.05327e-42	2.11043e-40	Y
Os04g0477900	T-CK	K-CK	342.671	2.77831	172.725	6.88976	6.25458e-42	2.17722e-40	Y
Os04g0386700	T-CK	K-CK	970.175	186.954	578.565	2.37834	6.67782e-42	2.32093e-40	Y
Os09g0467300	T-CK	K-CK	6.14486	431	218.573	-6.14759	6.96334e-42	2.41641e-40	Y
Os11g0696600	T-CK	K-CK	1190.87	1.1194	595.997	10.0037	6.98341e-42	2.41962e-40	Y
Os01g0383700	T-CK	K-CK	389.418	2307.35	1348.38	-2.56619	7.91739e-42	2.73898e-40	Y
Os07g0665200	T-CK	K-CK	7050.08	2214.74	4632.41	1.67042	9.43057e-42	3.25741e-40	Y
Os03g0119900	T-CK	K-CK	183.773	1231.03	707.404	-2.74378	9.48917e-42	3.27259e-40	Y
Os12g0516300	T-CK	K-CK	1169.64	1.1194	585.382	9.97795	9.5497e-42	3.28839e-40	Y
Os04g0508800	T-CK	K-CK	1714.5	612.415	1163.46	1.48542	1.01475e-41	3.48887e-40	Y
Os01g0923400	T-CK	K-CK	1147.2	1.1194	574.158	9.9499	1.31298e-41	4.50729e-40	Y
Os01g0846000	T-CK	K-CK	753.373	125.82	439.597	2.57938	1.67437e-41	5.73909e-40	Y
Os05g0441500	T-CK	K-CK	2299.9	0.869807	1150.39	11.3674	1.99675e-41	6.8336e-40	Y
Os09g0452900	T-CK	K-CK	709.145	127.124	418.135	2.48079	2.50999e-41	8.57695e-40	Y
Os04g0685300	T-CK	K-CK	1618.95	4460.28	3039.62	-1.46228	2.91929e-41	9.96034e-40	Y
Os09g0498700	T-CK	K-CK	390.257	2.23879	196.248	7.39693	3.47235e-41	1.18293e-39	Y
Os02g0275200	T-CK	K-CK	1338.17	168.394	753.28	2.98865	3.85096e-41	1.30991e-39	Y
Os01g0866200	T-CK	K-CK	536.812	2633.8	1585.31	-2.29446	4.03771e-41	1.37135e-39	Y
Os09g0540600	T-CK	K-CK	95.6404	554.087	324.864	-2.5357	4.33766e-41	1.47099e-39	Y
Os11g0139900	T-CK	K-CK	2393.7	722.308	1558.01	1.72868	4.53368e-41	1.53513e-39	Y
Os01g0895600	T-CK	K-CK	20914.1	7909.71	14411.9	1.40275	6.74034e-41	2.27887e-39	Y
Os02g0699500	T-CK	K-CK	4.88851	484.663	244.776	-6.62462	7.17256e-41	2.42134e-39	Y
Os12g0581700	T-CK	K-CK	7201.65	2254.86	4728.26	1.67545	8.06716e-41	2.71923e-39	Y
Os10g0416800	T-CK	K-CK	290.406	15.2387	152.822	4.24407	8.16871e-41	2.74931e-39	Y
Os03g0197300	T-CK	K-CK	25558.7	3315.75	14437.2	2.9464	8.51217e-41	2.8606e-39	Y
Os03g0734300	T-CK	K-CK	2018.68	182.6	1100.64	3.46375	1.01806e-40	3.41616e-39	Y
Os03g0855700	T-CK	K-CK	1085.9	1.15974	543.532	9.8697	1.37814e-40	4.61749e-39	Y
Os03g0381500	T-CK	K-CK	1680.17	348.642	1014.4	2.27046	1.39709e-40	4.6689e-39	Y
Os05g0349700	T-CK	K-CK	683.525	2012.73	1348.13	-1.5583	1.39766e-40	4.6689e-39	Y
Os12g0491200	T-CK	K-CK	1.49217	1382.89	692.189	-9.83512	1.8489e-40	6.16017e-39	Y
Os11g0576400	T-CK	K-CK	42.5525	418.508	230.53	-3.30013	1.84959e-40	6.16017e-39	Y
Os05g0402700	T-CK	K-CK	94691.4	28893	61792.2	1.71253	1.87083e-40	6.22162e-39	Y
Os08g0184300	T-CK	K-CK	709.118	147.089	428.103	2.26705	2.1207e-40	7.0421e-39	Y
Os05g0269000	T-CK	K-CK	693.269	1.54689	347.408	8.89702	2.3295e-40	7.724e-39	Y
Os07g0694700	T-CK	K-CK	2434.79	8573.74	5504.27	-1.81619	2.83311e-40	9.37989e-39	Y
Os08g0246400	T-CK	K-CK	1037.55	1.15974	519.357	9.80387	2.83997e-40	9.38869e-39	Y
Os02g0181900	T-CK	K-CK	4579.38	1229.51	2904.44	1.89695	2.85311e-40	9.41822e-39	Y
Os05g0145000	T-CK	K-CK	1834.25	501.287	1167.77	1.87245	2.9324e-40	9.66567e-39	Y
Os07g0264000	T-CK	K-CK	904.767	137.575	521.171	2.71741	2.96803e-40	9.7687e-39	Y
Os02g0282900	T-CK	K-CK	472.369	81.6731	277.021	2.5313	3.17708e-40	1.0439e-38	Y
Os11g0632200	T-CK	K-CK	1023.57	1.15974	512.365	9.7843	3.18102e-40	1.0439e-38	Y
Os01g0372350	T-CK	K-CK	415.959	25.2032	220.581	4.05055	3.3772e-40	1.10665e-38	Y
Os09g0325700	T-CK	K-CK	341.592	7.26415	174.428	5.51947	3.4806e-40	1.13886e-38	Y
Os01g0744000	T-CK	K-CK	1019.23	2880.99	1950.11	-1.49921	3.90692e-40	1.27649e-38	Y
Os09g0392666	T-CK	K-CK	489.955	99.4982	294.727	2.29955	4.05272e-40	1.32219e-38	Y
Os11g0307600	T-CK	K-CK	506.183	1.74787	253.965	8.18315	4.20648e-40	1.37035e-38	Y
Os09g0306400	T-CK	K-CK	9072.19	3082.75	6077.47	1.55735	4.86174e-40	1.58152e-38	Y
Os12g0516700	T-CK	K-CK	502.061	1.69927	251.88	8.17321	5.49767e-40	1.78578e-38	Y
Os07g0164700	T-CK	K-CK	1003.39	1.07905	502.234	9.75772	5.9401e-40	1.9267e-38	Y
Os07g0551933	T-CK	K-CK	1945.91	0.898238	973.405	11.1258	7.67888e-40	2.48707e-38	Y
Os04g0479000	T-CK	K-CK	10.6086	267.79	139.199	-4.65889	7.85062e-40	2.53901e-38	Y
Os04g0275950	T-CK	K-CK	389.992	47.1147	218.553	3.04707	9.22009e-40	2.97761e-38	Y
Os11g0103800	T-CK	K-CK	625.908	89.8144	357.861	2.80286	1.0886e-39	3.51055e-38	Y
Os10g0418000	T-CK	K-CK	32.5016	682.305	357.403	-4.39113	1.10704e-39	3.56486e-38	Y
Os04g0485300	T-CK	K-CK	1489.63	5232.95	3361.29	-1.81285	1.11847e-39	3.5965e-38	Y
Os05g0113000	T-CK	K-CK	12148	4787.93	8467.96	1.34328	1.18682e-39	3.81046e-38	Y
Os11g0262600	T-CK	K-CK	779	1.34881	390.174	9.07505	1.18843e-39	3.81046e-38	Y
Os01g0836800	T-CK	K-CK	10386.6	3561.65	6974.1	1.54424	1.20428e-39	3.85577e-38	Y
Os06g0681200	T-CK	K-CK	991.745	182.823	587.284	2.44154	1.37984e-39	4.41153e-38	Y
Os01g0158200	T-CK	K-CK	34.4473	444.403	239.425	-3.68987	1.44349e-39	4.60844e-38	Y
Os01g0258100	T-CK	K-CK	369.087	22.3694	195.728	4.02831	1.46753e-39	4.67851e-38	Y
Os02g0508500	T-CK	K-CK	1148.45	1.07905	574.764	9.95516	1.53259e-39	4.87896e-38	Y
Os08g0182400	T-CK	K-CK	992.388	1.07905	496.734	9.74226	1.59422e-39	5.06793e-38	Y
Os06g0346201	T-CK	K-CK	378.428	2.36809	190.398	7.34595	1.63626e-39	5.19419e-38	Y
Os01g0135700	T-CK	K-CK	270.501	1047.39	658.947	-1.95309	1.65151e-39	5.23516e-38	Y
Os06g0719600	T-CK	K-CK	276.324	5.02246	140.673	5.80181	1.68975e-39	5.34881e-38	Y
Os03g0246500	T-CK	K-CK	810.438	3141.07	1975.75	-1.95454	1.90255e-39	6.01389e-38	Y
Os10g0505700	T-CK	K-CK	16.0177	437.843	226.93	-4.77856	1.93349e-39	6.10306e-38	Y
Os11g0659400	T-CK	K-CK	475.984	1444.26	960.12	-1.6018	2.51043e-39	7.91298e-38	Y
Os03g0230300	T-CK	K-CK	9459	3014.5	6236.75	1.64962	2.9301e-39	9.22281e-38	Y
Os10g0485300	T-CK	K-CK	3734.36	1344.04	2539.2	1.47435	3.04302e-39	9.56475e-38	Y
Os08g0560500	T-CK	K-CK	1884.69	7237.82	4561.25	-1.94138	3.05578e-39	9.59137e-38	Y
Os05g0373900	T-CK	K-CK	1288.86	323.776	806.318	1.99391	3.54165e-39	1.11008e-37	Y
Os03g0283100	T-CK	K-CK	1198.8	179.87	689.334	2.73501	3.65798e-39	1.14494e-37	Y
Os06g0591600	T-CK	K-CK	1490.01	329.798	909.904	2.17417	3.91844e-39	1.22416e-37	Y
Os12g0550600	T-CK	K-CK	1865.97	0.853762	933.412	11.0662	3.92205e-39	1.22416e-37	Y
Os03g0664800	T-CK	K-CK	770.971	92.6211	431.796	3.05557	3.96491e-39	1.23581e-37	Y
Os02g0740500	T-CK	K-CK	1413.47	453.066	933.268	1.64046	3.98837e-39	1.24139e-37	Y
Os12g0138800	T-CK	K-CK	66.3088	681.527	373.918	-3.36411	5.23458e-39	1.62702e-37	Y
Os08g0130900	T-CK	K-CK	58.216	411.718	234.967	-2.82074	5.48809e-39	1.70344e-37	Y
Os02g0718100	T-CK	K-CK	419.696	2172.06	1295.88	-2.37241	5.60483e-39	1.73726e-37	Y
Os09g0547200	T-CK	K-CK	23.3776	567.761	295.569	-4.60013	5.7415e-39	1.77716e-37	Y
Os01g0273100	T-CK	K-CK	19.1676	421.433	220.3	-4.45384	7.61817e-39	2.35478e-37	Y
Os04g0642000	T-CK	K-CK	143.59	773.433	458.511	-2.4309	8.02419e-39	2.47686e-37	Y
Os07g0228000	T-CK	K-CK	906.215	1.1194	453.667	9.60966	8.05886e-39	2.48413e-37	Y
Os10g0451700	T-CK	K-CK	19354.5	5041	12197.7	1.94093	8.4349e-39	2.59646e-37	Y
Os05g0194500	T-CK	K-CK	963.188	189.092	576.14	2.34793	8.83667e-39	2.7164e-37	Y
Os11g0661101	T-CK	K-CK	902.926	1.15974	452.043	9.60328	9.58297e-39	2.94176e-37	Y
Os06g0218200	T-CK	K-CK	2.29445	626.61	314.452	-8.10661	1.04892e-38	3.21554e-37	Y
Os12g0446900	T-CK	K-CK	5.32223	319.053	162.187	-5.91123	1.15803e-38	3.54516e-37	Y
Os04g0491700	T-CK	K-CK	413.057	1250.95	832.003	-1.5989	1.22572e-38	3.74726e-37	Y
Os05g0195000	T-CK	K-CK	684.945	172.24	428.592	1.99199	1.247e-38	3.8071e-37	Y
Os02g0258300	T-CK	K-CK	175.705	737.706	456.705	-2.07092	1.26868e-38	3.86802e-37	Y
Os03g0795800	T-CK	K-CK	4063.24	1113.49	2588.37	1.86778	1.30382e-38	3.96974e-37	Y
Os04g0117900	T-CK	K-CK	2964.19	1077.21	2020.7	1.46058	1.42988e-38	4.34762e-37	Y
Os01g0753400	T-CK	K-CK	4.50202	327.748	166.125	-6.17432	1.44001e-38	4.37246e-37	Y
Os05g0578100	T-CK	K-CK	258.902	9.39992	134.151	4.79517	1.61864e-38	4.90821e-37	Y
Os03g0820300	T-CK	K-CK	1180.27	194.219	687.246	2.6055	1.68014e-38	5.08776e-37	Y
Os05g0405600	T-CK	K-CK	2386.78	785.572	1586.18	1.60369	1.97845e-38	5.98299e-37	Y
Os03g0841100	T-CK	K-CK	601.153	132.099	366.626	2.18639	2.22133e-38	6.70841e-37	Y
Os06g0711800	T-CK	K-CK	299.575	1124.21	711.891	-1.90835	2.67004e-38	8.05264e-37	Y
Os02g0285300	T-CK	K-CK	2718.7	7257.08	4987.89	-1.41663	2.99085e-38	9.00803e-37	Y
Os04g0650000	T-CK	K-CK	30942.9	9598.37	20270.6	1.68883	3.17942e-38	9.56307e-37	Y
Os09g0345500	T-CK	K-CK	13.9974	307.752	160.875	-4.45864	3.28436e-38	9.86545e-37	Y
Os03g0674900	T-CK	K-CK	182.295	1497.29	839.794	-3.03971	3.96481e-38	1.18934e-36	Y
Os08g0514300	T-CK	K-CK	1801.31	0.869807	901.09	11.0146	4.29963e-38	1.28805e-36	Y
Os10g0113100	T-CK	K-CK	20.1527	462.382	241.267	-4.5099	4.4529e-38	1.33217e-36	Y
Os07g0625400	T-CK	K-CK	1114.92	1.1194	558.021	9.91076	4.65428e-38	1.39056e-36	Y
Os01g0121600	T-CK	K-CK	36.8267	492.983	264.905	-3.74422	5.29553e-38	1.58003e-36	Y
Os01g0748150	T-CK	K-CK	1632.53	275.441	953.983	2.56921	5.36206e-38	1.59775e-36	Y
Os01g0224000	T-CK	K-CK	1013.61	247.139	630.375	2.03628	5.65337e-38	1.68231e-36	Y
Os01g0386600	T-CK	K-CK	941.837	1.15974	471.498	9.66414	6.02349e-38	1.79007e-36	Y
Os09g0560600	T-CK	K-CK	465.536	69.7608	267.649	2.73915	8.06268e-38	2.39289e-36	Y
Os09g0436700	T-CK	K-CK	2760.13	1084.9	1922.51	1.34726	9.1198e-38	2.70304e-36	Y
Os07g0174700	T-CK	K-CK	682.503	131.292	406.898	2.37999	9.3733e-38	2.7745e-36	Y
Os12g0630200	T-CK	K-CK	907.047	1.15974	454.104	9.60963	9.93818e-38	2.93781e-36	Y
Os01g0646700	T-CK	K-CK	1481.45	530.458	1005.95	1.48127	1.08139e-37	3.19245e-36	Y
Os05g0344200	T-CK	K-CK	8745.32	2482.45	5613.89	1.81688	1.21243e-37	3.57458e-36	Y
Os04g0659000	T-CK	K-CK	86.6374	819.371	453.004	-3.24265	1.23571e-37	3.63843e-36	Y
Os01g0892500	T-CK	K-CK	2.29445	601.646	301.97	-8.04893	1.27097e-37	3.73733e-36	Y
Os04g0620600	T-CK	K-CK	254.309	5.9693	130.139	5.44329	1.38184e-37	4.05801e-36	Y
Os06g0478600	T-CK	K-CK	117.358	529.617	323.487	-2.17383	1.49945e-37	4.3976e-36	Y
Os01g0949750	T-CK	K-CK	347.076	16.4458	181.761	4.38352	1.51759e-37	4.44496e-36	Y
Os11g0181200	T-CK	K-CK	426.55	49.8333	238.192	3.09681	1.68815e-37	4.93807e-36	Y
Os03g0299800	T-CK	K-CK	949.625	156.634	553.13	2.60151	1.89231e-37	5.52803e-36	Y
Os07g0219400	T-CK	K-CK	9632.61	31278.1	20455.4	-1.69912	1.92547e-37	5.61754e-36	Y
Os04g0206200	T-CK	K-CK	1798.89	5228.2	3513.54	-1.5391	2.48992e-37	7.25485e-36	Y
Os09g0570300	T-CK	K-CK	97.6192	651.016	374.317	-2.73708	2.63468e-37	7.66664e-36	Y
Os12g0560300	T-CK	K-CK	2000.32	663.722	1332.02	1.59157	3.35314e-37	9.7446e-36	Y
Os03g0146800	T-CK	K-CK	66.4612	443.858	255.159	-2.73848	3.53731e-37	1.02665e-35	Y
Os11g0116200	T-CK	K-CK	162.532	668.503	415.518	-2.04074	4.17692e-37	1.21071e-35	Y
Os01g0864300	T-CK	K-CK	416.575	8.82831	212.702	5.57093	4.19898e-37	1.21553e-35	Y
Os07g0467900	T-CK	K-CK	338.957	8.54203	173.75	5.32251	4.86876e-37	1.40759e-35	Y
Os05g0136400	T-CK	K-CK	782.822	1.20835	392.015	9.39595	5.22722e-37	1.50928e-35	Y
Os01g0532800	T-CK	K-CK	22.1736	401.904	212.039	-4.17538	5.2393e-37	1.51081e-35	Y
Os10g0492600	T-CK	K-CK	302.53	30.7839	166.657	3.29093	5.33077e-37	1.53521e-35	Y
Os02g0781400	T-CK	K-CK	25.6899	286.312	156.001	-3.47653	5.38707e-37	1.54942e-35	Y
Os01g0357200	T-CK	K-CK	399.007	2063.24	1231.12	-2.37054	5.50943e-37	1.58258e-35	Y
Os04g0688100	T-CK	K-CK	1118.24	4686.09	2902.17	-2.06751	5.9664e-37	1.71165e-35	Y
Os05g0499300	T-CK	K-CK	2.29825	531.012	266.655	-7.86862	6.06949e-37	1.73899e-35	Y
Os11g0303701	T-CK	K-CK	311.657	2.51681	157.087	6.90488	6.36945e-37	1.82259e-35	Y
Os08g0263300	T-CK	K-CK	818.85	1.15974	410.005	9.46207	6.61873e-37	1.8915e-35	Y
Os06g0256000	T-CK	K-CK	8.2159	287.924	148.07	-5.11711	7.78023e-37	2.22059e-35	Y
Os03g0392300	T-CK	K-CK	1183.81	320.036	751.925	1.88647	8.15331e-37	2.32411e-35	Y
Os06g0592500	T-CK	K-CK	2009.47	460.84	1235.16	2.12316	8.41244e-37	2.39492e-35	Y
Os01g0939600	T-CK	K-CK	424.257	1557.44	990.849	-1.87634	8.69389e-37	2.4719e-35	Y
Os05g0498900	T-CK	K-CK	187.654	958.304	572.979	-2.35191	9.21219e-37	2.61593e-35	Y
Os04g0254000	T-CK	K-CK	3569.62	1283.74	2426.68	1.47524	9.40482e-37	2.66725e-35	Y
Os03g0669100	T-CK	K-CK	172.122	863.145	517.633	-2.32644	9.60463e-37	2.72046e-35	Y
Os04g0529100	T-CK	K-CK	6.74545	276.64	141.693	-5.34711	1.00856e-36	2.85307e-35	Y
Os05g0595100	T-CK	K-CK	16515.1	5961.36	11238.3	1.4702	1.07511e-36	3.03749e-35	Y
Os05g0370700	T-CK	K-CK	332.015	44.7309	188.373	2.89254	1.09332e-36	3.08503e-35	Y
Os07g0675400	T-CK	K-CK	1424.26	0.898238	712.58	10.6754	1.14594e-36	3.22945e-35	Y
Os01g0678500	T-CK	K-CK	677.313	2218.21	1447.76	-1.7112	1.15298e-36	3.24519e-35	Y
Os01g0777300	T-CK	K-CK	9.70427	279.428	144.566	-4.83295	1.19038e-36	3.34624e-35	Y
Os07g0621400	T-CK	K-CK	26.8097	281.367	154.088	-3.38955	1.26986e-36	3.56517e-35	Y
Os01g0270300	T-CK	K-CK	377.895	1514.71	946.305	-2.0032	1.275e-36	3.57511e-35	Y
Os11g0303600	T-CK	K-CK	324.039	7.24473	165.642	5.48089	1.28182e-36	3.58975e-35	Y
Os06g0116500	T-CK	K-CK	44.8337	420.938	232.886	-3.23373	1.32592e-36	3.70858e-35	Y
Os02g0743100	T-CK	K-CK	147.118	725.632	436.375	-2.30405	1.5231e-36	4.25477e-35	Y
Os12g0601000	T-CK	K-CK	2.31997	511.058	256.689	-7.8123	1.60326e-36	4.47312e-35	Y
Os10g0377150	T-CK	K-CK	2.2255	663.59	332.908	-8.19405	1.9481e-36	5.42844e-35	Y
Os02g0739000	T-CK	K-CK	35.0479	383.472	209.26	-3.44903	2.03276e-36	5.6573e-35	Y
Os05g0468800	T-CK	K-CK	1678.58	371.31	1024.95	2.17832	2.05454e-36	5.7108e-35	Y
Os06g0570000	T-CK	K-CK	5.25328	283.614	144.434	-5.74412	2.35757e-36	6.54497e-35	Y
Os03g0732200	T-CK	K-CK	781.314	1.168	391.241	9.39474	2.37508e-36	6.5854e-35	Y
Os01g0369700	T-CK	K-CK	537.71	61.8404	299.775	3.11508	3.24489e-36	8.98598e-35	Y
Os01g0725900	T-CK	K-CK	396.662	4.6234	200.643	6.41916	3.41072e-36	9.43352e-35	Y
Os06g0547400	T-CK	K-CK	22697.7	6934.52	14816.1	1.71067	3.57782e-36	9.88345e-35	Y
Os05g0542800	T-CK	K-CK	1973.95	292.178	1133.07	2.75609	3.98775e-36	1.10023e-34	Y
Os05g0297001	T-CK	K-CK	2.24722	491.743	246.995	-7.75922	4.28362e-36	1.1804e-34	Y
Os02g0600400	T-CK	K-CK	11615.3	4029.7	7822.48	1.52743	4.37554e-36	1.20424e-34	Y
Os02g0466400	T-CK	K-CK	397.178	57.025	227.101	2.79631	4.63897e-36	1.27517e-34	Y
Os08g0386800	T-CK	K-CK	4782	2096.04	3439.02	1.18995	4.65467e-36	1.27792e-34	Y
Os08g0508000	T-CK	K-CK	253.214	4.41706	128.816	5.78515	4.74588e-36	1.30136e-34	Y
Os04g0640700	T-CK	K-CK	142.408	752.928	447.668	-2.40337	4.99572e-36	1.36819e-34	Y
Os01g0111600	T-CK	K-CK	5817.47	689.288	3253.38	3.07692	5.35349e-36	1.46438e-34	Y
Os10g0116800	T-CK	K-CK	3197.73	393.238	1795.48	3.02484	5.44123e-36	1.48656e-34	Y
Os02g0725900	T-CK	K-CK	262.464	8.65866	135.561	4.91668	5.56227e-36	1.51777e-34	Y
Os08g0108200	T-CK	K-CK	76.2713	513.045	294.658	-2.74864	6.04796e-36	1.64829e-34	Y
Os08g0174800	T-CK	K-CK	274.557	2.77831	138.667	6.57177	6.20636e-36	1.6894e-34	Y
Os03g0335500	T-CK	K-CK	514.463	1648.61	1081.54	-1.68051	7.15723e-36	1.94586e-34	Y
Os02g0811400	T-CK	K-CK	11556.8	4141.77	7849.26	1.48053	7.6838e-36	2.08648e-34	Y
Os09g0536700	T-CK	K-CK	3459.51	1085.6	2272.55	1.67264	8.07146e-36	2.18909e-34	Y
Os09g0310800	T-CK	K-CK	708.709	1.15974	354.934	9.25389	9.49771e-36	2.57279e-34	Y
Os08g0104400	T-CK	K-CK	31627.3	9786.19	20706.7	1.6924	9.60137e-36	2.59772e-34	Y
Os11g0162400	T-CK	K-CK	1.51389	953.132	477.323	-9.29761	1.00112e-35	2.70531e-34	Y
Os09g0429600	T-CK	K-CK	1265.83	8.15047	636.99	7.26275	1.04604e-35	2.8233e-34	Y
Os01g0243100	T-CK	K-CK	24.9547	337.404	181.18	-3.75663	1.09437e-35	2.95018e-34	Y
Os01g0747500	T-CK	K-CK	102.927	585.305	344.116	-2.50777	1.1937e-35	3.21407e-34	Y
Os06g0649900	T-CK	K-CK	239.213	816.827	528.02	-1.77161	1.32438e-35	3.56165e-34	Y
Os04g0530500	T-CK	K-CK	1828.82	709.514	1269.17	1.36555	1.40653e-35	3.77803e-34	Y
Os04g0375900	T-CK	K-CK	2.31997	625.806	314.063	-8.1036	1.46302e-35	3.92504e-34	Y
Os10g0344900	T-CK	K-CK	152.048	638.219	395.134	-2.06893	1.52938e-35	4.09816e-34	Y
Os05g0412800	T-CK	K-CK	232.017	1256.69	744.355	-2.43674	1.54366e-35	4.13147e-34	Y
Os03g0850400	T-CK	K-CK	24913.9	6071.88	15492.9	2.03676	1.70629e-35	4.56125e-34	Y
Os01g0212400	T-CK	K-CK	821.278	2266.39	1543.83	-1.46462	1.75377e-35	4.68258e-34	Y
Os02g0673100	T-CK	K-CK	248.81	3.27459	126.043	6.27941	1.7954e-35	4.78803e-34	Y
Os05g0164900	T-CK	K-CK	965.411	275.759	620.585	1.80874	1.81782e-35	4.84202e-34	Y
Os09g0480600	T-CK	K-CK	8254.26	2546.78	5400.52	1.69677	1.84908e-35	4.91943e-34	Y
Os08g0282500	T-CK	K-CK	46.7872	389.308	218.048	-3.05415	1.96664e-35	5.22597e-34	Y
Os06g0142300	T-CK	K-CK	9184.55	1637.92	5411.23	2.48753	2.1382e-35	5.67512e-34	Y
Os04g0604300	T-CK	K-CK	163.955	1062.75	613.353	-2.69761	2.69626e-35	7.14779e-34	Y
Os05g0134400	T-CK	K-CK	590.383	4866.53	2728.45	-3.04369	3.85355e-35	1.02037e-33	Y
Os02g0310200	T-CK	K-CK	4072.68	0	2036.34	14.6317	4.23689e-35	1.12011e-33	Y
Os06g0681100	T-CK	K-CK	419.718	60.3847	240.051	2.79693	4.24027e-35	1.12011e-33	Y
Os03g0194900	T-CK	K-CK	27.0952	472.634	249.865	-4.12139	4.83117e-35	1.2747e-33	Y
Os02g0778400	T-CK	K-CK	483.693	1678.18	1080.94	-1.79461	4.89982e-35	1.29129e-33	Y
Os05g0437100	T-CK	K-CK	1112.62	263.381	688.002	2.07937	5.22012e-35	1.37408e-33	Y
Os07g0418500	T-CK	K-CK	1276.41	136.928	706.669	3.22272	5.24357e-35	1.37863e-33	Y
Os11g0454200	T-CK	K-CK	6503.82	1611.66	4057.74	2.01315	5.81576e-35	1.52727e-33	Y
Os03g0302900	T-CK	K-CK	131.266	959.154	545.21	-2.87043	6.25322e-35	1.64022e-33	Y
Os03g0679700	T-CK	K-CK	40.1834	332.739	186.461	-3.05033	6.94339e-35	1.81912e-33	Y
Os01g0511100	T-CK	K-CK	2598.79	618.563	1608.68	2.07128	7.8262e-35	2.04801e-33	Y
Os06g0189600	T-CK	K-CK	377.68	1250.18	813.932	-1.72659	7.8954e-35	2.0637e-33	Y
Os11g0484400	T-CK	K-CK	626.617	1613.65	1120.13	-1.36475	8.09824e-35	2.11425e-33	Y
Os10g0341101	T-CK	K-CK	41.858	372.838	207.348	-3.15276	8.35375e-35	2.17841e-33	Y
Os12g0621700	T-CK	K-CK	153.339	750.887	452.113	-2.2934	8.87421e-35	2.31143e-33	Y
Os12g0418600	T-CK	K-CK	3329.24	740.512	2034.88	2.16901	8.99079e-35	2.33907e-33	Y
Os07g0432800	T-CK	K-CK	52.9948	419.046	236.02	-2.98274	1.04147e-34	2.70637e-33	Y
Os01g0962100	T-CK	K-CK	409.393	71.4034	240.398	2.51768	1.04736e-34	2.71852e-33	Y
Os01g0174300	T-CK	K-CK	40.3815	459.719	250.05	-3.50748	1.07214e-34	2.77959e-33	Y
Os01g0233000	T-CK	K-CK	173.428	1167.86	670.644	-2.75233	1.07663e-34	2.78801e-33	Y
Os03g0770900	T-CK	K-CK	13.5674	341.903	177.735	-4.65263	1.10258e-34	2.8519e-33	Y
Os07g0231400	T-CK	K-CK	1422.93	464.718	943.823	1.61437	1.36809e-34	3.53458e-33	Y
Os03g0365200	T-CK	K-CK	3.74318	345.947	174.845	-6.51635	1.37927e-34	3.55933e-33	Y
Os03g0265800	T-CK	K-CK	1860.53	541.256	1200.89	1.78196	1.39577e-34	3.59776e-33	Y
Os10g0498900	T-CK	K-CK	3.71767	346.926	175.322	-6.52259	1.51621e-34	3.90371e-33	Y
Os03g0165400	T-CK	K-CK	994.965	3648.51	2321.74	-1.87496	1.58544e-34	4.07725e-33	Y
Os01g0750300	T-CK	K-CK	542.172	3240.83	1891.5	-2.57968	1.73323e-34	4.45221e-33	Y
Os07g0252400	T-CK	K-CK	7108.36	16174	11641.2	-1.18604	1.75114e-34	4.49306e-33	Y
Os05g0140800	T-CK	K-CK	9492.91	2475.17	5984.04	1.93964	1.79052e-34	4.58882e-33	Y
Os02g0258250	T-CK	K-CK	2.31997	590.883	296.602	-8.02058	1.93814e-34	4.96145e-33	Y
Os01g0502700	T-CK	K-CK	6.88715	264.811	135.849	-5.27757	1.96292e-34	5.01915e-33	Y
Os02g0474700	T-CK	K-CK	694.227	2347.16	1520.69	-1.75754	2.3388e-34	5.97315e-33	Y
Os12g0197100	T-CK	K-CK	1737.33	590.122	1163.73	1.55847	2.34136e-34	5.97315e-33	Y
Os02g0756600	T-CK	K-CK	166.443	1508.91	837.678	-3.18213	2.36901e-34	6.03679e-33	Y
Os11g0453900	T-CK	K-CK	304.966	11.3884	158.177	4.72874	2.47103e-34	6.2896e-33	Y
Os08g0101100	T-CK	K-CK	1.46666	834.737	418.102	-9.10851	2.55254e-34	6.48967e-33	Y
Os12g0621300	T-CK	K-CK	360.888	1.79648	181.342	7.69269	2.62013e-34	6.65394e-33	Y
Os03g0114000	T-CK	K-CK	68.7258	647.656	358.191	-3.23596	3.12008e-34	7.91458e-33	Y
Os04g0191800	T-CK	K-CK	525.909	115.454	320.682	2.18754	3.23767e-34	8.20357e-33	Y
Os03g0269300	T-CK	K-CK	8330.25	1224.67	4777.46	2.76637	3.27605e-34	8.29141e-33	Y
Os06g0675600	T-CK	K-CK	48.3071	445.419	246.863	-3.20795	3.73568e-34	9.44401e-33	Y
Os06g0147800	T-CK	K-CK	2758.71	1078.29	1918.5	1.35575	3.78879e-34	9.56744e-33	Y
Os06g0696400	T-CK	K-CK	225.186	944.471	584.828	-2.06914	4.25067e-34	1.07217e-32	Y
Os11g0603000	T-CK	K-CK	151.774	678.16	414.967	-2.16042	4.26397e-34	1.07431e-32	Y
Os10g0493300	T-CK	K-CK	3506.19	0	1753.09	14.4155	4.29207e-34	1.08017e-32	Y
Os03g0785900	T-CK	K-CK	13886.7	2272.69	8079.72	2.61121	5.043e-34	1.26773e-32	Y
Os12g0125600	T-CK	K-CK	291.531	7.56723	149.549	5.27015	5.1137e-34	1.28406e-32	Y
Os03g0218500	T-CK	K-CK	4435.46	1061.03	2748.24	2.06398	5.59075e-34	1.40227e-32	Y
Os03g0789433	T-CK	K-CK	293.786	11.8472	152.817	4.61089	6.24405e-34	1.56437e-32	Y
Os08g0498100	T-CK	K-CK	1203.39	3731.87	2467.63	-1.63314	6.36246e-34	1.59225e-32	Y
Os06g0539400	T-CK	K-CK	23.4044	266.306	144.855	-3.50607	7.08603e-34	1.77135e-32	Y
Os01g0175500	T-CK	K-CK	362.558	53.2829	207.921	2.77109	7.27435e-34	1.81639e-32	Y
Os08g0559400	T-CK	K-CK	4740.29	2135.05	3437.67	1.15067	7.84952e-34	1.95782e-32	Y
Os01g0726700	T-CK	K-CK	3.00606	333.622	168.314	-6.78393	8.2578e-34	2.05736e-32	Y
Os08g0310001	T-CK	K-CK	1681.09	621.912	1151.5	1.43468	8.63799e-34	2.14969e-32	Y
Os01g0730400	T-CK	K-CK	433.292	34.1413	233.716	3.65645	9.43354e-34	2.34506e-32	Y
Os08g0404300	T-CK	K-CK	789.114	1906.85	1347.98	-1.27287	9.48432e-34	2.35506e-32	Y
Os02g0119800	T-CK	K-CK	388.376	1219.64	804.009	-1.65125	1.03117e-33	2.55767e-32	Y
Os04g0127200	T-CK	K-CK	588.982	1.1194	295.05	8.98835	1.07744e-33	2.66948e-32	Y
Os12g0443500	T-CK	K-CK	2063.93	5218.73	3641.33	-1.33824	1.09063e-33	2.69915e-32	Y
Os06g0473200	T-CK	K-CK	787.783	3046.6	1917.19	-1.95103	1.19745e-33	2.95743e-32	Y
Os03g0249500	T-CK	K-CK	2345.49	924.39	1634.94	1.34372	1.19764e-33	2.95743e-32	Y
Os10g0552300	T-CK	K-CK	2539.62	8112.55	5326.09	-1.6756	1.53129e-33	3.77717e-32	Y
Os07g0145400	T-CK	K-CK	299.185	1274.45	786.817	-2.09124	1.61532e-33	3.98007e-32	Y
Os05g0160800	T-CK	K-CK	2.98434	322.035	162.509	-6.73443	1.63244e-33	4.01782e-32	Y
Os01g0560000	T-CK	K-CK	8894.78	3990.46	6442.62	1.15642	1.76342e-33	4.33541e-32	Y
Os05g0460000	T-CK	K-CK	8034.74	2033.96	5034.35	1.98194	1.79751e-33	4.41438e-32	Y
Os01g0698300	T-CK	K-CK	1268.95	445.563	857.258	1.50947	1.82162e-33	4.46867e-32	Y
Os12g0457500	T-CK	K-CK	192.195	4.57479	98.3848	5.37576	1.87021e-33	4.58283e-32	Y
Os01g0256500	T-CK	K-CK	192992	39652.7	116322	2.28307	1.9532e-33	4.78097e-32	Y
Os11g0550300	T-CK	K-CK	527.257	103.324	315.291	2.35466	2.20911e-33	5.40145e-32	Y
Os11g0636600	T-CK	K-CK	602.906	1.15974	302.033	9.02083	2.21327e-33	5.40569e-32	Y
Os03g0133100	T-CK	K-CK	1533.6	317.886	925.744	2.27097	2.52378e-33	6.15735e-32	Y
Os06g0730200	T-CK	K-CK	328.081	35.0352	181.558	3.23544	2.54114e-33	6.19294e-32	Y
Os07g0666900	T-CK	K-CK	7166.16	1606.92	4386.54	2.15686	2.67925e-33	6.52242e-32	Y
Os01g0130000	T-CK	K-CK	202.221	819.693	510.957	-2.02023	3.1881e-33	7.75273e-32	Y
Os10g0405500	T-CK	K-CK	6.05935	265.28	135.669	-5.45341	3.21539e-33	7.8106e-32	Y
Os01g0725400	T-CK	K-CK	14.2299	290.608	152.419	-4.34338	3.85738e-33	9.3599e-32	Y
Os01g0842200	T-CK	K-CK	2638.55	1031.58	1835.07	1.35525	4.03075e-33	9.76998e-32	Y
Os08g0494300	T-CK	K-CK	1351.44	392.085	871.763	1.78537	4.23018e-33	1.02423e-31	Y
Os11g0236200	T-CK	K-CK	17.2818	407.465	212.373	-4.55399	4.7677e-33	1.15312e-31	Y
Os11g0579600	T-CK	K-CK	216.35	4.67979	110.515	5.53881	5.31081e-33	1.28309e-31	Y
Os10g0580500	T-CK	K-CK	42.2195	336.516	189.368	-2.9913	5.70912e-33	1.37783e-31	Y
Os01g0224300	T-CK	K-CK	3075.06	1061.69	2068.38	1.53442	5.85031e-33	1.41039e-31	Y
Os09g0407300	T-CK	K-CK	241.119	790.543	515.831	-1.71237	5.94657e-33	1.43205e-31	Y
Os05g0121700	T-CK	K-CK	66.4795	428.953	247.716	-2.69133	7.26565e-33	1.74782e-31	Y
Os01g0840100	T-CK	K-CK	10322.2	2673.16	6497.66	1.94927	7.54946e-33	1.81414e-31	Y
Os03g0159600	T-CK	K-CK	3519.29	880.287	2199.79	2.00001	7.85818e-33	1.8863e-31	Y
Os03g0424200	T-CK	K-CK	788.375	197.712	493.044	1.99613	8.31569e-33	1.99398e-31	Y
Os09g0298100	T-CK	K-CK	318.11	29.8378	173.974	3.41287	8.47393e-33	2.02975e-31	Y
Os12g0167700	T-CK	K-CK	3.04243	311.523	157.283	-6.68466	8.80157e-33	2.10597e-31	Y
Os05g0399100	T-CK	K-CK	102.549	583.683	343.116	-2.50724	8.83138e-33	2.11084e-31	Y
Os03g0405500	T-CK	K-CK	6067.1	1976.26	4021.68	1.61821	9.41088e-33	2.24695e-31	Y
Os09g0421200	T-CK	K-CK	21.462	289.982	155.722	-3.75279	9.59487e-33	2.28843e-31	Y
Os03g0190100	T-CK	K-CK	1038.29	281.594	659.944	1.88366	9.60796e-33	2.28911e-31	Y
Os03g0364500	T-CK	K-CK	640.975	2029.48	1335.23	-1.66284	9.83873e-33	2.3416e-31	Y
Os03g0638200	T-CK	K-CK	2670.49	820.115	1745.3	1.70248	1.14643e-32	2.72557e-31	Y
Os07g0530700	T-CK	K-CK	70.9048	547.507	309.206	-2.95226	1.16492e-32	2.76659e-31	Y
Os07g0676200	T-CK	K-CK	555.277	1.25695	278.267	8.89777	1.21063e-32	2.8721e-31	Y
Os03g0597450	T-CK	K-CK	391.582	74.4221	233.002	2.3985	1.24899e-32	2.95997e-31	Y
Os09g0548200	T-CK	K-CK	282.355	1217.85	750.101	-2.10986	1.34595e-32	3.18637e-31	Y
Os02g0477300	T-CK	K-CK	2789.71	0	1394.86	14.0857	1.51012e-32	3.57123e-31	Y
Os10g0122600	T-CK	K-CK	860.948	85.3138	473.131	3.34025	1.63489e-32	3.86222e-31	Y
Os11g0484700	T-CK	K-CK	4.51995	303.328	153.924	-6.06365	1.69314e-32	3.99559e-31	Y
Os05g0443900	T-CK	K-CK	452.08	83.4703	267.775	2.43808	1.74084e-32	4.10382e-31	Y
Os01g0863100	T-CK	K-CK	420.299	34.1783	227.239	3.62787	1.86031e-32	4.38085e-31	Y
Os03g0371000	T-CK	K-CK	671.862	27.6439	349.753	4.60399	1.8794e-32	4.42113e-31	Y
Os02g0689200	T-CK	K-CK	2476.89	492.017	1484.45	2.33126	2.1349e-32	5.0169e-31	Y
Os02g0250600	T-CK	K-CK	4894.12	1225.79	3059.95	1.99787	2.31233e-32	5.42814e-31	Y
Os04g0508300	T-CK	K-CK	3763.89	1189.07	2476.48	1.6622	2.74105e-32	6.4278e-31	Y
Os04g0376300	T-CK	K-CK	6352.18	2697.29	4524.74	1.23575	2.78185e-32	6.51663e-31	Y
Os03g0192500	T-CK	K-CK	8637.6	2909.64	5773.62	1.5698	2.81474e-32	6.58678e-31	Y
Os10g0463800	T-CK	K-CK	4672.9	1322.68	2997.79	1.82036	2.85005e-32	6.66245e-31	Y
Os06g0621500	T-CK	K-CK	415.18	55.1265	235.153	2.91307	2.8716e-32	6.7058e-31	Y
Os04g0679400	T-CK	K-CK	8241.34	3576.56	5908.95	1.20448	3.09049e-32	7.20835e-31	Y
Os06g0272900	T-CK	K-CK	314.287	14.1749	164.231	4.45498	3.09326e-32	7.20835e-31	Y
Os01g0757200	T-CK	K-CK	13.5712	262.833	138.202	-4.27247	3.17375e-32	7.38823e-31	Y
Os05g0331532	T-CK	K-CK	3014.8	443.696	1729.25	2.76451	3.26785e-32	7.59936e-31	Y
Os04g0268700	T-CK	K-CK	801.67	143.111	472.39	2.48748	3.44914e-32	8.01262e-31	Y
Os01g0866600	T-CK	K-CK	820.396	258.738	539.567	1.66408	3.50908e-32	8.14339e-31	Y
Os05g0426300	T-CK	K-CK	2594.92	1119.41	1857.17	1.21285	3.6777e-32	8.52586e-31	Y
Os08g0518800	T-CK	K-CK	5433.06	1018.24	3225.65	2.4163	4.0398e-32	9.35559e-31	Y
Os01g0919600	T-CK	K-CK	1308.35	414.788	861.57	1.65822	4.09544e-32	9.47462e-31	Y
Os12g0111600	T-CK	K-CK	13672.2	4945.02	9308.6	1.46717	4.32101e-32	9.98613e-31	Y
Os03g0597600	T-CK	K-CK	1601.94	7397.04	4499.49	-2.20695	4.51215e-32	1.04171e-30	Y
Os02g0320800	T-CK	K-CK	323.441	42.1005	182.771	2.93792	4.6972e-32	1.08331e-30	Y
Os08g0316900	T-CK	K-CK	254.356	2.38048	128.368	6.77208	5.55914e-32	1.28078e-30	Y
Os11g0154500	T-CK	K-CK	10.6048	210.437	110.521	-4.31059	6.41948e-32	1.47747e-30	Y
Os10g0361300	T-CK	K-CK	74946.8	12710.5	43828.7	2.5599	7.04318e-32	1.61935e-30	Y
Os02g0795300	T-CK	K-CK	1615.42	591.61	1103.51	1.44973	7.09184e-32	1.62886e-30	Y
Os03g0448500	T-CK	K-CK	2508.4	0.628477	1254.51	12.0766	7.18714e-32	1.64906e-30	Y
Os01g0548600	T-CK	K-CK	1506.92	449.682	978.299	1.74485	7.42742e-32	1.70244e-30	Y
Os01g0896400	T-CK	K-CK	2.24722	446.449	224.348	-7.6211	7.53939e-32	1.72633e-30	Y
Os03g0336100	T-CK	K-CK	3526.41	1092.82	2309.62	1.69068	8.10889e-32	1.85484e-30	Y
Os07g0684700	T-CK	K-CK	212.051	7.44328	109.747	4.85709	8.62507e-32	1.97089e-30	Y
Os04g0486800	T-CK	K-CK	63.5222	348.098	205.81	-2.45346	8.77803e-32	2.00379e-30	Y
Os11g0549690	T-CK	K-CK	280.461	22.5855	151.523	3.64082	9.10325e-32	2.07591e-30	Y
Os01g0756900	T-CK	K-CK	1.5394	845.499	423.519	-9.12379	9.23327e-32	2.10342e-30	Y
Os11g0629100	T-CK	K-CK	38.8159	381.357	210.087	-3.2997	9.25143e-32	2.10541e-30	Y
Os02g0627100	T-CK	K-CK	29.0739	483.146	256.11	-4.0605	9.9409e-32	2.26001e-30	Y
Os03g0857600	T-CK	K-CK	10.652	232.526	121.589	-4.45266	1.03359e-31	2.34743e-30	Y
Os04g0610600	T-CK	K-CK	1141.59	286.588	714.088	1.99312	1.04948e-31	2.38108e-30	Y
Os07g0600700	T-CK	K-CK	278.967	932.522	605.744	-1.74064	1.08949e-31	2.46936e-30	Y
Os02g0175400	T-CK	K-CK	878.089	2145.5	1511.8	-1.28882	1.11054e-31	2.51453e-30	Y
Os05g0379500	T-CK	K-CK	337.158	32.1128	184.635	3.39028	1.11785e-31	2.52852e-30	Y
Os05g0179950	T-CK	K-CK	597.372	103.956	350.664	2.51895	1.1984e-31	2.70798e-30	Y
Os07g0186000	T-CK	K-CK	10180.1	4520.78	7350.42	1.17096	1.27426e-31	2.87649e-30	Y
Os04g0450400	T-CK	K-CK	712.447	190.251	451.349	1.9055	1.27611e-31	2.87774e-30	Y
Os10g0402200	T-CK	K-CK	2.69939	344.396	173.548	-7.01876	1.36634e-31	3.07813e-30	Y
Os06g0157000	T-CK	K-CK	453.074	1670.68	1061.87	-1.88321	1.52769e-31	3.43815e-30	Y
Os08g0357000	T-CK	K-CK	2973.09	1008.32	1990.71	1.56024	1.7607e-31	3.95856e-30	Y
Os08g0470700	T-CK	K-CK	581.788	1.1194	291.454	8.97239	1.7766e-31	3.9903e-30	Y
Os07g0447000	T-CK	K-CK	8.26313	233.865	121.064	-4.81526	1.85542e-31	4.16315e-30	Y
Os01g0825800	T-CK	K-CK	467.613	27.4763	247.545	4.09669	1.87511e-31	4.2031e-30	Y
Os09g0433800	T-CK	K-CK	577.685	64.6679	321.176	3.15752	2.36814e-31	5.30293e-30	Y
Os01g0580500	T-CK	K-CK	25.095	484.733	254.914	-4.27451	2.48854e-31	5.56696e-30	Y
Os12g0116600	T-CK	K-CK	1367.67	554.499	961.083	1.30223	2.87233e-31	6.41909e-30	Y
Os04g0269700	T-CK	K-CK	353.478	70.6138	212.046	2.32199	2.96897e-31	6.62843e-30	Y
Os05g0437200	T-CK	K-CK	2808.58	989.298	1898.94	1.50554	3.30107e-31	7.3625e-30	Y
Os07g0551300	T-CK	K-CK	2439.22	931.682	1685.45	1.38803	3.31838e-31	7.39374e-30	Y
Os11g0670900	T-CK	K-CK	373.731	1.79235	187.761	7.74086	3.65325e-31	8.12786e-30	Y
Os01g0297700	T-CK	K-CK	82.6679	887.871	485.27	-3.42678	3.65514e-31	8.12786e-30	Y
Os12g0120000	T-CK	K-CK	7.57893	239.174	123.376	-4.98181	3.82665e-31	8.5008e-30	Y
Os07g0638000	T-CK	K-CK	9.52464	306.151	157.838	-5.01316	3.97049e-31	8.81156e-30	Y
Os10g0438500	T-CK	K-CK	3.05329	283.457	143.255	-6.54714	4.0522e-31	8.98398e-30	Y
Os10g0109900	T-CK	K-CK	12.9975	239.363	126.18	-4.21211	4.17217e-31	9.2408e-30	Y
Os07g0694300	T-CK	K-CK	17.3611	248.628	132.995	-3.8367	4.26519e-31	9.43746e-30	Y
Os05g0510800	T-CK	K-CK	567.599	1760.03	1163.82	-1.63244	4.40782e-31	9.74342e-30	Y
Os07g0674800	T-CK	K-CK	11488.9	3549.97	7519.43	1.69443	4.6671e-31	1.03064e-29	Y
Os11g0470966	T-CK	K-CK	194.283	3.4554	98.8692	5.80379	4.77448e-31	1.05331e-29	Y
Os07g0616600	T-CK	K-CK	2935.8	7403.14	5169.47	-1.33449	4.82285e-31	1.06293e-29	Y
Os08g0355500	T-CK	K-CK	795.812	0.809286	398.311	9.83822	4.84493e-31	1.06674e-29	Y
Os11g0551800	T-CK	K-CK	1306.33	508.035	907.184	1.36216	5.48928e-31	1.20743e-29	Y
Os05g0467700	T-CK	K-CK	279.448	18.202	148.825	3.92755	5.71392e-31	1.2556e-29	Y
Os12g0421000	T-CK	K-CK	7444.61	2050.73	4747.67	1.86014	6.06568e-31	1.33159e-29	Y
Os12g0517100	T-CK	K-CK	278.649	1.65892	140.154	7.32689	6.5207e-31	1.43007e-29	Y
Os01g0716200	T-CK	K-CK	176.307	853.62	514.964	-2.27633	6.97786e-31	1.52884e-29	Y
Os08g0129600	T-CK	K-CK	10.5103	290.937	150.723	-4.78441	7.43642e-31	1.62771e-29	Y
Os10g0325400	T-CK	K-CK	215.05	1725.72	970.384	-3.00513	7.61255e-31	1.66463e-29	Y
Os07g0421200	T-CK	K-CK	2160.87	0.579871	1080.73	11.8623	7.97687e-31	1.74259e-29	Y
Os06g0193200	T-CK	K-CK	487.466	1880.3	1183.88	-1.9475	8.15453e-31	1.77966e-29	Y
Os04g0224000	T-CK	K-CK	434.584	60.0801	247.332	2.84875	8.2783e-31	1.80491e-29	Y
Os08g0451500	T-CK	K-CK	183.117	4.92525	94.0211	5.21453	8.57548e-31	1.86788e-29	Y
Os06g0696600	T-CK	K-CK	3514.12	508.694	2011.41	2.78953	9.68695e-31	2.10792e-29	Y
Os08g0266700	T-CK	K-CK	47.546	351.389	199.468	-2.88432	1.08373e-30	2.35596e-29	Y
Os07g0480900	T-CK	K-CK	2003.94	666.936	1335.44	1.58743	1.12545e-30	2.44428e-29	Y
Os05g0179800	T-CK	K-CK	1713.63	552.373	1133	1.63264	1.13424e-30	2.46097e-29	Y
Os05g0459400	T-CK	K-CK	25.5775	525.332	275.455	-4.35756	1.14585e-30	2.48375e-29	Y
Os05g0518300	T-CK	K-CK	567.566	1865.11	1216.34	-1.71654	1.15261e-30	2.49597e-29	Y
Os09g0450700	T-CK	K-CK	449.104	1.1194	225.112	8.59756	1.15652e-30	2.50203e-29	Y
Os08g0554900	T-CK	K-CK	20.3856	224.922	122.654	-3.46117	1.1734e-30	2.53609e-29	Y
Os06g0239100	T-CK	K-CK	35.4475	340.899	188.173	-3.27015	1.1867e-30	2.56144e-29	Y
Os04g0495400	T-CK	K-CK	515.425	1796.09	1155.76	-1.80161	1.18742e-30	2.56144e-29	Y
Os01g0821700	T-CK	K-CK	1196.28	3186.95	2191.62	-1.41387	1.204e-30	2.59469e-29	Y
Os04g0197350	T-CK	K-CK	2161.37	0	1080.69	13.7176	1.21628e-30	2.61863e-29	Y
Os01g0975000	T-CK	K-CK	61.6861	552.55	307.118	-3.16061	1.22933e-30	2.64419e-29	Y
Os02g0173650	T-CK	K-CK	90.319	466.498	278.409	-2.37053	1.23567e-30	2.65527e-29	Y
Os06g0731200	T-CK	K-CK	34.2649	339.258	186.761	-3.30494	1.51644e-30	3.25547e-29	Y
Os05g0193800	T-CK	K-CK	442.322	1.1194	221.721	8.57547	1.60014e-30	3.43185e-29	Y
Os12g0560700	T-CK	K-CK	23.9247	1522.91	773.419	-5.98831	1.64108e-30	3.51629e-29	Y
Os01g0952800	T-CK	K-CK	322.706	11.0992	166.902	4.86597	1.67044e-30	3.57576e-29	Y
Os01g0386700	T-CK	K-CK	1987.02	0	993.508	13.5963	1.71075e-30	3.65855e-29	Y
Os02g0167100	T-CK	K-CK	1776.75	4227.5	3002.13	-1.25062	1.77114e-30	3.78407e-29	Y
Os07g0296100	T-CK	K-CK	171.108	5.4689	88.2885	4.95834	1.81308e-30	3.86998e-29	Y
Os04g0649000	T-CK	K-CK	3.00606	298.539	150.772	-6.62489	1.84439e-30	3.93305e-29	Y
Os04g0390700	T-CK	K-CK	503.057	63.8209	283.439	2.98361	1.98798e-30	4.23522e-29	Y
Os07g0258400	T-CK	K-CK	870.345	76.2108	473.278	3.51249	2.07573e-30	4.41794e-29	Y
Os05g0492500	T-CK	K-CK	269.444	20.3168	144.88	3.72017	2.16418e-30	4.60181e-29	Y
Os11g0569500	T-CK	K-CK	1974.91	0	987.454	13.5875	2.50415e-30	5.31966e-29	Y
Os10g0364900	T-CK	K-CK	923.974	85.7003	504.837	3.42726	2.52653e-30	5.3621e-29	Y
Os01g0881900	T-CK	K-CK	10796.8	5254.25	8025.53	1.03906	2.58329e-30	5.47737e-29	Y
Os03g0132800	T-CK	K-CK	4172.04	1721.22	2946.63	1.27719	2.6783e-30	5.67343e-29	Y
Os09g0383300	T-CK	K-CK	9.70427	355.474	182.589	-5.18417	2.76811e-30	5.85812e-29	Y
Os08g0237200	T-CK	K-CK	239.374	17.9264	128.65	3.74782	2.91056e-30	6.15375e-29	Y
Os01g0680900	T-CK	K-CK	233.03	741.743	487.386	-1.67078	3.13605e-30	6.62424e-29	Y
Os09g0508951	T-CK	K-CK	435.642	1.15974	218.401	8.55194	3.23928e-30	6.83582e-29	Y
Os01g0868300	T-CK	K-CK	2.98054	263.611	133.296	-6.44593	3.39213e-30	7.15164e-29	Y
Os04g0402700	T-CK	K-CK	258.746	881.284	570.015	-1.76913	3.44128e-30	7.24841e-29	Y
Os05g0400800	T-CK	K-CK	2302.75	743.599	1523.17	1.63052	3.55887e-30	7.48905e-29	Y
Os04g0419900	T-CK	K-CK	90.7796	762.075	426.427	-3.07193	3.66346e-30	7.70189e-29	Y
Os11g0180600	T-CK	K-CK	42.2791	677.533	359.906	-3.99821	4.04079e-30	8.48718e-29	Y
Os05g0155000	T-CK	K-CK	345.089	1160.9	752.993	-1.74978	4.31965e-30	9.06436e-29	Y
Os03g0734100	T-CK	K-CK	291.662	7.88682	149.774	5.24371	4.45074e-30	9.33069e-29	Y
Os03g0180500	T-CK	K-CK	1.56112	548.906	275.234	-8.50007	4.51944e-30	9.46584e-29	Y
Os01g0973000	T-CK	K-CK	137.042	631.593	384.318	-2.20403	4.5935e-30	9.61193e-29	Y
Os03g0651950	T-CK	K-CK	125.846	813.595	469.72	-2.69278	5.22851e-30	1.09305e-28	Y
Os12g0529200	T-CK	K-CK	1910.26	0	955.132	13.5394	5.26615e-30	1.09989e-28	Y
Os04g0221300	T-CK	K-CK	1220.16	438.882	829.523	1.47595	5.52348e-30	1.15256e-28	Y
Os02g0678200	T-CK	K-CK	89.3074	450.333	269.82	-2.33371	6.4386e-30	1.34226e-28	Y
Os02g0644000	T-CK	K-CK	7629.86	2798.79	5214.32	1.4469	6.4633e-30	1.34615e-28	Y
Os06g0147100	T-CK	K-CK	1838.31	0	919.155	13.4839	6.48491e-30	1.34939e-28	Y
Os05g0365300	T-CK	K-CK	750.316	162.161	456.238	2.2095	6.67121e-30	1.38687e-28	Y
Os05g0455400	T-CK	K-CK	451.171	1365.75	908.462	-1.59839	6.82356e-30	1.41722e-28	Y
Os07g0120100	T-CK	K-CK	2756.02	613.886	1684.95	2.16652	6.93604e-30	1.43924e-28	Y
Os12g0163300	T-CK	K-CK	1804.43	515.763	1160.09	1.80731	6.96687e-30	1.4443e-28	Y
Os01g0359400	T-CK	K-CK	399.73	71.4251	235.578	2.48618	7.34215e-30	1.52069e-28	Y
Os03g0850100	T-CK	K-CK	42.3503	372.747	207.549	-3.13815	7.43246e-30	1.53797e-28	Y
Os03g0623100	T-CK	K-CK	643.25	130.387	386.819	2.30508	8.45812e-30	1.74858e-28	Y
Os08g0169800	T-CK	K-CK	1184.44	338.215	761.326	1.80715	8.52422e-30	1.76062e-28	Y
Os01g0182600	T-CK	K-CK	2480.33	7237.3	4858.82	-1.54499	8.57669e-30	1.76982e-28	Y
Os04g0296700	T-CK	K-CK	382.071	50.1833	216.127	2.93634	9.42491e-30	1.94306e-28	Y
Os11g0122150	T-CK	K-CK	335.929	52.582	194.255	2.67941	9.88365e-30	2.03576e-28	Y
Os11g0533400	T-CK	K-CK	1035.74	289.71	662.724	1.83709	9.92112e-30	2.04159e-28	Y
Os05g0155100	T-CK	K-CK	79.7328	395.606	237.669	-2.30968	1.01223e-29	2.08107e-28	Y
Os04g0517100	T-CK	K-CK	343.116	1246.51	794.813	-1.86196	1.05143e-29	2.15967e-28	Y
Os09g0426800	T-CK	K-CK	3346.36	814.54	2080.45	2.03943	1.11281e-29	2.28366e-28	Y
Os02g0758000	T-CK	K-CK	3644.51	919.537	2282.02	1.98668	1.14972e-29	2.35724e-28	Y
Os03g0288400	T-CK	K-CK	2138.44	783.009	1460.72	1.44869	1.20383e-29	2.46591e-28	Y
Os05g0563600	T-CK	K-CK	1975.09	6883.54	4429.31	-1.80137	1.24139e-29	2.54053e-28	Y
Os08g0539600	T-CK	K-CK	39.7337	427.971	233.853	-3.42859	1.33799e-29	2.73572e-28	Y
Os12g0109900	T-CK	K-CK	1454.83	542.315	998.571	1.42285	1.39732e-29	2.85442e-28	Y
Os09g0512900	T-CK	K-CK	5211.88	1971.67	3591.78	1.4025	1.48352e-29	3.02773e-28	Y
Os08g0297800	T-CK	K-CK	18.6289	264.905	141.767	-3.83331	1.54186e-29	3.14392e-28	Y
Os01g0856000	T-CK	K-CK	129.711	506.267	317.989	-1.96534	1.61662e-29	3.29337e-28	Y
Os09g0358000	T-CK	K-CK	406.031	1.15974	203.595	8.45031	1.64279e-29	3.34364e-28	Y
Os07g0494300	T-CK	K-CK	3.45443	250.978	127.216	-6.20047	1.6777e-29	3.41157e-28	Y
Os08g0542300	T-CK	K-CK	478.99	89.9943	284.492	2.41334	1.69994e-29	3.45366e-28	Y
Os09g0538500	T-CK	K-CK	3.78662	301.735	152.761	-6.31766	1.77627e-29	3.60546e-28	Y
Os06g0622000	T-CK	K-CK	739.375	206.757	473.066	1.83651	1.78e-29	3.60976e-28	Y
Os12g0581800	T-CK	K-CK	49.384	361.548	205.466	-2.86986	1.78249e-29	3.61153e-28	Y
Os07g0496200	T-CK	K-CK	293.173	972.743	632.958	-1.72978	1.79436e-29	3.63229e-28	Y
Os01g0228500	T-CK	K-CK	1690.19	551.697	1120.94	1.61615	1.81582e-29	3.67239e-28	Y
Os02g0272800	T-CK	K-CK	212.004	2.65803	107.331	6.33866	1.84084e-29	3.71962e-28	Y
Os01g0944000	T-CK	K-CK	1758.08	0	879.039	13.4196	1.84516e-29	3.72498e-28	Y
Os03g0576900	T-CK	K-CK	6147.38	2284.91	4216.15	1.42788	1.9183e-29	3.86914e-28	Y
Os01g0170051	T-CK	K-CK	1218.65	213.723	716.185	2.51399	1.92349e-29	3.87612e-28	Y
Os04g0684900	T-CK	K-CK	187.812	1048.71	618.262	-2.48271	2.12043e-29	4.26913e-28	Y
Os03g0338400	T-CK	K-CK	2946.85	720.988	1833.92	2.03195	2.13872e-29	4.30207e-28	Y
Os03g0753600	T-CK	K-CK	400.931	1.20835	201.07	8.42983	2.23549e-29	4.49269e-28	Y
Os02g0671100	T-CK	K-CK	1813.64	469.869	1141.76	1.94843	2.29067e-29	4.59945e-28	Y
Os06g0493100	T-CK	K-CK	337.44	1927.68	1132.56	-2.51355	2.38202e-29	4.77857e-28	Y
Os04g0146800	T-CK	K-CK	201.748	2.98465	102.366	6.11261	2.43821e-29	4.88692e-28	Y
Os08g0200500	T-CK	K-CK	129.966	615.735	372.85	-2.24518	2.58563e-29	5.17774e-28	Y
Os04g0340800	T-CK	K-CK	1661.82	13.3701	837.597	6.95767	2.62974e-29	5.26137e-28	Y
Os01g0752600	T-CK	K-CK	1093.15	389.151	741.148	1.48994	2.69755e-29	5.39221e-28	Y
Os03g0251500	T-CK	K-CK	1844.71	640.625	1242.67	1.52492	2.7681e-29	5.52827e-28	Y
Os09g0515550	T-CK	K-CK	254.616	13.2655	133.941	4.25858	2.85166e-29	5.69007e-28	Y
Os12g0639200	T-CK	K-CK	401.065	68.0673	234.566	2.55637	2.89396e-29	5.76933e-28	Y
Os03g0130400	T-CK	K-CK	918.755	2565.91	1742.33	-1.4816	3.28606e-29	6.54518e-28	Y
Os02g0644700	T-CK	K-CK	810.635	2038.17	1424.4	-1.3304	3.37182e-29	6.71e-28	Y
Os09g0323000	T-CK	K-CK	139.614	633.927	386.771	-2.18288	3.43729e-29	6.83422e-28	Y
Os12g0103580	T-CK	K-CK	1.12361	840.486	420.805	-9.53212	3.65057e-29	7.25182e-28	Y
Os07g0499300	T-CK	K-CK	871.429	2574.98	1723.2	-1.56331	3.80581e-29	7.55349e-28	Y
Os02g0760500	T-CK	K-CK	608.545	1675.69	1142.12	-1.46135	4.16678e-29	8.26257e-28	Y
Os01g0891900	T-CK	K-CK	397.228	1.25695	199.242	8.41387	4.40473e-29	8.72667e-28	Y
Os02g0264800	T-CK	K-CK	335.135	1340.92	838.027	-2.0014	4.53398e-29	8.9748e-28	Y
Os12g0495525	T-CK	K-CK	1580.61	0	790.303	13.2661	4.73827e-29	9.37087e-28	Y
Os07g0480800	T-CK	K-CK	13.6364	215.582	114.609	-3.98222	4.75829e-29	9.40216e-28	Y
Os04g0465600	T-CK	K-CK	171.393	975.557	573.475	-2.50961	5.50471e-29	1.08674e-27	Y
Os07g0486500	T-CK	K-CK	4031.45	1718.59	2875.02	1.23028	5.76621e-29	1.13736e-27	Y
Os06g0473700	T-CK	K-CK	425.569	1.07905	213.324	8.52385	6.69291e-29	1.31899e-27	Y
Os02g0209400	T-CK	K-CK	322.853	25.0566	173.955	3.6829	6.84978e-29	1.34871e-27	Y
Os06g0355500	T-CK	K-CK	680.608	1718.39	1199.5	-1.33586	7.22777e-29	1.42189e-27	Y
Os10g0552200	T-CK	K-CK	105.984	878.821	492.402	-3.05328	7.2529e-29	1.42558e-27	Y
Os04g0688300	T-CK	K-CK	133.774	726.039	429.907	-2.44037	7.53553e-29	1.47982e-27	Y
Os11g0210201	T-CK	K-CK	525.39	31.4369	278.414	4.06405	7.66342e-29	1.50362e-27	Y
Os02g0184300	T-CK	K-CK	3909.08	9401.44	6655.26	-1.26599	8.6208e-29	1.68998e-27	Y
Os07g0122000	T-CK	K-CK	1.5394	472.481	237.01	-8.28482	9.44378e-29	1.84969e-27	Y
Os01g0695100	T-CK	K-CK	351.066	2050.85	1200.96	-2.54591	1.09247e-28	2.13786e-27	Y
Os01g0902100	T-CK	K-CK	1442.62	476.022	959.322	1.60047	1.12959e-28	2.20859e-27	Y
Os06g0285400	T-CK	K-CK	1.5394	493.212	247.376	-8.34707	1.13819e-28	2.22346e-27	Y
Os10g0413101	T-CK	K-CK	1487.38	0	743.691	13.1783	1.1511e-28	2.2467e-27	Y
Os04g0407400	T-CK	K-CK	288.218	26.9277	157.573	3.42514	1.18819e-28	2.31707e-27	Y
Os01g0188900	T-CK	K-CK	1500.22	0	750.108	13.1908	1.20514e-28	2.34807e-27	Y
Os02g0215900	T-CK	K-CK	1160.53	243.263	701.896	2.25381	1.21553e-28	2.36625e-27	Y
Os01g0802700	T-CK	K-CK	340.854	12.2993	176.577	4.79746	1.22569e-28	2.38396e-27	Y
Os03g0225700	T-CK	K-CK	1279.88	437.569	858.726	1.54916	1.23033e-28	2.3909e-27	Y
Os01g0665300	T-CK	K-CK	10068.3	4713.96	7391.12	1.09492	1.30771e-28	2.53908e-27	Y
Os01g0880800	T-CK	K-CK	157.331	553.741	355.536	-1.81632	1.33713e-28	2.59394e-27	Y
Os11g0244200	T-CK	K-CK	667.553	37.8577	352.705	4.14153	1.34253e-28	2.60216e-27	Y
Os07g0187200	T-CK	K-CK	2034.12	453.492	1243.81	2.16396	1.48591e-28	2.87757e-27	Y
Os10g0323000	T-CK	K-CK	185.491	624.366	404.929	-1.75126	1.63516e-28	3.16386e-27	Y
Os11g0639600	T-CK	K-CK	1560.3	0.628477	780.464	11.3916	1.64007e-28	3.17061e-27	Y
Os01g0710100	T-CK	K-CK	34.0096	575.516	304.763	-4.08425	1.65077e-28	3.18854e-27	Y
Os01g0674700	T-CK	K-CK	401.211	1282.09	841.65	-1.67552	1.68316e-28	3.24829e-27	Y
Os06g0575400	T-CK	K-CK	10.5283	266.645	138.587	-4.65737	1.70023e-28	3.27841e-27	Y
Os11g0121450	T-CK	K-CK	3.70491	230.072	116.888	-5.92963	1.72248e-28	3.31845e-27	Y
Os03g0685300	T-CK	K-CK	239.669	1089.61	664.639	-2.18591	1.79284e-28	3.45103e-27	Y
Os03g0183500	T-CK	K-CK	2.24722	348.381	175.314	-7.26355	1.83305e-28	3.5254e-27	Y
Os05g0584200	T-CK	K-CK	3727.87	1167.32	2447.59	1.67546	2.02185e-28	3.88516e-27	Y
Os01g0313300	T-CK	K-CK	18507.5	8525.31	13516.4	1.11825	2.05888e-28	3.95292e-27	Y
Os01g0776300	T-CK	K-CK	176.694	2.82692	89.7606	5.93401	2.24487e-28	4.30629e-27	Y
Os01g0236300	T-CK	K-CK	2273.13	884.034	1578.58	1.3624	2.45099e-28	4.69767e-27	Y
Os04g0634700	T-CK	K-CK	228.089	1117.44	672.765	-2.29352	2.52402e-28	4.83349e-27	Y
Os07g0681600	T-CK	K-CK	272.873	854.641	563.757	-1.64627	2.56643e-28	4.9105e-27	Y
Os08g0425800	T-CK	K-CK	1911.17	715.53	1313.35	1.41689	2.62593e-28	5.01848e-27	Y
Os01g0775500	T-CK	K-CK	291.271	29.3288	160.3	3.30165	2.62736e-28	5.01848e-27	Y
Os03g0279801	T-CK	K-CK	20.2401	350.253	185.247	-4.10761	2.64192e-28	5.04199e-27	Y
Os01g0657801	T-CK	K-CK	113.818	519.784	316.801	-2.19158	2.64943e-28	5.05201e-27	Y
Os10g0577400	T-CK	K-CK	10.4121	336.095	173.254	-4.99927	2.78557e-28	5.30707e-27	Y
Os02g0467400	T-CK	K-CK	298.776	1.47398	150.125	7.68408	2.79208e-28	5.31494e-27	Y
Os03g0220700	T-CK	K-CK	5968.76	2330.75	4149.75	1.35662	2.83396e-28	5.39006e-27	Y
Os01g0127900	T-CK	K-CK	246.642	2039.66	1143.15	-3.04798	2.94036e-28	5.58768e-27	Y
Os11g0128400	T-CK	K-CK	5.39877	255.937	130.668	-5.5873	3.19312e-28	6.06285e-27	Y
Os12g0514000	T-CK	K-CK	477.547	113.159	295.353	2.07721	3.19957e-28	6.06995e-27	Y
Os04g0647800	T-CK	K-CK	347.034	966.852	656.943	-1.47884	3.34396e-28	6.3385e-27	Y
Os03g0721300	T-CK	K-CK	48.0146	384.006	216.01	-3.00255	3.42096e-28	6.47895e-27	Y
Os07g0642800	T-CK	K-CK	19.1476	298.453	158.8	-3.97092	3.43262e-28	6.49553e-27	Y
Os03g0405400	T-CK	K-CK	1171.41	277.707	724.556	2.0773	3.44723e-28	6.51765e-27	Y
Os06g0543601	T-CK	K-CK	0	1833.53	916.764	-13.0989	3.52028e-28	6.65015e-27	Y
Os07g0573900	T-CK	K-CK	1084.82	5444.66	3264.74	-2.32774	3.56112e-28	6.72162e-27	Y
Os01g0546000	T-CK	K-CK	952.011	203.286	577.648	2.22942	3.59433e-28	6.77856e-27	Y
Os04g0282400	T-CK	K-CK	359.164	14.4574	186.811	4.63265	3.82844e-28	7.214e-27	Y
Os01g0613300	T-CK	K-CK	1335.55	499.085	917.318	1.41905	3.84375e-28	7.23673e-27	Y
Os03g0349600	T-CK	K-CK	2592.59	0.289936	1296.44	13.0183	4.02433e-28	7.57035e-27	Y
Os11g0262200	T-CK	K-CK	1477.93	0.628477	739.277	11.3132	4.24772e-28	7.98386e-27	Y
Os04g0685400	T-CK	K-CK	2545.91	1047.05	1796.48	1.28201	4.3832e-28	8.23158e-27	Y
Os11g0148500	T-CK	K-CK	34174.9	17174.3	25674.6	0.992665	4.39435e-28	8.24559e-27	N
Os01g0687400	T-CK	K-CK	38.4654	282.679	160.572	-2.87469	4.47765e-28	8.39485e-27	Y
Os05g0134700	T-CK	K-CK	112.959	1175.2	644.078	-3.38092	4.67953e-28	8.76597e-27	Y
Os01g0794600	T-CK	K-CK	158.498	4.37381	81.436	5.18478	4.76079e-28	8.91073e-27	Y
Os02g0575500	T-CK	K-CK	197.799	698.464	448.132	-1.82014	4.82013e-28	9.00871e-27	Y
Os01g0741200	T-CK	K-CK	329.645	1075.54	702.595	-1.70625	4.8212e-28	9.00871e-27	Y
Os03g0810300	T-CK	K-CK	971.531	3445.99	2208.76	-1.82672	4.85389e-28	9.06222e-27	Y
Os01g0933400	T-CK	K-CK	288.72	44.6218	166.671	2.69299	5.673e-28	1.05797e-26	Y
Os01g0925200	T-CK	K-CK	2509.59	1093.41	1801.5	1.19891	5.67617e-28	1.05797e-26	Y
Os11g0171700	T-CK	K-CK	31.7021	359.461	195.581	-3.50247	5.78587e-28	1.07752e-26	Y
Os03g0145500	T-CK	K-CK	293.748	1202.55	748.149	-2.03398	6.24931e-28	1.16286e-26	Y
Os05g0295700	T-CK	K-CK	1604	567.674	1085.83	1.49951	6.60128e-28	1.22733e-26	Y
Os09g0548300	T-CK	K-CK	4507.89	2047.71	3277.8	1.13857	6.9674e-28	1.29433e-26	Y
Os03g0150500	T-CK	K-CK	12.8417	272.318	142.58	-4.40472	7.11946e-28	1.32148e-26	Y
Os05g0363200	T-CK	K-CK	4463.22	11088.9	7776.05	-1.31297	7.80239e-28	1.44704e-26	Y
Os07g0284950	T-CK	K-CK	227.752	22.9892	125.371	3.31908	7.81509e-28	1.44819e-26	Y
Os03g0227900	T-CK	K-CK	82.1009	444.47	263.285	-2.43656	7.87774e-28	1.45859e-26	Y
Os09g0491822	T-CK	K-CK	1349.45	12.0098	680.729	6.81506	8.10279e-28	1.49902e-26	Y
Os08g0466050	T-CK	K-CK	44.7685	324.381	184.575	-2.85782	8.14381e-28	1.50536e-26	Y
Os01g0662600	T-CK	K-CK	3884.94	1620.49	2752.71	1.26158	9.06242e-28	1.67378e-26	Y
Os10g0452300	T-CK	K-CK	5008.85	935.369	2972.11	2.42019	9.35849e-28	1.72703e-26	Y
Os02g0511900	T-CK	K-CK	35.7069	269.159	152.433	-2.91677	9.90379e-28	1.82615e-26	Y
Os11g0139800	T-CK	K-CK	914.319	289.773	602.046	1.65759	9.91518e-28	1.82675e-26	Y
Os04g0639100	T-CK	K-CK	165.296	641.921	403.608	-1.95768	1.02838e-27	1.8931e-26	Y
Os01g0713200	T-CK	K-CK	95.2131	1024.6	559.905	-3.4276	1.09047e-27	2.00574e-26	Y
Os08g0562500	T-CK	K-CK	674.222	2620.56	1647.39	-1.95888	1.13174e-27	2.07994e-26	Y
Os01g0150200	T-CK	K-CK	1233.14	2781.16	2007.15	-1.17321	1.14663e-27	2.10559e-26	Y
Os10g0581000	T-CK	K-CK	1190.19	413.757	801.975	1.52369	1.16498e-27	2.13752e-26	Y
Os04g0616700	T-CK	K-CK	373.034	46.0574	209.546	3.02237	1.17282e-27	2.15013e-26	Y
Os11g0141800	T-CK	K-CK	1258.29	0	629.143	12.9372	1.31285e-27	2.40489e-26	Y
Os02g0251900	T-CK	K-CK	30.9763	275.52	153.248	-3.15174	1.34634e-27	2.4642e-26	Y
Os02g0716500	T-CK	K-CK	4821.96	12091.4	8456.68	-1.32637	1.46148e-27	2.67276e-26	Y
Os04g0690500	T-CK	K-CK	24.3433	245.419	134.881	-3.33674	1.48373e-27	2.71124e-26	Y
Os10g0437100	T-CK	K-CK	149.504	554.012	351.758	-1.89077	1.73088e-27	3.16026e-26	Y
Os09g0115500	T-CK	K-CK	414.335	1328.93	871.63	-1.68099	1.79611e-27	3.2767e-26	Y
Os12g0242975	T-CK	K-CK	3.78852	197.527	100.658	-5.70588	1.82263e-27	3.32236e-26	Y
Os12g0588800	T-CK	K-CK	93.103	515.651	304.377	-2.4706	1.83605e-27	3.3441e-26	Y
Os08g0497600	T-CK	K-CK	8770.95	3435.72	6103.34	1.35212	1.86676e-27	3.39725e-26	Y
Os10g0481300	T-CK	K-CK	164.115	8.15949	86.1374	4.33395	1.88504e-27	3.42773e-26	Y
Os05g0215700	T-CK	K-CK	2006.68	566.818	1286.75	1.82415	1.90342e-27	3.45835e-26	Y
Os01g0174900	T-CK	K-CK	2961.96	1178.64	2070.3	1.32924	1.91853e-27	3.48297e-26	Y
Os08g0160500	T-CK	K-CK	463.178	1803.82	1133.5	-1.96141	1.93718e-27	3.51398e-26	Y
Os02g0288100	T-CK	K-CK	16819.6	4134.67	10477.1	2.02443	2.05154e-27	3.7184e-26	Y
Os12g0483700	T-CK	K-CK	431.173	28.2496	229.711	3.9418	2.08965e-27	3.78439e-26	Y
Os12g0285100	T-CK	K-CK	7442.81	3458.21	5450.51	1.10567	2.12082e-27	3.83775e-26	Y
Os03g0203200	T-CK	K-CK	3941.7	1725.22	2833.46	1.19219	2.13328e-27	3.85717e-26	Y
Os02g0163600	T-CK	K-CK	574.753	165.847	370.3	1.79456	2.14921e-27	3.88282e-26	Y
Os01g0783900	T-CK	K-CK	228.384	1.74787	115.066	7.03494	2.27799e-27	4.11216e-26	Y
Os02g0770700	T-CK	K-CK	133.352	746.07	439.711	-2.48292	2.41716e-27	4.35985e-26	Y
Os10g0456800	T-CK	K-CK	5766.76	2614.93	4190.85	1.14087	2.54063e-27	4.57887e-26	Y
Os05g0470700	T-CK	K-CK	4745.78	2182.17	3463.97	1.12084	2.56583e-27	4.62056e-26	Y
Os11g0163100	T-CK	K-CK	6148.33	13708.5	9928.39	-1.15682	2.6221e-27	4.71808e-26	Y
Os08g0460700	T-CK	K-CK	823.115	237.795	530.455	1.79132	2.62985e-27	4.72823e-26	Y
Os07g0684100	T-CK	K-CK	2875.9	1050.86	1963.38	1.4526	2.68288e-27	4.81969e-26	Y
Os10g0195100	T-CK	K-CK	1187.59	0	593.795	12.8537	2.79416e-27	5.01557e-26	Y
Os03g0836800	T-CK	K-CK	2.70835	262.6	132.654	-6.62668	2.91814e-27	5.23391e-26	Y
Os12g0586600	T-CK	K-CK	2841.77	6490.45	4666.11	-1.19138	3.0123e-27	5.39848e-26	Y
Os01g0661500	T-CK	K-CK	3842.97	1721.36	2782.16	1.15843	3.04828e-27	5.45856e-26	Y
Os07g0632800	T-CK	K-CK	705.878	2015.85	1360.87	-1.51448	3.24868e-27	5.81278e-26	Y
Os02g0266900	T-CK	K-CK	196.598	3.00482	99.8016	6.07257	3.26327e-27	5.83421e-26	Y
Os02g0637700	T-CK	K-CK	6.09952	213.583	109.841	-5.13766	3.35311e-27	5.99003e-26	Y
Os10g0372800	T-CK	K-CK	2971.05	636.9	1803.98	2.22275	4.01836e-27	7.17271e-26	Y
Os02g0202800	T-CK	K-CK	1246.67	400.225	823.445	1.639	4.28908e-27	7.64982e-26	Y
Os07g0189800	T-CK	K-CK	1577.13	607.056	1092.1	1.37807	5.09439e-27	9.0789e-26	Y
Os09g0471100	T-CK	K-CK	14.2644	204.466	109.365	-3.83332	5.12472e-27	9.12568e-26	Y
Os09g0491772	T-CK	K-CK	1401.62	307.453	854.535	2.18822	5.43106e-27	9.66349e-26	Y
Os01g0858900	T-CK	K-CK	131.79	675.771	403.78	-2.36017	5.48327e-27	9.74861e-26	Y
Os11g0159500	T-CK	K-CK	199.179	3.48749	101.333	5.8363	5.52836e-27	9.82096e-26	Y
Os02g0671800	T-CK	K-CK	260.904	8.69488	134.799	4.90567	5.59433e-27	9.93027e-26	Y
Os12g0573200	T-CK	K-CK	4435.62	2256.67	3346.14	0.974969	5.68761e-27	1.00878e-25	N
Os04g0690100	T-CK	K-CK	50.2835	331.606	190.945	-2.72508	5.70974e-27	1.01191e-25	Y
Os11g0212000	T-CK	K-CK	7.69133	211.021	109.356	-4.79431	5.8171e-27	1.03012e-25	Y
Os01g0197400	T-CK	K-CK	2422.39	772.287	1597.34	1.64939	5.83911e-27	1.03319e-25	Y
Os08g0396200	T-CK	K-CK	334.707	1.25695	167.982	8.16571	5.96728e-27	1.05504e-25	Y
Os07g0552800	T-CK	K-CK	213.856	7.5631	110.709	4.82297	6.01517e-27	1.06266e-25	Y
Os06g0608800	T-CK	K-CK	3767.29	1481.22	2624.25	1.34672	6.31765e-27	1.11522e-25	Y
Os01g0286100	T-CK	K-CK	2189.35	825.393	1507.37	1.40759	6.42548e-27	1.13336e-25	Y
Os05g0479475	T-CK	K-CK	342.668	1.25695	171.962	8.19933	6.59754e-27	1.16279e-25	Y
Os07g0685500	T-CK	K-CK	6.01212	195.48	100.746	-5.01537	6.6549e-27	1.17198e-25	Y
Os03g0756300	T-CK	K-CK	29.7893	349.993	189.891	-3.55993	6.87498e-27	1.20978e-25	Y
Os11g0264500	T-CK	K-CK	170.977	602.273	386.625	-1.81719	7.07814e-27	1.24455e-25	Y
Os08g0215200	T-CK	K-CK	1411.66	0.628477	706.146	11.2449	7.51444e-27	1.32023e-25	Y
Os08g0112300	T-CK	K-CK	500.508	85.9859	293.247	2.53716	7.95208e-27	1.39602e-25	Y
Os10g0177200	T-CK	K-CK	1431.51	370.037	900.771	1.95149	8.06791e-27	1.41524e-25	Y
Os06g0174400	T-CK	K-CK	926.058	2296.73	1611.4	-1.3102	8.29832e-27	1.45452e-25	Y
Os04g0219200	T-CK	K-CK	173.897	13.2062	93.5515	3.72857	8.42204e-27	1.47504e-25	Y
Os02g0147300	T-CK	K-CK	185.264	17.3181	101.291	3.42811	8.94103e-27	1.56471e-25	Y
Os01g0835900	T-CK	K-CK	888.727	2493.96	1691.35	-1.4886	9.32693e-27	1.63097e-25	Y
Os06g0474866	T-CK	K-CK	209.625	26.9112	118.268	2.96672	9.52295e-27	1.66265e-25	Y
Os04g0644400	T-CK	K-CK	1.88245	318.648	160.265	-7.39667	9.52298e-27	1.66265e-25	Y
Os08g0137600	T-CK	K-CK	1.88245	303.996	152.939	-7.32816	9.78783e-27	1.70756e-25	Y
Os03g0745000	T-CK	K-CK	275.364	14.1358	144.75	4.28048	9.82426e-27	1.71258e-25	Y
Os09g0380000	T-CK	K-CK	6239.15	2646.01	4442.58	1.23747	9.83958e-27	1.71391e-25	Y
Os08g0404350	T-CK	K-CK	164.8	6.4833	85.6414	4.64018	9.93981e-27	1.73002e-25	Y
Os06g0509100	T-CK	K-CK	0	1455.4	727.7	-12.7657	9.98239e-27	1.73608e-25	Y
Os08g0482600	T-CK	K-CK	313.813	1580.49	947.153	-2.33301	1.0121e-26	1.75882e-25	Y
Os06g0654300	T-CK	K-CK	836.586	2203.71	1520.15	-1.3973	1.04301e-26	1.81112e-25	Y
Os03g0111300	T-CK	K-CK	9578.26	2216.2	5897.23	2.11162	1.18123e-26	2.04955e-25	Y
Os10g0172600	T-CK	K-CK	1200.02	0.539524	600.28	11.0147	1.19481e-26	2.07151e-25	Y
Os08g0395700	T-CK	K-CK	3272.66	105.792	1689.23	4.95009	1.27059e-26	2.20118e-25	Y
Os05g0414501	T-CK	K-CK	2665.85	1088.61	1877.23	1.29195	1.29211e-26	2.23673e-25	Y
Os08g0563400	T-CK	K-CK	5.27879	194.589	99.9337	-5.19969	1.29329e-26	2.23703e-25	Y
Os12g0114800	T-CK	K-CK	0	1366.05	683.024	-12.6743	1.30664e-26	2.25837e-25	Y
Os02g0806900	T-CK	K-CK	3598.11	1429.89	2514	1.33157	1.38834e-26	2.39773e-25	Y
Os11g0607000	T-CK	K-CK	235.357	17.9247	126.641	3.7119	1.40035e-26	2.41661e-25	Y
Os04g0350700	T-CK	K-CK	10.772	936.27	473.521	-6.44937	1.52815e-26	2.63511e-25	Y
Os03g0305100	T-CK	K-CK	5711.68	1329.13	3520.41	2.10328	1.53775e-26	2.64963e-25	Y
Os06g0520600	T-CK	K-CK	4.61821	191.361	97.9894	-5.39206	1.56157e-26	2.6886e-25	Y
Os09g0453400	T-CK	K-CK	387.856	1145.92	766.886	-1.56327	1.57353e-26	2.70711e-25	Y
Os02g0551100	T-CK	K-CK	2319.81	987.641	1653.73	1.2319	1.64629e-26	2.8301e-25	Y
Os10g0516400	T-CK	K-CK	6410.51	2157.75	4284.13	1.57124	1.67862e-26	2.88346e-25	Y
Os06g0691200	T-CK	K-CK	387.341	1188.26	787.802	-1.61651	1.74408e-26	2.9936e-25	Y
Os10g0132500	T-CK	K-CK	55.6312	386.614	221.123	-2.80023	1.92466e-26	3.30102e-25	Y
Os07g0407700	T-CK	K-CK	1021.12	0	510.559	12.6358	1.93792e-26	3.32122e-25	Y
Os02g0653800	T-CK	K-CK	291.571	45.2981	168.435	2.6839	2.01153e-26	3.44473e-25	Y
Os03g0282232	T-CK	K-CK	0	1325.79	662.894	-12.6312	2.0385e-26	3.48824e-25	Y
Os01g0580300	T-CK	K-CK	330.87	39.94	185.405	3.04211	2.06252e-26	3.52663e-25	Y
Os11g0549675	T-CK	K-CK	1013.85	0	506.924	12.6255	2.13996e-26	3.65626e-25	Y
Os02g0215700	T-CK	K-CK	470.656	54.8587	262.757	3.09915	2.17063e-26	3.70583e-25	Y
Os04g0533900	T-CK	K-CK	1117.89	317.274	717.58	1.81525	2.28703e-26	3.90157e-25	Y
Os09g0483400	T-CK	K-CK	703.795	143.767	423.781	2.29322	2.30244e-26	3.92487e-25	Y
Os01g0519700	T-CK	K-CK	1090.57	388.015	739.291	1.48983	2.30561e-26	3.92727e-25	Y
Os10g0212100	T-CK	K-CK	348.827	1367.91	858.367	-1.97158	2.30814e-26	3.92858e-25	Y
Os07g0673900	T-CK	K-CK	3031.86	1153.29	2092.57	1.39393	2.32388e-26	3.95236e-25	Y
Os03g0766600	T-CK	K-CK	851.665	160.017	505.841	2.41195	2.49706e-26	4.24368e-25	Y
Os04g0503100	T-CK	K-CK	248.902	1.36898	125.135	7.42839	2.51057e-26	4.2634e-25	Y
Os07g0672700	T-CK	K-CK	486.259	77.7815	282.02	2.64639	2.53659e-26	4.30431e-25	Y
Os03g0764800	T-CK	K-CK	4133.44	1633.25	2883.35	1.33963	2.60679e-26	4.42008e-25	Y
Os07g0693000	T-CK	K-CK	387.032	963.629	675.331	-1.31622	2.62489e-26	4.44739e-25	Y
Os05g0414600	T-CK	K-CK	3483.8	1198.28	2341.04	1.53959	2.64353e-26	4.47558e-25	Y
Os10g0177400	T-CK	K-CK	121.471	468.059	294.765	-1.94609	2.67603e-26	4.52718e-25	Y
Os06g0651000	T-CK	K-CK	427.081	88.2617	257.671	2.27521	2.68216e-26	4.53411e-25	Y
Os03g0218400	T-CK	K-CK	627.638	120.276	373.957	2.38122	2.72893e-26	4.60969e-25	Y
Os03g0161100	T-CK	K-CK	1399.9	4282.88	2841.39	-1.61326	2.73215e-26	4.61164e-25	Y
Os08g0539700	T-CK	K-CK	690.94	225.514	458.227	1.61464	2.94506e-26	4.96727e-25	Y
Os10g0131200	T-CK	K-CK	990.886	0	495.443	12.5926	3.06766e-26	5.17015e-25	Y
Os08g0103300	T-CK	K-CK	2987.18	1012.67	1999.93	1.56031	3.15183e-26	5.308e-25	Y
Os06g0581300	T-CK	K-CK	256.86	876.642	566.751	-1.77127	3.22935e-26	5.43444e-25	Y
Os03g0563400	T-CK	K-CK	0	1278.47	639.236	-12.5792	3.31791e-26	5.57929e-25	Y
Os03g0779000	T-CK	K-CK	242.271	1.44968	121.86	7.38301	3.38864e-26	5.69394e-25	Y
Os02g0232400	T-CK	K-CK	20294.2	9686.03	14990.1	1.06711	3.40572e-26	5.71834e-25	Y
Os09g0498800	T-CK	K-CK	1433.47	3040.99	2237.23	-1.08518	3.43679e-26	5.76616e-25	Y
Os07g0687200	T-CK	K-CK	1718.17	4182.99	2950.58	-1.28392	3.5586e-26	5.96606e-25	Y
Os07g0278866	T-CK	K-CK	1.12361	587.893	294.508	-9.01657	3.59843e-26	6.02675e-25	Y
Os08g0469500	T-CK	K-CK	43.8642	263.719	153.791	-2.5867	3.60019e-26	6.02675e-25	Y
Os06g0141700	T-CK	K-CK	1070.59	173.574	622.083	2.62576	3.67995e-26	6.15565e-25	Y
Os01g0952600	T-CK	K-CK	36.8136	315.388	176.101	-3.09488	3.97108e-26	6.63767e-25	Y
Os03g0212800	T-CK	K-CK	16.6354	189.379	103.007	-3.5079	3.98093e-26	6.64635e-25	Y
Os01g0102000	T-CK	K-CK	76.8202	395.512	236.166	-2.36348	3.98222e-26	6.64635e-25	Y
Os08g0135900	T-CK	K-CK	1856.02	794.581	1325.3	1.22357	3.99365e-26	6.66046e-25	Y
Os06g0594600	T-CK	K-CK	343.974	41.2859	192.63	3.06298	4.06283e-26	6.77077e-25	Y
Os05g0403000	T-CK	K-CK	6526.3	274.594	3400.45	4.57163	4.077e-26	6.78933e-25	Y
Os09g0390400	T-CK	K-CK	964.267	0	482.133	12.5531	4.2688e-26	7.10344e-25	Y
Os08g0414700	T-CK	K-CK	1027.9	290.557	659.226	1.82205	4.37256e-26	7.27068e-25	Y
Os12g0530000	T-CK	K-CK	283.981	1991.94	1137.96	-2.81055	4.40001e-26	7.31089e-25	Y
Os11g0297000	T-CK	K-CK	957.165	0	478.582	12.5425	4.44357e-26	7.37778e-25	Y
Os09g0500100	T-CK	K-CK	367.706	61.0074	214.357	2.59583	4.59616e-26	7.62546e-25	Y
Os01g0749200	T-CK	K-CK	220.525	717.594	469.059	-1.70233	4.76864e-26	7.90575e-25	Y
Os04g0390500	T-CK	K-CK	1147.14	2437.23	1792.19	-1.08694	4.82288e-26	7.98975e-25	Y
Os11g0532200	T-CK	K-CK	990.727	0	495.363	12.592	5.16187e-26	8.54499e-25	Y
Os03g0755700	T-CK	K-CK	78.7311	392.947	235.839	-2.31868	5.34347e-26	8.83908e-25	Y
Os06g0507100	T-CK	K-CK	0	1272.08	636.041	-12.5719	5.5677e-26	9.20318e-25	Y
Os03g0592100	T-CK	K-CK	173.417	2.36809	87.8928	6.21861	5.57489e-26	9.20825e-25	Y
Os03g0150600	T-CK	K-CK	250.173	914.857	582.515	-1.87183	5.68869e-26	9.38927e-25	Y
Os05g0589200	T-CK	K-CK	1553.2	607.789	1080.5	1.35337	5.70925e-26	9.41626e-25	Y
Os02g0258200	T-CK	K-CK	3.85937	1309.42	656.642	-8.41993	6.10186e-26	1.00564e-24	Y
Os09g0248000	T-CK	K-CK	1976.8	578.269	1277.53	1.77316	6.17041e-26	1.01569e-24	Y
Os04g0412000	T-CK	K-CK	1085.8	202.606	644.202	2.42234	6.17193e-26	1.01569e-24	Y
Os10g0521000	T-CK	K-CK	553.023	1983.49	1268.26	-1.84197	6.36069e-26	1.04598e-24	Y
Os12g0145100	T-CK	K-CK	378.463	1327.68	853.07	-1.81141	6.37742e-26	1.04796e-24	Y
Os08g0474600	T-CK	K-CK	688.149	207.169	447.659	1.73356	6.48693e-26	1.06517e-24	Y
Os07g0543300	T-CK	K-CK	5449.71	25038.1	15243.9	-2.1999	6.77876e-26	1.11227e-24	Y
Os05g0389000	T-CK	K-CK	70.8451	751.612	411.229	-3.41069	6.78638e-26	1.11271e-24	Y
Os03g0596800	T-CK	K-CK	305.15	56.5035	180.827	2.43448	6.92745e-26	1.135e-24	Y
Os10g0512800	T-CK	K-CK	1048.07	2899.82	1973.95	-1.46848	7.08932e-26	1.16067e-24	Y
Os05g0519600	T-CK	K-CK	104.979	478.499	291.739	-2.18859	7.54738e-26	1.23476e-24	Y
Os02g0467200	T-CK	K-CK	1137.42	0.628477	569.025	10.9343	7.64277e-26	1.24946e-24	Y
Os05g0399200	T-CK	K-CK	323.228	54.7109	188.969	2.56199	7.79587e-26	1.27355e-24	Y
Os06g0188550	T-CK	K-CK	924.256	0	462.128	12.4922	8.25211e-26	1.3471e-24	Y
Os04g0512500	T-CK	K-CK	264.409	833.95	549.18	-1.65757	8.6747e-26	1.41505e-24	Y
Os12g0547500	T-CK	K-CK	1.46666	440.656	221.061	-8.1892	9.03104e-26	1.47211e-24	Y
Os05g0100100	T-CK	K-CK	268.216	27.0793	147.648	3.30438	9.73757e-26	1.58612e-24	Y
Os07g0230400	T-CK	K-CK	904.027	0	452.014	12.46	9.98308e-26	1.62492e-24	Y
Os10g0366400	T-CK	K-CK	916.526	0	458.263	12.4801	1.02907e-25	1.67377e-24	Y
Os11g0115100	T-CK	K-CK	247.815	930.703	589.259	-1.90977	1.06331e-25	1.7282e-24	Y
Os10g0418300	T-CK	K-CK	894.594	0	447.297	12.445	1.10406e-25	1.79313e-24	Y
Os02g0191300	T-CK	K-CK	4299.41	1526.62	2913.01	1.49401	1.1244e-25	1.82484e-24	Y
Os05g0527000	T-CK	K-CK	254.534	1.70752	128.121	7.1959	1.14484e-25	1.85667e-24	Y
Os06g0110000	T-CK	K-CK	129.224	586.636	357.93	-2.18092	1.25028e-25	2.02619e-24	Y
Os12g0512800	T-CK	K-CK	216.282	1201.34	708.81	-2.47337	1.25899e-25	2.03883e-24	Y
Os11g0256300	T-CK	K-CK	1041.18	0.539524	520.859	10.8103	1.35494e-25	2.19263e-24	Y
Os06g0633800	T-CK	K-CK	67105.5	34192.6	50649.1	0.972761	1.43958e-25	2.32792e-24	N
Os02g0135300	T-CK	K-CK	94.7941	414.774	254.784	-2.13101	1.47756e-25	2.3876e-24	Y
Os06g0146800	T-CK	K-CK	872.711	0	436.355	12.4091	1.60012e-25	2.58378e-24	Y
Os01g0728100	T-CK	K-CK	50.109	536.658	293.383	-3.42501	1.60145e-25	2.58405e-24	Y
Os02g0528500	T-CK	K-CK	926.763	0	463.382	12.4959	1.64258e-25	2.64851e-24	Y
Os05g0480400	T-CK	K-CK	315.278	1020.31	667.796	-1.69501	1.66893e-25	2.68906e-24	Y
Os01g0629000	T-CK	K-CK	16.3523	215.764	116.058	-3.72638	1.80553e-25	2.90705e-24	Y
Os08g0290500	T-CK	K-CK	873.715	0	436.858	12.411	1.83464e-25	2.95181e-24	Y
Os01g0752700	T-CK	K-CK	8720.43	4031.59	6376.01	1.11294	1.8361e-25	2.95202e-24	Y
Os11g0615900	T-CK	K-CK	4.19862	221.412	112.805	-5.73023	1.84344e-25	2.96169e-24	Y
Os10g0195250	T-CK	K-CK	874.744	0	437.372	12.4127	1.89592e-25	3.04383e-24	Y
Os04g0489800	T-CK	K-CK	310.198	15.5126	162.855	4.3163	1.90639e-25	3.05843e-24	Y
Os03g0642900	T-CK	K-CK	2.27273	227.169	114.721	-6.6444	1.91343e-25	3.06753e-24	Y
Os02g0828900	T-CK	K-CK	2061.27	5768.75	3915.01	-1.48481	1.97009e-25	3.1561e-24	Y
Os07g0109700	T-CK	K-CK	882.259	0	441.13	12.4249	1.99934e-25	3.20067e-24	Y
Os02g0192500	T-CK	K-CK	3443.43	8326.02	5884.73	-1.27385	2.00766e-25	3.21168e-24	Y
Os11g0580800	T-CK	K-CK	780.95	253.919	517.435	1.61915	2.0552e-25	3.28538e-24	Y
Os01g0875300	T-CK	K-CK	27.0625	244.093	135.578	-3.17772	2.1041e-25	3.36114e-24	Y
Os10g0552800	T-CK	K-CK	1394.28	8766.29	5080.28	-2.65263	2.17757e-25	3.47602e-24	Y
Os05g0523300	T-CK	K-CK	389.776	1581.48	985.628	-2.02067	2.18732e-25	3.4891e-24	Y
Os12g0477100	T-CK	K-CK	42.3688	303.696	173.032	-2.84004	2.29108e-25	3.65201e-24	Y
Os10g0394200	T-CK	K-CK	76.015	396.924	236.47	-2.38715	2.31523e-25	3.68787e-24	Y
Os03g0633800	T-CK	K-CK	223.089	1074.23	648.658	-2.26862	2.46885e-25	3.92975e-24	Y
Os12g0535400	T-CK	K-CK	2249.74	889.773	1569.76	1.33902	2.66845e-25	4.24446e-24	Y
Os05g0327000	T-CK	K-CK	190.859	5.69419	98.2767	5.04916	2.7011e-25	4.29333e-24	Y
Os03g0761100	T-CK	K-CK	4299.27	2075.54	3187.4	1.05068	2.75992e-25	4.3837e-24	Y
Os04g0472700	T-CK	K-CK	4.45099	190.841	97.6461	-5.39947	2.77856e-25	4.41017e-24	Y
Os01g0124100	T-CK	K-CK	1.56112	382.93	192.246	-7.97965	2.99071e-25	4.74353e-24	Y
Os03g0760800	T-CK	K-CK	1520.22	4415.56	2967.89	-1.53804	3.02366e-25	4.7924e-24	Y
Os01g0274500	T-CK	K-CK	7.64979	179.809	93.7296	-4.56511	3.0668e-25	4.85732e-24	Y
Os09g0324000	T-CK	K-CK	1093.25	386.275	739.762	1.50196	3.10689e-25	4.91734e-24	Y
Os01g0799500	T-CK	K-CK	425.736	2495.81	1460.77	-2.552	3.16512e-25	5.00595e-24	Y
Os02g0132200	T-CK	K-CK	52.0839	363.477	207.78	-2.80223	3.2425e-25	5.12471e-24	Y
Os01g0150700	T-CK	K-CK	152.329	9.56056	80.9446	3.9921	3.24589e-25	5.12643e-24	Y
Os10g0162100	T-CK	K-CK	46.4214	413.217	229.819	-3.15629	3.52916e-25	5.5699e-24	Y
Os10g0506900	T-CK	K-CK	1036.81	0.579871	518.696	10.8026	3.64666e-25	5.75127e-24	Y
Os02g0327500	T-CK	K-CK	132.591	591.311	361.951	-2.15777	3.6724e-25	5.78779e-24	Y
Os08g0153900	T-CK	K-CK	514.443	96.6331	305.538	2.41339	3.80935e-25	5.99939e-24	Y
Os11g0581700	T-CK	K-CK	323.978	64.6061	194.292	2.32708	3.98617e-25	6.27344e-24	Y
Os04g0322100	T-CK	K-CK	70.5019	417.865	244.184	-2.56693	4.16384e-25	6.54845e-24	Y
Os03g0205400	T-CK	K-CK	1447.38	414.738	931.057	1.80318	4.17827e-25	6.56653e-24	Y
Os04g0218350	T-CK	K-CK	812.253	0	406.127	12.3058	4.37435e-25	6.86985e-24	Y
Os05g0326651	T-CK	K-CK	447.899	72.1473	260.023	2.63119	4.46432e-25	7.00623e-24	Y
Os11g0226201	T-CK	K-CK	57.9723	514.3	286.136	-3.1492	4.93855e-25	7.74504e-24	Y
Os06g0256500	T-CK	K-CK	21396.9	9690.17	15543.5	1.1428	4.98723e-25	7.8137e-24	Y
Os02g0741100	T-CK	K-CK	630.686	1429.13	1029.91	-1.18029	4.98933e-25	7.8137e-24	Y
Os09g0362800	T-CK	K-CK	456.593	45.8632	251.228	3.32238	5.09978e-25	7.98108e-24	Y
Os01g0857700	T-CK	K-CK	3170.27	1579.42	2374.85	1.00533	5.11801e-25	8.00117e-24	Y
Os02g0435400	T-CK	K-CK	797.959	0	398.98	12.2801	5.11977e-25	8.00117e-24	Y
Os11g0537300	T-CK	K-CK	111.571	465.474	288.522	-2.06156	5.20085e-25	8.12074e-24	Y
Os10g0573800	T-CK	K-CK	3597.79	1471.21	2534.5	1.29004	5.20355e-25	8.12074e-24	Y
Os02g0699466	T-CK	K-CK	10.5543	1020.53	515.544	-6.59346	5.28691e-25	8.24508e-24	Y
Os01g0126900	T-CK	K-CK	3.71767	249.656	126.687	-6.05051	5.39049e-25	8.40074e-24	Y
Os12g0438000	T-CK	K-CK	497.761	1739.2	1118.48	-1.80506	5.45774e-25	8.49438e-24	Y
Os03g0438100	T-CK	K-CK	1560.88	3707.36	2634.12	-1.24806	5.45818e-25	8.49438e-24	Y
Os09g0356200	T-CK	K-CK	19.0512	247.483	133.267	-3.70375	5.47701e-25	8.51775e-24	Y
Os01g0740700	T-CK	K-CK	1179.54	302.228	740.886	1.96392	5.53023e-25	8.59454e-24	Y
Os02g0611800	T-CK	K-CK	194.782	650.082	422.432	-1.73951	5.82525e-25	9.04674e-24	Y
Os06g0241200	T-CK	K-CK	526.8	117.033	321.917	2.16852	6.01514e-25	9.33517e-24	Y
Os09g0483600	T-CK	K-CK	502.438	126.782	314.61	1.98887	6.09787e-25	9.45698e-24	Y
Os08g0265000	T-CK	K-CK	364.208	83.1578	223.683	2.13331	6.21292e-25	9.62873e-24	Y
Os02g0327000	T-CK	K-CK	3807.47	1506.06	2656.76	1.33844	6.42273e-25	9.94699e-24	Y
Os03g0204300	T-CK	K-CK	1504.55	0.314238	752.433	12.2333	6.44767e-25	9.97871e-24	Y
Os01g0164800	T-CK	K-CK	210.419	735.932	473.175	-1.80675	6.71986e-25	1.03928e-23	Y
Os08g0150600	T-CK	K-CK	326.246	36.3721	181.309	3.15924	6.73954e-25	1.0416e-23	Y
Os03g0642300	T-CK	K-CK	37.1915	279.394	158.293	-2.91027	6.8079e-25	1.05144e-23	Y
Os05g0310500	T-CK	K-CK	27593.5	13549.2	20571.3	1.02614	6.88697e-25	1.06291e-23	Y
Os05g0449200	T-CK	K-CK	42.6739	304.776	173.725	-2.84006	7.47943e-25	1.15356e-23	Y
Os07g0604700	T-CK	K-CK	154.48	1026.04	590.263	-2.73294	7.53391e-25	1.16116e-23	Y
Os09g0407600	T-CK	K-CK	98.7855	429.631	264.208	-2.11865	7.56032e-25	1.16443e-23	Y
Os07g0161100	T-CK	K-CK	5.03021	2415.78	1210.41	-8.91857	8.00749e-25	1.23245e-23	Y
Os02g0690000	T-CK	K-CK	265.444	29.5515	147.498	3.16564	8.27338e-25	1.27249e-23	Y
Os11g0672700	T-CK	K-CK	0	988.154	494.077	-12.2072	8.78974e-25	1.35062e-23	Y
Os02g0662100	T-CK	K-CK	3.83765	210.109	106.973	-5.79141	8.79339e-25	1.35062e-23	Y
Os04g0247500	T-CK	K-CK	956.835	0.628477	478.732	10.6847	9.08041e-25	1.39374e-23	Y
Os11g0547800	T-CK	K-CK	798.12	0	399.06	12.2805	1.0418e-24	1.59794e-23	Y
Os07g0114000	T-CK	K-CK	290.254	26.7396	158.497	3.43082	1.04289e-24	1.59853e-23	Y
Os01g0729200	T-CK	K-CK	103.528	419.563	261.545	-2.01831	1.13973e-24	1.74576e-23	Y
Os01g0882000	T-CK	K-CK	14.8615	226.799	120.83	-3.93733	1.18977e-24	1.82116e-23	Y
Os04g0227100	T-CK	K-CK	175.943	16.6777	96.3104	3.40575	1.23129e-24	1.88342e-23	Y
Os02g0538900	T-CK	K-CK	2269.64	727.453	1498.55	1.64108	1.2349e-24	1.88695e-23	Y
Os06g0731950	T-CK	K-CK	907.442	0.628477	454.035	10.609	1.23528e-24	1.88695e-23	Y
Os04g0210250	T-CK	K-CK	2325.55	506.954	1416.25	2.19733	1.2415e-24	1.89516e-23	Y
Os05g0152266	T-CK	K-CK	39.0031	234.379	136.691	-2.58707	1.26733e-24	1.93326e-23	Y
Os06g0639100	T-CK	K-CK	7948.43	4213.66	6081.05	0.915651	1.29491e-24	1.97399e-23	N
Os03g0727800	T-CK	K-CK	69.3035	443.059	256.181	-2.67934	1.32372e-24	2.01653e-23	Y
Os05g0462500	T-CK	K-CK	151.365	869.884	510.625	-2.52427	1.4226e-24	2.16569e-23	Y
Os02g0510200	T-CK	K-CK	7945.51	3089.21	5517.36	1.36294	1.54332e-24	2.34787e-23	Y
Os01g0709500	T-CK	K-CK	4081.81	8759.68	6420.75	-1.10166	1.62354e-24	2.46822e-23	Y
Os03g0603600	T-CK	K-CK	56.9165	350.84	203.878	-2.62591	1.65314e-24	2.51151e-23	Y
Os12g0640000	T-CK	K-CK	474.848	2961.94	1718.39	-2.64136	1.77751e-24	2.69862e-23	Y
Os08g0227200	T-CK	K-CK	174.752	2.99657	88.8742	5.90077	1.80638e-24	2.7406e-23	Y
Os05g0587000	T-CK	K-CK	109.299	516.384	312.842	-2.2406	1.83681e-24	2.78487e-23	Y
Os02g0193600	T-CK	K-CK	3.03157	262.113	132.572	-6.43625	1.91003e-24	2.89393e-23	Y
Os06g0636700	T-CK	K-CK	562.546	116.068	339.307	2.28033	1.91867e-24	2.90505e-23	Y
Os09g0419100	T-CK	K-CK	18051.8	4795.18	11423.5	1.91259	1.92029e-24	2.90553e-23	Y
Os01g0246400	T-CK	K-CK	5.79991	202.163	103.982	-5.14562	1.92619e-24	2.91248e-23	Y
Os02g0745200	T-CK	K-CK	352.075	70.6092	211.342	2.32175	1.94093e-24	2.93278e-23	Y
Os02g0139400	T-CK	K-CK	196.343	730.873	463.608	-1.89665	1.98716e-24	3.00062e-23	Y
Os05g0135900	T-CK	K-CK	65.2771	407.157	236.217	-2.64001	2.07142e-24	3.12573e-23	Y
Os12g0159000	T-CK	K-CK	67.1952	524.18	295.688	-2.96685	2.22708e-24	3.35836e-23	Y
Os03g0619600	T-CK	K-CK	317.321	48.954	183.138	2.70059	2.27759e-24	3.4322e-23	Y
Os03g0633500	T-CK	K-CK	44.1666	358.268	201.217	-3.0229	2.37542e-24	3.57721e-23	Y
Os06g0662550	T-CK	K-CK	4350.18	1119.73	2734.95	1.95787	2.41617e-24	3.63613e-23	Y
Os12g0273700	T-CK	K-CK	1.51389	373.092	187.303	-7.94577	2.41934e-24	3.63846e-23	Y
Os07g0137000	T-CK	K-CK	711.802	0	355.901	12.1151	2.42389e-24	3.64284e-23	Y
Os04g0686200	T-CK	K-CK	353.087	1057.54	705.315	-1.58241	2.59898e-24	3.90335e-23	Y
Os12g0114100	T-CK	K-CK	2083.72	738.594	1411.16	1.49681	2.61614e-24	3.92649e-23	Y
Os02g0583900	T-CK	K-CK	852.293	0.579871	426.436	10.5202	2.65197e-24	3.9776e-23	Y
Os02g0321500	T-CK	K-CK	691.639	193.454	442.546	1.83882	2.74544e-24	4.11504e-23	Y
Os11g0109900	T-CK	K-CK	3327.84	1557.14	2442.49	1.09559	2.90702e-24	4.35429e-23	Y
Os04g0504700	T-CK	K-CK	405.098	31.8673	218.483	3.67747	3.00093e-24	4.48945e-23	Y
Os11g0685200	T-CK	K-CK	833.701	0.579871	417.141	10.4883	3.00127e-24	4.48945e-23	Y
Os03g0124800	T-CK	K-CK	345.448	42.9346	194.191	3.00573	3.00522e-24	4.49235e-23	Y
Os05g0586400	T-CK	K-CK	596.74	1653.77	1125.26	-1.47056	3.07666e-24	4.59607e-23	Y
Os09g0403967	T-CK	K-CK	859.247	0.628477	429.938	10.5302	3.10937e-24	4.64183e-23	Y
Os02g0264700	T-CK	K-CK	701.093	0	350.547	12.0931	3.3946e-24	5.06425e-23	Y
Os03g0115200	T-CK	K-CK	10885.8	5163.08	8024.44	1.07625	3.51719e-24	5.24364e-23	Y
Os06g0727300	T-CK	K-CK	154.259	4.672	79.4653	5.05218	3.69147e-24	5.4998e-23	Y
Os01g0559000	T-CK	K-CK	6028.04	3179.19	4603.61	0.923031	3.7154e-24	5.53177e-23	N
Os11g0592200	T-CK	K-CK	2378.17	35.4026	1206.79	6.06874	4.06699e-24	6.04893e-23	Y
Os07g0635900	T-CK	K-CK	138.813	534.19	336.501	-1.94254	4.06817e-24	6.04893e-23	Y
Os01g0736400	T-CK	K-CK	1409.33	491.847	950.591	1.51843	4.10085e-24	6.09347e-23	Y
Os04g0451200	T-CK	K-CK	54.5266	460.473	257.5	-3.08105	4.14692e-24	6.15578e-23	Y
Os09g0513100	T-CK	K-CK	2281.99	867.402	1574.7	1.39491	4.14829e-24	6.15578e-23	Y
Os03g0699200	T-CK	K-CK	12620.1	6181.4	9400.77	1.02968	4.28702e-24	6.35742e-23	Y
Os05g0110800	T-CK	K-CK	429.396	1909.54	1169.47	-2.15295	4.35577e-24	6.4551e-23	Y
Os01g0847100	T-CK	K-CK	437.841	50.4226	244.132	3.12006	4.36336e-24	6.46205e-23	Y
Os08g0213400	T-CK	K-CK	480.517	123.344	301.93	1.96453	4.54373e-24	6.72472e-23	Y
Os01g0936600	T-CK	K-CK	149.169	482.4	315.784	-1.69378	4.60342e-24	6.80856e-23	Y
Os12g0245000	T-CK	K-CK	712.09	0	356.045	12.116	4.69605e-24	6.94096e-23	Y
Os03g0659800	T-CK	K-CK	2.2255	215.003	108.614	-6.56805	5.05502e-24	7.46659e-23	Y
Os03g0156500	T-CK	K-CK	4689.82	2174.72	3432.27	1.10889	5.1032e-24	7.53278e-23	Y
Os11g0470600	T-CK	K-CK	697.861	0	348.93	12.0867	5.46009e-24	8.05427e-23	Y
Os08g0542600	T-CK	K-CK	930.227	381.985	656.106	1.28431	5.78256e-24	8.52431e-23	Y
Os01g0226250	T-CK	K-CK	63.1266	330.935	197.031	-2.39225	6.01335e-24	8.85869e-23	Y
Os06g0708600	T-CK	K-CK	11517.8	5613.64	8565.74	1.03698	6.27707e-24	9.2411e-23	Y
Os01g0869000	T-CK	K-CK	2421.68	1132.82	1777.25	1.0961	6.40192e-24	9.4187e-23	Y
Os08g0461300	T-CK	K-CK	497.844	93.5909	295.717	2.40976	6.47272e-24	9.5166e-23	Y
Os01g0133100	T-CK	K-CK	173.505	793.983	483.744	-2.19456	7.07695e-24	1.03981e-22	Y
Os01g0947700	T-CK	K-CK	661.02	0	330.51	12.0086	7.19999e-24	1.0572e-22	Y
Os07g0515700	T-CK	K-CK	224.876	35.5942	130.235	2.66296	7.37109e-24	1.08156e-22	Y
Os04g0476800	T-CK	K-CK	2637.27	1196.15	1916.71	1.14043	7.37558e-24	1.08156e-22	Y
Os01g0378100	T-CK	K-CK	0	840.852	420.426	-11.9745	7.5496e-24	1.10635e-22	Y
Os04g0460600	T-CK	K-CK	136.625	665.317	400.971	-2.28397	7.58907e-24	1.11141e-22	Y
Os09g0272401	T-CK	K-CK	245.937	3.0522	124.495	6.28888	7.88082e-24	1.15338e-22	Y
Os12g0572400	T-CK	K-CK	821.472	2057.35	1439.41	-1.32459	7.93219e-24	1.16013e-22	Y
Os10g0513300	T-CK	K-CK	2003.29	680.563	1341.93	1.55726	8.34721e-24	1.22004e-22	Y
Os06g0695500	T-CK	K-CK	574.775	139.409	357.092	2.04544	8.35798e-24	1.22081e-22	Y
Os05g0122700	T-CK	K-CK	455.594	113.791	284.692	2.00333	8.37894e-24	1.22307e-22	Y
Os06g0129400	T-CK	K-CK	3698.65	1578.71	2638.68	1.22785	8.51887e-24	1.24269e-22	Y
Os01g0612350	T-CK	K-CK	0.733328	1024.9	512.817	-10.403	8.72217e-24	1.27151e-22	Y
Os06g0186400	T-CK	K-CK	314.519	47.0938	180.806	2.73536	9.39665e-24	1.36895e-22	Y
Os02g0662000	T-CK	K-CK	46.1804	336.758	191.469	-2.86725	9.50813e-24	1.38428e-22	Y
Os03g0266300	T-CK	K-CK	13223.1	4530.63	8876.86	1.5453	9.53274e-24	1.38696e-22	Y
Os04g0652600	T-CK	K-CK	751.058	267.445	509.251	1.49101	9.69806e-24	1.4101e-22	Y
Os12g0137500	T-CK	K-CK	3871.15	1609.51	2740.33	1.26615	9.83795e-24	1.42951e-22	Y
Os07g0604300	T-CK	K-CK	249.967	28.5908	139.279	3.13162	9.92935e-24	1.44185e-22	Y
Os03g0286500	T-CK	K-CK	760.738	3426.63	2093.68	-2.17151	1.02665e-23	1.48985e-22	Y
Os06g0326700	T-CK	K-CK	3054.57	1519.84	2287.2	1.00683	1.02766e-23	1.49034e-22	Y
Os02g0754100	T-CK	K-CK	1612.07	3720	2666.04	-1.20643	1.0299e-23	1.49262e-22	Y
Os01g0949500	T-CK	K-CK	337.413	2099.96	1218.69	-2.63844	1.05659e-23	1.53031e-22	Y
Os12g0606100	T-CK	K-CK	746.688	239.162	492.925	1.64081	1.06274e-23	1.53823e-22	Y
Os01g0825500	T-CK	K-CK	3.83765	186.519	95.1784	-5.61805	1.09086e-23	1.57789e-22	Y
Os07g0469600	T-CK	K-CK	780.125	0.628477	390.377	10.3909	1.09776e-23	1.58685e-22	Y
Os02g0108700	T-CK	K-CK	159.044	2.06624	80.5553	6.28755	1.11294e-23	1.60776e-22	Y
Os10g0343000	T-CK	K-CK	111.49	459.962	285.726	-2.04569	1.15195e-23	1.66304e-22	Y
Os06g0720800	T-CK	K-CK	163.029	15.3289	89.1788	3.4229	1.17303e-23	1.69238e-22	Y
Os02g0575000	T-CK	K-CK	67.7286	491.941	279.835	-2.85849	1.18456e-23	1.70791e-22	Y
Os12g0481200	T-CK	K-CK	134.051	526.186	330.119	-1.97244	1.20797e-23	1.74054e-22	Y
Os10g0102900	T-CK	K-CK	255.265	35.3677	145.316	2.85036	1.21298e-23	1.74662e-22	Y
Os02g0225900	T-CK	K-CK	3.07881	178.546	90.8126	-5.87814	1.21696e-23	1.75124e-22	Y
Os10g0462500	T-CK	K-CK	250.481	52.1219	151.301	2.26677	1.25695e-23	1.80762e-22	Y
Os01g0130900	T-CK	K-CK	115.932	557.421	336.676	-2.26628	1.35327e-23	1.94488e-22	Y
Os06g0159900	T-CK	K-CK	760.288	0	380.144	12.2104	1.37164e-23	1.97001e-22	Y
Os10g0337400	T-CK	K-CK	172.638	19.1376	95.8879	3.1723	1.3781e-23	1.97802e-22	Y
Os06g0310200	T-CK	K-CK	469.733	113.761	291.747	2.04684	1.38451e-23	1.98594e-22	Y
Os01g0971800	T-CK	K-CK	856.876	246.889	551.883	1.79541	1.40437e-23	2.01313e-22	Y
Os02g0216700	T-CK	K-CK	631.636	0	315.818	11.943	1.4225e-23	2.03782e-22	Y
Os08g0208400	T-CK	K-CK	1319.55	3476.62	2398.09	-1.39764	1.42398e-23	2.03863e-22	Y
Os11g0113700	T-CK	K-CK	4264.33	1091.42	2677.88	1.96577	1.42771e-23	2.04266e-22	Y
Os04g0119500	T-CK	K-CK	2358.68	5686.66	4022.67	-1.26959	1.477e-23	2.11184e-22	Y
Os03g0784900	T-CK	K-CK	645.758	207.959	426.858	1.63484	1.49426e-23	2.13515e-22	Y
Os10g0197700	T-CK	K-CK	657.32	0	328.66	12.0002	1.5527e-23	2.21724e-22	Y
Os02g0529700	T-CK	K-CK	223.455	751.925	487.69	-1.75175	1.57701e-23	2.25052e-22	Y
Os09g0248100	T-CK	K-CK	267.94	1099.87	683.905	-2.03863	1.61972e-23	2.30998e-22	Y
Os01g0748000	T-CK	K-CK	66.0218	473.749	269.885	-2.84268	1.70064e-23	2.42385e-22	Y
Os04g0475200	T-CK	K-CK	10.9663	167.86	89.4133	-3.93458	1.72914e-23	2.46289e-22	Y
Os09g0532800	T-CK	K-CK	721.583	159.273	440.428	2.17815	1.8396e-23	2.61856e-22	Y
Os07g0273700	T-CK	K-CK	168.71	7.5631	88.1365	4.48134	1.87061e-23	2.66101e-22	Y
Os02g0229600	T-CK	K-CK	13.952	176.212	95.082	-3.65598	1.87337e-23	2.66324e-22	Y
Os03g0327600	T-CK	K-CK	2533.25	6003.82	4268.53	-1.24479	1.92424e-23	2.73382e-22	Y
Os02g0715300	T-CK	K-CK	325.981	866.518	596.25	-1.41062	1.93142e-23	2.74228e-22	Y
Os04g0390100	T-CK	K-CK	27063	14343.2	20703.1	0.915935	2.02564e-23	2.87422e-22	N
Os08g0441100	T-CK	K-CK	959.007	3821.97	2390.49	-1.99473	2.07622e-23	2.94412e-22	Y
Os09g0572700	T-CK	K-CK	559.007	118.798	338.903	2.23523	2.0782e-23	2.94506e-22	Y
Os12g0265100	T-CK	K-CK	528.551	1338.35	933.452	-1.34102	2.12758e-23	3.01313e-22	Y
Os12g0131701	T-CK	K-CK	605.771	0	302.885	11.8826	2.16159e-23	3.05936e-22	Y
Os12g0563600	T-CK	K-CK	42646.3	15656.4	29151.3	1.44572	2.20752e-23	3.12238e-22	Y
Os01g0324400	T-CK	K-CK	713.448	75.102	394.275	3.24222	2.26454e-23	3.20101e-22	Y
Os02g0313450	T-CK	K-CK	161.593	1.74787	81.6705	6.53533	2.29769e-23	3.24582e-22	Y
Os01g0135900	T-CK	K-CK	166.651	2.87552	84.7634	5.84773	2.31161e-23	3.26341e-22	Y
Os02g0693500	T-CK	K-CK	200.246	733.284	466.765	-1.87313	2.66856e-23	3.76496e-22	Y
Os02g0793100	T-CK	K-CK	331.005	996.603	663.804	-1.59023	2.71443e-23	3.82725e-22	Y
Os01g0366100	T-CK	K-CK	589.546	0	294.773	11.8435	2.72062e-23	3.83357e-22	Y
Os08g0221300	T-CK	K-CK	209.033	7.32101	108.177	4.81356	2.7764e-23	3.9097e-22	Y
Os02g0543000	T-CK	K-CK	22.114	240.006	131.06	-3.44391	2.83143e-23	3.98469e-22	Y
Os02g0202250	T-CK	K-CK	1030.12	2439.62	1734.87	-1.24377	2.88973e-23	4.06417e-22	Y
Os03g0365000	T-CK	K-CK	4.86299	206.91	105.886	-5.39791	2.92276e-23	4.10804e-22	Y
Os07g0590700	T-CK	K-CK	976.331	2632.3	1804.31	-1.43123	2.98392e-23	4.19136e-22	Y
Os06g0473800	T-CK	K-CK	1582.41	579.333	1080.87	1.44935	3.07124e-23	4.31131e-22	Y
Os06g0101300	T-CK	K-CK	1662.94	522.651	1092.79	1.67034	3.08931e-23	4.33396e-22	Y
Os08g0452500	T-CK	K-CK	2683.48	894.254	1788.87	1.58508	3.14531e-23	4.40975e-22	Y
Os05g0406550	T-CK	K-CK	203.714	14.3874	109.051	3.84473	3.20915e-23	4.49643e-22	Y
Os12g0113500	T-CK	K-CK	4462.3	1722.3	3092.3	1.37309	3.2343e-23	4.52884e-22	Y
Os04g0370500	T-CK	K-CK	583.797	0	291.899	11.8293	3.30559e-23	4.62575e-22	Y
Os09g0325300	T-CK	K-CK	587.224	0	293.612	11.8374	3.3107e-23	4.63001e-22	Y
Os01g0895300	T-CK	K-CK	476.553	1564.78	1020.66	-1.71522	3.39192e-23	4.74063e-22	Y
Os01g0351800	T-CK	K-CK	139.537	469.604	304.571	-1.75205	3.54791e-23	4.95554e-22	Y
Os11g0258400	T-CK	K-CK	158.496	7.6756	83.086	4.35128	3.71305e-23	5.18296e-22	Y
Os11g0274700	T-CK	K-CK	8.3014	179.593	93.947	-4.4331	3.72077e-23	5.19049e-22	Y
Os06g0681400	T-CK	K-CK	51075.6	25872.6	38474.1	0.981199	3.73107e-23	5.20162e-22	N
Os03g0324900	T-CK	K-CK	981.23	329.134	655.182	1.57643	3.76165e-23	5.24098e-22	Y
Os11g0605300	T-CK	K-CK	706.224	0.579871	353.402	10.249	3.80612e-23	5.29963e-22	Y
Os07g0472400	T-CK	K-CK	158.951	553.303	356.127	-1.79951	3.93186e-23	5.47131e-22	Y
Os07g0580700	T-CK	K-CK	3.7687	187.244	95.5062	-5.62879	4.16884e-23	5.79747e-22	Y
Os04g0511700	T-CK	K-CK	50.6824	376.819	213.75	-2.89501	4.60836e-23	6.40471e-22	Y
Os01g0303000	T-CK	K-CK	350.759	12.3464	181.552	4.81192	4.72771e-23	6.56649e-22	Y
Os11g0608000	T-CK	K-CK	563.509	0	281.755	11.7783	4.81045e-23	6.67727e-22	Y
Os05g0362500	T-CK	K-CK	1143.62	272.974	708.299	2.06741	4.84103e-23	6.71554e-22	Y
Os01g0170300	T-CK	K-CK	189.371	687.66	438.515	-1.86182	5.02607e-23	6.96791e-22	Y
Os02g0816600	T-CK	K-CK	182.492	614.85	398.671	-1.75365	5.06326e-23	7.01512e-22	Y
Os04g0620950	T-CK	K-CK	741.036	177.646	459.341	2.05904	5.30709e-23	7.34837e-22	Y
Os10g0382600	T-CK	K-CK	707.252	0.628477	353.94	10.249	5.33916e-23	7.3882e-22	Y
Os05g0526400	T-CK	K-CK	244.322	708.09	476.206	-1.53519	5.67143e-23	7.84314e-22	Y
Os02g0107600	T-CK	K-CK	742.783	4.89025	373.837	7.2752	5.69527e-23	7.87124e-22	Y
Os04g0116800	T-CK	K-CK	5.37705	783.988	394.682	-7.19684	5.74035e-23	7.92863e-22	Y
Os03g0714400	T-CK	K-CK	2034.98	841.405	1438.19	1.27385	5.74411e-23	7.92892e-22	Y
Os03g0285700	T-CK	K-CK	5583.03	10722.9	8152.97	-0.94163	5.77904e-23	7.97135e-22	N
Os03g0178300	T-CK	K-CK	377.596	74.0687	225.833	2.34905	5.78198e-23	7.97135e-22	Y
Os11g0134300	T-CK	K-CK	2644.82	1335.86	1990.34	0.985662	5.96051e-23	8.21242e-22	N
Os05g0277500	T-CK	K-CK	9.87528	162.485	86.18	-4.04303	6.04065e-23	8.31771e-22	Y
Os02g0814000	T-CK	K-CK	1946.55	572.456	1259.5	1.76597	6.10525e-23	8.40149e-22	Y
Os12g0147200	T-CK	K-CK	2441.32	1194.92	1818.12	1.03073	6.20856e-23	8.5384e-22	Y
Os04g0185600	T-CK	K-CK	198.199	23.2388	110.719	3.10042	6.21601e-23	8.54339e-22	Y
Os01g0749000	T-CK	K-CK	585.159	73.9569	329.558	2.98346	6.26029e-23	8.59895e-22	Y
Os05g0508800	T-CK	K-CK	135.312	503.171	319.242	-1.89467	6.37641e-23	8.75308e-22	Y
Os03g0292200	T-CK	K-CK	1136.87	371.537	754.205	1.61343	6.44792e-23	8.84581e-22	Y
Os12g0597500	T-CK	K-CK	3493.54	6953.13	5223.34	-0.993027	6.75374e-23	9.25967e-22	N
Os12g0150500	T-CK	K-CK	0	735.335	367.667	-11.781	7.02153e-23	9.62092e-22	Y
Os06g0307900	T-CK	K-CK	335.966	50.7493	193.357	2.7219	7.29615e-23	9.99107e-22	Y
Os06g0669700	T-CK	K-CK	2120.51	746.268	1433.39	1.5066	7.66607e-23	1.04912e-21	Y
Os08g0414600	T-CK	K-CK	1362.5	570.424	966.464	1.2571	7.68062e-23	1.05047e-21	Y
Os01g0817700	T-CK	K-CK	95685.3	41111.3	68398.3	1.21876	7.96429e-23	1.0886e-21	Y
Os04g0209200	T-CK	K-CK	1178.36	456.861	817.608	1.36687	8.03237e-23	1.09723e-21	Y
Os12g0290100	T-CK	K-CK	598.367	1565.9	1082.13	-1.3879	8.48201e-23	1.15795e-21	Y
Os04g0479800	T-CK	K-CK	510.42	149.832	330.126	1.76616	8.51738e-23	1.16207e-21	Y
Os06g0113900	T-CK	K-CK	1498.85	3873.04	2685.94	-1.36985	8.57923e-23	1.16979e-21	Y
Os05g0515900	T-CK	K-CK	68.9847	316.317	192.651	-2.19808	8.92575e-23	1.2163e-21	Y
Os05g0474600	T-CK	K-CK	3571.7	1378.56	2475.13	1.3737	8.93334e-23	1.21659e-21	Y
Os05g0151300	T-CK	K-CK	7519.94	3026.71	5273.32	1.3131	9.07688e-23	1.23538e-21	Y
Os05g0486100	T-CK	K-CK	353.314	1165.44	759.378	-1.72179	9.3159e-23	1.26714e-21	Y
Os12g0628300	T-CK	K-CK	359.763	70.6965	215.23	2.34943	9.3715e-23	1.27393e-21	Y
Os03g0780200	T-CK	K-CK	24.0305	289.473	156.752	-3.58676	9.55678e-23	1.29833e-21	Y
Os03g0192700	T-CK	K-CK	4119.44	1830.24	2974.84	1.17042	9.7531e-23	1.32419e-21	Y
Os10g0147300	T-CK	K-CK	842.511	342.868	592.689	1.29646	9.88487e-23	1.34127e-21	Y
Os08g0175300	T-CK	K-CK	2266.4	896.326	1581.36	1.33807	1.05408e-22	1.42941e-21	Y
Os11g0655000	T-CK	K-CK	543.368	0	271.684	11.7257	1.07456e-22	1.45629e-21	Y
Os12g0610950	T-CK	K-CK	242.723	43.6968	143.21	2.47574	1.08872e-22	1.47459e-21	Y
Os03g0274400	T-CK	K-CK	15.0596	186.57	100.815	-3.62608	1.11448e-22	1.50857e-21	Y
Os11g0579900	T-CK	K-CK	435	118.611	276.806	1.87397	1.12463e-22	1.52138e-21	Y
Os03g0754300	T-CK	K-CK	553.858	0	276.929	11.7536	1.12535e-22	1.52144e-21	Y
Os05g0414400	T-CK	K-CK	659.211	0.579871	329.895	10.1495	1.15786e-22	1.56444e-21	Y
Os05g0576500	T-CK	K-CK	146.072	476.864	311.468	-1.70613	1.18062e-22	1.59424e-21	Y
Os06g0580100	T-CK	K-CK	0	688.515	344.257	-11.6862	1.19306e-22	1.61005e-21	Y
Os11g0485200	T-CK	K-CK	1968.07	767.263	1367.67	1.35988	1.22097e-22	1.64672e-21	Y
Os03g0754200	T-CK	K-CK	530.828	0	265.414	11.6922	1.22846e-22	1.65583e-21	Y
Os06g0191200	T-CK	K-CK	959.34	392.607	675.973	1.28823	1.24583e-22	1.67823e-21	Y
Os02g0202700	T-CK	K-CK	177.527	9.51243	93.5198	4.21763	1.27266e-22	1.71334e-21	Y
Os01g0762900	T-CK	K-CK	1045.27	3323.18	2184.23	-1.66879	1.28534e-22	1.72937e-21	Y
Os07g0146700	T-CK	K-CK	1109.14	0	554.57	12.7551	1.30435e-22	1.75388e-21	Y
Os06g0503400	T-CK	K-CK	11263.2	4914.39	8088.79	1.19652	1.35194e-22	1.81679e-21	Y
Os01g0149600	T-CK	K-CK	1449.66	384.745	917.204	1.91399	1.35774e-22	1.82349e-21	Y
Os07g0654300	T-CK	K-CK	518.253	0	259.126	11.6574	1.36613e-22	1.83366e-21	Y
Os03g0719800	T-CK	K-CK	213.131	683.602	448.367	-1.68164	1.39749e-22	1.87462e-21	Y
Os01g0891700	T-CK	K-CK	304.657	0.829459	152.743	8.45359	1.41797e-22	1.90095e-21	Y
Os05g0243200	T-CK	K-CK	653.357	0.628477	326.993	10.135	1.4649e-22	1.96268e-21	Y
Os10g0323500	T-CK	K-CK	4.51995	161.127	82.8236	-5.14994	1.50383e-22	2.01364e-21	Y
Os02g0527600	T-CK	K-CK	910.152	2261.77	1585.96	-1.31321	1.59831e-22	2.13887e-21	Y
Os06g0714500	T-CK	K-CK	6108.89	2519.2	4314.05	1.27795	1.61604e-22	2.16129e-21	Y
Os06g0726100	T-CK	K-CK	1010.65	13.2169	511.936	6.25371	1.64461e-22	2.19819e-21	Y
Os06g0701700	T-CK	K-CK	109.802	4006.45	2058.13	-5.18933	1.68725e-22	2.25384e-21	Y
Os06g0215400	T-CK	K-CK	976.294	376.337	676.316	1.3764	1.70345e-22	2.27412e-21	Y
Os03g0751600	T-CK	K-CK	4056.84	1693.23	2875.03	1.26071	1.71533e-22	2.28861e-21	Y
Os10g0568900	T-CK	K-CK	1297.49	392.956	845.222	1.72341	1.74096e-22	2.32142e-21	Y
Os02g0556900	T-CK	K-CK	149.442	749.532	449.487	-2.32826	1.84862e-22	2.4635e-21	Y
Os05g0319700	T-CK	K-CK	34.8705	474.804	254.837	-3.77177	1.87207e-22	2.49327e-21	Y
Os01g0194200	T-CK	K-CK	43.3181	312.464	177.891	-2.84894	1.88057e-22	2.50309e-21	Y
Os09g0323500	T-CK	K-CK	1105.6	333.661	719.63	1.72815	1.90672e-22	2.5364e-21	Y
Os03g0112700	T-CK	K-CK	5744.02	3088.49	4416.26	0.895276	1.91251e-22	2.54258e-21	N
Os05g0354400	T-CK	K-CK	908.863	1846.03	1377.44	-1.02241	1.93754e-22	2.57432e-21	Y
Os02g0456100	T-CK	K-CK	311.334	17.5496	164.442	4.13764	1.98711e-22	2.63862e-21	Y
Os02g0179600	T-CK	K-CK	0	650.209	325.105	-11.6035	2.06599e-22	2.74173e-21	Y
Os04g0128900	T-CK	K-CK	65.4734	351.549	208.511	-2.4273	2.11819e-22	2.80934e-21	Y
Os01g0549300	T-CK	K-CK	506.931	0	253.466	11.6258	2.16521e-22	2.86999e-21	Y
Os07g0608300	T-CK	K-CK	1487.82	700.088	1093.96	1.08769	2.18136e-22	2.88889e-21	Y
Os11g0661200	T-CK	K-CK	610.731	1344.98	977.855	-1.13877	2.18205e-22	2.88889e-21	Y
Os02g0288600	T-CK	K-CK	189.361	1.38916	95.375	7.03445	2.20121e-22	2.91253e-21	Y
Os01g0914000	T-CK	K-CK	191.436	691.399	441.417	-1.85361	2.21915e-22	2.93453e-21	Y
Os07g0216100	T-CK	K-CK	123.929	3.54435	63.7365	5.14815	2.22222e-22	2.93685e-21	Y
Os05g0470000	T-CK	K-CK	43.7053	478.56	261.132	-3.45743	2.27921e-22	3.0104e-21	Y
Os01g0668100	T-CK	K-CK	354.085	1869.43	1111.76	-2.40135	2.28176e-22	3.01198e-21	Y
Os08g0120600	T-CK	K-CK	351.816	69.8074	210.812	2.33637	2.32833e-22	3.07164e-21	Y
Os08g0516900	T-CK	K-CK	355.619	97.9348	226.777	1.85985	2.37856e-22	3.13605e-21	Y
Os01g0931200	T-CK	K-CK	1.5394	303.895	152.717	-7.64775	2.39956e-22	3.16187e-21	Y
Os04g0567700	T-CK	K-CK	2230.02	709.092	1469.56	1.65344	2.44548e-22	3.22048e-21	Y
Os05g0366600	T-CK	K-CK	2024.04	836.267	1430.15	1.27447	2.4884e-22	3.27507e-21	Y
Os08g0163100	T-CK	K-CK	12.0791	167.758	89.9184	-3.79365	2.53548e-22	3.33508e-21	Y
Os08g0145600	T-CK	K-CK	619.104	0.628477	309.866	10.0574	2.57798e-22	3.38898e-21	Y
Os05g0195101	T-CK	K-CK	201.164	609.634	405.399	-1.59961	2.65023e-22	3.48191e-21	Y
Os07g0474300	T-CK	K-CK	30.3375	279.38	154.859	-3.20494	2.80867e-22	3.6879e-21	Y
Os04g0209300	T-CK	K-CK	2227.72	818.589	1523.15	1.44518	2.85802e-22	3.7505e-21	Y
Os06g0160200	T-CK	K-CK	2057.39	301.552	1179.47	2.76991	3.14518e-22	4.12491e-21	Y
Os07g0543800	T-CK	K-CK	207.011	1.15974	104.086	7.47805	3.28146e-22	4.30112e-21	Y
Os02g0258900	T-CK	K-CK	849.179	306.053	577.616	1.47313	3.4021e-22	4.45663e-21	Y
Os03g0758100	T-CK	K-CK	1280.55	3403.55	2342.05	-1.41044	3.52802e-22	4.61887e-21	Y
Os01g0533000	T-CK	K-CK	138.942	500.877	319.91	-1.8489	3.6466e-22	4.77132e-21	Y
Os01g0630300	T-CK	K-CK	3.80834	152.006	77.9072	-5.32607	3.65559e-22	4.78029e-21	Y
Os04g0565500	T-CK	K-CK	7.62427	166.213	86.9189	-4.45422	3.66966e-22	4.79588e-21	Y
Os12g0454600	T-CK	K-CK	146.258	498.923	322.591	-1.77125	3.70052e-22	4.83338e-21	Y
Os05g0503500	T-CK	K-CK	1039.28	2498.31	1768.8	-1.26565	3.74067e-22	4.88297e-21	Y
Os07g0572800	T-CK	K-CK	2060.45	939.84	1500.14	1.13294	3.77188e-22	4.92084e-21	Y
Os12g0616000	T-CK	K-CK	3.07501	214.079	108.577	-6.13989	3.80233e-22	4.95767e-21	Y
Os12g0639400	T-CK	K-CK	217.478	1.25695	109.367	7.54084	3.83228e-22	4.99381e-21	Y
Os10g0365800	T-CK	K-CK	491.233	0	245.616	11.5799	3.89788e-22	5.07632e-21	Y
Os11g0119200	T-CK	K-CK	594.81	0.628477	297.719	9.99971	4.09472e-22	5.32957e-21	Y
Os07g0120650	T-CK	K-CK	4842.27	1714.25	3278.26	1.49806	4.19994e-22	5.46335e-21	Y
Os01g0521200	T-CK	K-CK	477.428	0	238.714	11.539	4.25232e-22	5.52826e-21	Y
Os04g0674400	T-CK	K-CK	5962.61	1741.21	3851.91	1.77577	4.28728e-22	5.57047e-21	Y
Os01g0369200	T-CK	K-CK	1037.55	313.239	675.394	1.72841	4.32171e-22	5.61195e-21	Y
Os02g0767500	T-CK	K-CK	2243.94	6609.88	4426.91	-1.55861	4.38713e-22	5.69359e-21	Y
Os06g0355800	T-CK	K-CK	598.906	0.539524	299.723	10.0125	4.42695e-22	5.74193e-21	Y
Os11g0591100	T-CK	K-CK	5423.65	10751.1	8087.35	-0.987152	4.43472e-22	5.74868e-21	N
Os07g0520100	T-CK	K-CK	479.424	0	239.712	11.545	4.54076e-22	5.88271e-21	Y
Os02g0616800	T-CK	K-CK	32.3985	299.654	166.026	-3.20699	4.59594e-22	5.95076e-21	Y
Os06g0649600	T-CK	K-CK	558.722	1672.29	1115.5	-1.58215	4.60203e-22	5.9552e-21	Y
Os01g0681600	T-CK	K-CK	2270.61	689.035	1479.82	1.72108	4.63835e-22	5.99872e-21	Y
Os11g0186200	T-CK	K-CK	890.047	2199.33	1544.69	-1.3052	4.69422e-22	6.06746e-21	Y
Os08g0534400	T-CK	K-CK	199.64	25.9211	112.781	2.95401	4.73788e-22	6.12036e-21	Y
Os04g0177300	T-CK	K-CK	8.2121	163.006	85.609	-4.2982	4.94105e-22	6.37912e-21	Y
Os09g0520000	T-CK	K-CK	471.07	0	235.535	11.5195	5.04197e-22	6.50565e-21	Y
Os05g0199700	T-CK	K-CK	68.1054	327.926	198.016	-2.26684	5.19319e-22	6.69691e-21	Y
Os02g0508100	T-CK	K-CK	1449.01	471.178	960.096	1.62077	5.512e-22	7.10394e-21	Y
Os08g0113100	T-CK	K-CK	195.104	627.181	411.142	-1.68584	5.51989e-22	7.10999e-21	Y
Os12g0266800	T-CK	K-CK	405.931	58.6706	232.301	2.78751	5.66637e-22	7.29447e-21	Y
Os02g0554100	T-CK	K-CK	217.228	620.029	418.628	-1.5133	5.88368e-22	7.56986e-21	Y
Os01g0710800	T-CK	K-CK	464.355	0	232.178	11.499	5.94092e-22	7.63911e-21	Y
Os01g0905300	T-CK	K-CK	75.6157	412.59	244.103	-2.44954	6.36026e-22	8.17361e-21	Y
Os01g0552500	T-CK	K-CK	152.189	7.1373	79.6633	4.43553	6.47881e-22	8.32118e-21	Y
Os10g0507000	T-CK	K-CK	464.851	0	232.425	11.5006	6.99427e-22	8.97805e-21	Y
Os11g0649600	T-CK	K-CK	24.9962	273.433	149.215	-3.45292	7.30146e-22	9.36699e-21	Y
Os06g0706400	T-CK	K-CK	2214.95	1091.34	1653.14	1.02105	7.34445e-22	9.41673e-21	Y
Os12g0141400	T-CK	K-CK	283.628	937.141	610.384	-1.72543	7.36749e-22	9.44087e-21	Y
Os10g0440500	T-CK	K-CK	4794	2183	3488.5	1.13516	8.00815e-22	1.02559e-20	Y
Os09g0309900	T-CK	K-CK	454.723	0	227.362	11.4688	8.04419e-22	1.02962e-20	Y
Os02g0465900	T-CK	K-CK	24224.9	8241.65	16233.3	1.55549	8.10963e-22	1.0374e-20	Y
Os03g0143700	T-CK	K-CK	810.506	1970.33	1390.42	-1.28149	8.23278e-22	1.05255e-20	Y
Os12g0540000	T-CK	K-CK	460.051	0	230.025	11.4858	8.36661e-22	1.06905e-20	Y
Os04g0249500	T-CK	K-CK	6.29328	196.671	101.482	-4.94546	8.37175e-22	1.0691e-20	Y
Os04g0618400	T-CK	K-CK	80.382	825.99	453.186	-3.35943	9.37046e-22	1.19595e-20	Y
Os07g0106700	T-CK	K-CK	641.79	125.295	383.542	2.35749	9.38322e-22	1.1969e-20	Y
Os01g0757600	T-CK	K-CK	440.154	1040.03	740.092	-1.24096	9.43196e-22	1.20243e-20	Y
Os12g0124700	T-CK	K-CK	4.47651	161.439	82.9579	-5.15736	9.65005e-22	1.22953e-20	Y
Os04g0553100	T-CK	K-CK	182.6	1.78822	92.1941	6.70623	9.8253e-22	1.25114e-20	Y
Os06g0566700	T-CK	K-CK	449.535	0	224.768	11.4523	9.90095e-22	1.26006e-20	Y
Os02g0628800	T-CK	K-CK	5408.32	1294.05	3351.19	2.06332	9.92518e-22	1.26242e-20	Y
Os11g0539000	T-CK	K-CK	151.867	1.83682	76.8518	6.43679	1.02471e-21	1.30262e-20	Y
Os02g0482200	T-CK	K-CK	121.876	3.40679	62.6413	5.13611	1.03169e-21	1.31076e-20	Y
Os02g0653000	T-CK	K-CK	9.87149	158.576	84.2237	-4.00981	1.04388e-21	1.32549e-20	Y
Os05g0119600	T-CK	K-CK	6.5441	156.59	81.5668	-4.59759	1.05522e-21	1.33913e-20	Y
Os07g0136800	T-CK	K-CK	492.79	0	246.395	11.5847	1.09556e-21	1.38953e-20	Y
Os02g0597700	T-CK	K-CK	22.7018	181.32	102.011	-2.99827	1.13338e-21	1.43669e-20	Y
Os09g0562400	T-CK	K-CK	23.2353	217.753	120.494	-3.22147	1.14061e-21	1.44503e-20	Y
Os03g0180900	T-CK	K-CK	1250.64	182.758	716.701	2.77523	1.15313e-21	1.46007e-20	Y
Os06g0347966	T-CK	K-CK	442.484	0	221.242	11.4293	1.15647e-21	1.46346e-20	Y
Os11g0639300	T-CK	K-CK	462.496	0	231.248	11.493	1.16309e-21	1.47101e-20	Y
Os07g0673400	T-CK	K-CK	2471.87	864.38	1668.12	1.51582	1.21332e-21	1.53367e-20	Y
Os01g0822900	T-CK	K-CK	1218.99	5604.27	3411.63	-2.20083	1.22014e-21	1.54142e-20	Y
Os10g0357700	T-CK	K-CK	196.775	1.168	98.9714	7.40524	1.25285e-21	1.58185e-20	Y
Os06g0647900	T-CK	K-CK	686.802	192.141	439.472	1.83994	1.28039e-21	1.61571e-20	Y
Os04g0223300	T-CK	K-CK	660.002	175.022	417.512	1.91262	1.28959e-21	1.6264e-20	Y
Os06g0730600	T-CK	K-CK	94.6876	495.092	294.89	-2.38382	1.31099e-21	1.65246e-20	Y
Os12g0260500	T-CK	K-CK	9.88941	273.874	141.882	-4.79576	1.34976e-21	1.70037e-20	Y
Os06g0614400	T-CK	K-CK	432.647	0	216.323	11.3968	1.36085e-21	1.71337e-20	Y
Os01g0869300	T-CK	K-CK	27.2766	233.325	130.301	-3.09837	1.45282e-21	1.82813e-20	Y
Os11g0549670	T-CK	K-CK	437.923	0	218.961	11.4141	1.45639e-21	1.8316e-20	Y
Os09g0242600	T-CK	K-CK	452.933	0	226.467	11.4627	1.46252e-21	1.83827e-20	Y
Os09g0345700	T-CK	K-CK	2328.76	595.701	1462.23	1.96721	1.48009e-21	1.8593e-20	Y
Os06g0140200	T-CK	K-CK	545.131	0.579871	272.855	9.87535	1.51654e-21	1.90402e-20	Y
Os03g0206300	T-CK	K-CK	1149.65	468.737	809.194	1.29498	1.56686e-21	1.9661e-20	Y
Os01g0884300	T-CK	K-CK	4898.35	2149.6	3523.97	1.18804	1.5688e-21	1.96743e-20	Y
Os03g0416500	T-CK	K-CK	436.302	0	218.151	11.4093	1.58753e-21	1.9898e-20	Y
Os01g0687500	T-CK	K-CK	120.88	473.056	296.968	-1.97055	1.60172e-21	2.00646e-20	Y
Os10g0415300	T-CK	K-CK	909.616	370.227	639.921	1.29774	1.69047e-21	2.11645e-20	Y
Os10g0401000	T-CK	K-CK	661.266	169.912	415.589	1.95865	1.70263e-21	2.13047e-20	Y
Os02g0130600	T-CK	K-CK	199.56	930.916	565.238	-2.22323	1.7791e-21	2.22492e-20	Y
Os06g0329200	T-CK	K-CK	151.77	1.92868	76.8492	6.23534	1.7963e-21	2.24517e-20	Y
Os07g0689600	T-CK	K-CK	37.3125	483.149	260.231	-3.69678	1.80729e-21	2.25764e-20	Y
Os01g0571600	T-CK	K-CK	0	545.332	272.666	-11.3494	1.81354e-21	2.26418e-20	Y
Os09g0412400	T-CK	K-CK	1601.52	3342.64	2472.08	-1.06151	1.83195e-21	2.2859e-20	Y
Os09g0497600	T-CK	K-CK	1292.18	570.766	931.474	1.17801	1.84862e-21	2.30541e-20	Y
Os03g0858400	T-CK	K-CK	5090.47	2722.11	3906.29	0.903145	2.05641e-21	2.56312e-20	N
Os03g0104800	T-CK	K-CK	421.724	0	210.862	11.36	2.09806e-21	2.61356e-20	Y
Os02g0147600	T-CK	K-CK	142.317	12.3756	77.3463	3.51724	2.12385e-21	2.64421e-20	Y
Os06g0257450	T-CK	K-CK	430.982	1685.33	1058.16	-1.96714	2.12503e-21	2.64421e-20	Y
Os09g0505400	T-CK	K-CK	2.29445	172.243	87.2687	-6.24278	2.13446e-21	2.65398e-20	Y
Os07g0631500	T-CK	K-CK	417.151	0	208.575	11.3443	2.13525e-21	2.65398e-20	Y
Os02g0163300	T-CK	K-CK	821.482	305.045	563.264	1.4296	2.16235e-21	2.68617e-20	Y
Os09g0293601	T-CK	K-CK	422.639	0	211.32	11.3634	2.19047e-21	2.71959e-20	Y
Os07g0244600	T-CK	K-CK	1.56112	231.948	116.754	-7.25659	2.24551e-21	2.78638e-20	Y
Os06g0662200	T-CK	K-CK	3041.85	1136.93	2089.39	1.41969	2.31889e-21	2.87583e-20	Y
Os03g0418000	T-CK	K-CK	7.12487	142.687	74.9058	-4.3136	2.33991e-21	2.90029e-20	Y
Os06g0259000	T-CK	K-CK	2410.7	1205.09	1807.9	1.00042	2.34221e-21	2.90153e-20	Y
Os03g0367900	T-CK	K-CK	12400.6	4877.32	8638.95	1.34625	2.37489e-21	2.94039e-20	Y
Os05g0363100	T-CK	K-CK	2871.6	1455.65	2163.62	0.980345	2.39059e-21	2.95818e-20	N
Os01g0176500	T-CK	K-CK	0.780561	773.708	387.244	-9.99618	2.39333e-21	2.95994e-20	Y
Os06g0646700	T-CK	K-CK	1127.58	492.155	809.869	1.19606	2.43491e-21	3.0097e-20	Y
Os01g0184200	T-CK	K-CK	1951.94	6.1365	979.04	8.29991	2.4764e-21	3.05929e-20	Y
Os04g0376700	T-CK	K-CK	84.3825	358.356	221.369	-2.08661	2.50809e-21	3.09673e-20	Y
Os01g0192300	T-CK	K-CK	444.345	60.3212	252.333	2.87544	2.51665e-21	3.10558e-20	Y
Os02g0164300	T-CK	K-CK	950.221	1950.7	1450.46	-1.03777	2.64038e-21	3.25647e-20	Y
Os05g0427100	T-CK	K-CK	2011.43	860.251	1435.84	1.22563	2.659e-21	3.27762e-20	Y
Os12g0129700	T-CK	K-CK	526.008	0.539524	263.274	9.8256	2.68232e-21	3.30455e-20	Y
Os11g0523110	T-CK	K-CK	22.629	191.244	106.936	-3.07607	2.68949e-21	3.31155e-20	Y
Os03g0207475	T-CK	K-CK	1.94054	241.549	121.745	-6.98986	2.6956e-21	3.31724e-20	Y
Os05g0488000	T-CK	K-CK	170.516	9.37609	89.9458	4.19206	2.8456e-21	3.49992e-20	Y
Os04g0259200	T-CK	K-CK	275.942	45.8651	160.904	2.59509	2.86408e-21	3.5207e-20	Y
Os02g0147100	T-CK	K-CK	171.578	550.288	360.933	-1.68237	2.87607e-21	3.5335e-20	Y
Os10g0130500	T-CK	K-CK	408.963	0	204.481	11.3155	2.88913e-21	3.5476e-20	Y
Os06g0720100	T-CK	K-CK	612.298	189.147	400.723	1.69527	2.9079e-21	3.56869e-20	Y
Os03g0269000	T-CK	K-CK	1080.9	432.545	756.72	1.32147	2.94558e-21	3.61295e-20	Y
Os02g0769200	T-CK	K-CK	33.9096	235.81	134.86	-2.79485	3.01657e-21	3.69798e-20	Y
Os07g0434100	T-CK	K-CK	0.733328	693.412	347.073	-9.83938	3.10136e-21	3.79985e-20	Y
Os10g0392500	T-CK	K-CK	587.357	212.058	399.708	1.47038	3.17402e-21	3.88674e-20	Y
Os02g0146900	T-CK	K-CK	420.876	71.188	246.032	2.56412	3.18416e-21	3.89703e-20	Y
Os04g0271000	T-CK	K-CK	812.045	1785.4	1298.72	-1.13673	3.19837e-21	3.9121e-20	Y
Os02g0707900	T-CK	K-CK	1254.78	236.643	745.711	2.4048	3.19998e-21	3.9121e-20	Y
Os11g0223400	T-CK	K-CK	409.196	0	204.598	11.3163	3.23587e-21	3.95381e-20	Y
Os02g0816800	T-CK	K-CK	1122.52	2352.02	1737.27	-1.06717	3.23925e-21	3.95486e-20	Y
Os10g0427700	T-CK	K-CK	422.407	0	211.203	11.3626	3.24027e-21	3.95486e-20	Y
Os04g0373400	T-CK	K-CK	955.502	266.671	611.087	1.84218	3.30335e-21	4.02966e-20	Y
Os01g0753200	T-CK	K-CK	1620.64	754.556	1187.6	1.10274	3.30644e-21	4.03123e-20	Y
Os12g0112300	T-CK	K-CK	209.286	652.553	430.92	-1.64057	3.40441e-21	4.1484e-20	Y
Os01g0660300	T-CK	K-CK	565.076	1489.66	1027.37	-1.39887	3.43142e-21	4.17904e-20	Y
Os07g0604800	T-CK	K-CK	1795.17	3986.45	2890.81	-1.15102	3.47693e-21	4.23216e-20	Y
Os09g0314333	T-CK	K-CK	235.437	713.72	474.578	-1.59942	3.50227e-21	4.26068e-20	Y
Os04g0271450	T-CK	K-CK	380.922	1518.68	949.801	-1.99489	3.73623e-21	4.54283e-20	Y
Os01g0571300	T-CK	K-CK	666.02	240.21	453.115	1.47075	3.78593e-21	4.60076e-20	Y
Os01g0189100	T-CK	K-CK	408.711	0	204.355	11.3146	3.84975e-21	4.67577e-20	Y
Os03g0736500	T-CK	K-CK	0.733328	736.46	368.597	-9.92787	3.97493e-21	4.82519e-20	Y
Os04g0243400	T-CK	K-CK	520.728	0.628477	260.678	9.80731	4.18659e-21	5.07936e-20	Y
Os10g0130701	T-CK	K-CK	25.741	216.633	121.187	-3.07366	4.26076e-21	5.16655e-20	Y
Os02g0588500	T-CK	K-CK	24121.3	10311.4	17216.4	1.22611	4.29334e-21	5.20323e-20	Y
Os07g0498400	T-CK	K-CK	38.6707	373.314	205.992	-3.2758	4.53993e-21	5.49909e-20	Y
Os05g0241100	T-CK	K-CK	143.472	5.42978	74.4511	4.75936	4.54889e-21	5.50697e-20	Y
Os08g0549000	T-CK	K-CK	1875.83	504.611	1190.22	1.89538	4.64994e-21	5.62625e-20	Y
Os09g0290900	T-CK	K-CK	391.134	0	195.567	11.2515	4.76433e-21	5.76154e-20	Y
Os05g0148600	T-CK	K-CK	489.763	1132.48	811.12	-1.20984	5.12396e-21	6.19309e-20	Y
Os07g0454400	T-CK	K-CK	1911.48	727.923	1319.7	1.3926	5.19486e-21	6.27539e-20	Y
Os09g0484300	T-CK	K-CK	2219.82	968.664	1594.24	1.19675	5.49651e-21	6.63619e-20	Y
Os12g0298600	T-CK	K-CK	878.451	1864.12	1371.29	-1.08547	5.53633e-21	6.68066e-20	Y
Os10g0213100	T-CK	K-CK	1652.61	700.623	1176.62	1.23818	5.60836e-21	6.76393e-20	Y
Os02g0533800	T-CK	K-CK	9458.8	3113.89	6286.34	1.60293	5.64747e-21	6.80743e-20	Y
Os11g0308800	T-CK	K-CK	432.754	1085.92	759.334	-1.32762	5.77761e-21	6.96054e-20	Y
Os01g0179600	T-CK	K-CK	952.748	2484.67	1718.71	-1.38299	5.78808e-21	6.9694e-20	Y
Os09g0568000	T-CK	K-CK	1002.19	383.237	692.715	1.38793	6.10038e-21	7.34149e-20	Y
Os04g0108101	T-CK	K-CK	169.854	8.57384	89.2142	4.29723	6.13242e-21	7.37606e-20	Y
Os05g0123200	T-CK	K-CK	1581.47	3382.65	2482.06	-1.09705	6.13606e-21	7.37647e-20	Y
Os01g0332500	T-CK	K-CK	61.0354	327.911	194.473	-2.42739	6.22445e-21	7.47871e-20	Y
Os07g0597200	T-CK	K-CK	1825.28	650.914	1238.1	1.48774	6.24705e-21	7.50183e-20	Y
Os07g0508500	T-CK	K-CK	92.1539	399.998	246.076	-2.11775	6.29988e-21	7.56121e-20	Y
Os08g0397800	T-CK	K-CK	389.126	0	194.563	11.2438	6.37865e-21	7.65164e-20	Y
Os05g0113500	T-CK	K-CK	6302.13	3329.35	4815.74	0.920797	6.55135e-21	7.85459e-20	N
Os08g0277300	T-CK	K-CK	384.934	0	192.467	11.2282	6.71243e-21	8.0434e-20	Y
Os09g0461500	T-CK	K-CK	46.0575	337.665	191.861	-2.87562	6.76477e-21	8.10178e-20	Y
Os03g0191400	T-CK	K-CK	1020.89	392.464	706.675	1.37886	6.82106e-21	8.16481e-20	Y
Os04g0379800	T-CK	K-CK	28.405	332.148	180.276	-3.54214	6.90258e-21	8.25797e-20	Y
Os03g0227800	T-CK	K-CK	77690.5	40803	59246.7	0.929083	7.07505e-21	8.45977e-20	N
Os06g0255900	T-CK	K-CK	320.312	857.91	589.111	-1.42052	7.09653e-21	8.48092e-20	Y
Os10g0578050	T-CK	K-CK	405.023	0	202.511	11.302	7.11865e-21	8.50281e-20	Y
Os08g0514100	T-CK	K-CK	66.3359	348.892	207.614	-2.39446	7.15841e-21	8.54574e-20	Y
Os12g0428000	T-CK	K-CK	171.161	7.218	89.1896	4.5945	7.17478e-21	8.56071e-20	Y
Os02g0810200	T-CK	K-CK	0	558.571	279.285	-11.385	7.28484e-21	8.68738e-20	Y
Os02g0307000	T-CK	K-CK	714.5	1714.5	1214.5	-1.26271	7.29876e-21	8.69934e-20	Y
Os02g0584700	T-CK	K-CK	15.9129	165.191	90.5517	-3.37759	7.43363e-21	8.85537e-20	Y
Os09g0109600	T-CK	K-CK	1832.35	570.495	1201.42	1.68437	7.53315e-21	8.96914e-20	Y
Os01g0144900	T-CK	K-CK	0	480.525	240.262	-11.1674	7.65311e-21	9.10712e-20	Y
Os05g0128200	T-CK	K-CK	1408.39	3302	2355.2	-1.2295	8.11628e-21	9.65314e-20	Y
Os08g0504700	T-CK	K-CK	5747.77	2407.19	4077.48	1.25581	8.19818e-21	9.74536e-20	Y
Os06g0616400	T-CK	K-CK	390.39	0	195.195	11.2487	8.24989e-21	9.80163e-20	Y
Os06g0643900	T-CK	K-CK	15367.4	7491.18	11429.3	1.03666	8.28666e-21	9.84008e-20	Y
Os01g0373400	T-CK	K-CK	182.088	1.25695	91.6724	7.2844	8.35558e-21	9.91664e-20	Y
Os05g0215300	T-CK	K-CK	413.767	28.3101	221.039	3.86736	8.40078e-21	9.96501e-20	Y
Os02g0191500	T-CK	K-CK	605.936	157.896	381.916	1.94131	8.49341e-21	1.00695e-19	Y
Os02g0546400	T-CK	K-CK	268.644	52.8204	160.732	2.35159	8.69794e-21	1.03066e-19	Y
Os11g0154900	T-CK	K-CK	3203.34	1465.37	2334.35	1.12841	8.75361e-21	1.0367e-19	Y
Os06g0118600	T-CK	K-CK	376.064	0	188.032	11.1947	8.78665e-21	1.04006e-19	Y
Os05g0463900	T-CK	K-CK	3166.55	1385.12	2275.84	1.19306	8.80212e-21	1.04134e-19	Y
Os03g0411900	T-CK	K-CK	375.541	109.873	242.707	1.77376	8.80937e-21	1.04165e-19	Y
Os02g0808500	T-CK	K-CK	487.129	0.579871	243.854	9.71296	8.86766e-21	1.04799e-19	Y
Os01g0564400	T-CK	K-CK	382.602	0	191.301	11.2199	8.94583e-21	1.05667e-19	Y
Os04g0419600	T-CK	K-CK	0	484.704	242.352	-11.1802	9.1386e-21	1.07887e-19	Y
Os12g0140600	T-CK	K-CK	391.929	0	195.964	11.2546	9.43645e-21	1.11344e-19	Y
Os12g0508300	T-CK	K-CK	1343.51	3084.88	2214.19	-1.1994	9.59201e-21	1.1312e-19	Y
Os07g0251200	T-CK	K-CK	2.96968	159.648	81.3089	-5.72586	9.7926e-21	1.15425e-19	Y
Os01g0280500	T-CK	K-CK	420.045	26.9914	223.518	3.96351	9.90271e-21	1.16661e-19	Y
Os03g0432277	T-CK	K-CK	586.61	104.977	345.793	2.48404	1.01587e-20	1.19614e-19	Y
Os08g0382800	T-CK	K-CK	377.246	0	188.623	11.1992	1.02767e-20	1.2094e-19	Y
Os03g0286200	T-CK	K-CK	2397.59	1080.6	1739.09	1.14967	1.0324e-20	1.21432e-19	Y
Os09g0452200	T-CK	K-CK	297.108	785.773	541.44	-1.40306	1.08038e-20	1.27008e-19	Y
Os11g0104900	T-CK	K-CK	9286.47	3930.29	6608.38	1.24038	1.097e-20	1.28895e-19	Y
Os12g0458900	T-CK	K-CK	364.399	0	182.199	11.1493	1.14136e-20	1.34036e-19	Y
Os03g0777100	T-CK	K-CK	34.6647	322.502	178.584	-3.21656	1.15453e-20	1.35512e-19	Y
Os03g0170900	T-CK	K-CK	15389.2	6974.61	11181.9	1.14177	1.17512e-20	1.37856e-19	Y
Os10g0391200	T-CK	K-CK	498.221	137.237	317.729	1.86147	1.18244e-20	1.38642e-19	Y
Os04g0629500	T-CK	K-CK	3155.81	1225.5	2190.66	1.36484	1.18736e-20	1.39146e-19	Y
Os09g0436000	T-CK	K-CK	372.013	0	186.007	11.1789	1.21534e-20	1.4235e-19	Y
Os09g0539400	T-CK	K-CK	4.52374	130.707	67.6153	-4.84752	1.23951e-20	1.45105e-19	Y
Os04g0650800	T-CK	K-CK	41741.6	17774.7	29758.1	1.23165	1.26471e-20	1.47978e-19	Y
Os02g0249600	T-CK	K-CK	81217.5	3404.97	42311.3	4.57607	1.30632e-20	1.52766e-19	Y
Os06g0698300	T-CK	K-CK	1258.45	427.726	843.087	1.55753	1.31792e-20	1.54042e-19	Y
Os05g0179300	T-CK	K-CK	44.1921	338.301	191.247	-2.93915	1.31968e-20	1.54168e-19	Y
Os08g0143900	T-CK	K-CK	469.318	0.539524	234.929	9.6611	1.3603e-20	1.58829e-19	Y
Os02g0643000	T-CK	K-CK	859.64	343.082	601.361	1.32532	1.36201e-20	1.58946e-19	Y
Os05g0392700	T-CK	K-CK	6981.65	3145.97	5063.81	1.15014	1.37572e-20	1.60394e-19	Y
Os03g0107700	T-CK	K-CK	1064.98	2356.85	1710.91	-1.14643	1.37586e-20	1.60394e-19	Y
Os06g0140800	T-CK	K-CK	933.734	2433.2	1683.47	-1.38152	1.37657e-20	1.60394e-19	Y
Os07g0614500	T-CK	K-CK	7433.13	13044	10238.6	-0.811338	1.39291e-20	1.62213e-19	N
Os11g0599000	T-CK	K-CK	179.925	17.9128	98.9191	3.32475	1.4022e-20	1.63211e-19	Y
Os01g0769700	T-CK	K-CK	1761.14	3923.36	2842.25	-1.15568	1.45416e-20	1.6917e-19	Y
Os01g0187900	T-CK	K-CK	1050.83	433.225	742.03	1.27886	1.50302e-20	1.74763e-19	Y
Os01g0269500	T-CK	K-CK	132.188	3.44714	67.8178	5.25088	1.51279e-20	1.75808e-19	Y
Os03g0596600	T-CK	K-CK	373.696	0	186.848	11.1853	1.52834e-20	1.77522e-19	Y
Os01g0571166	T-CK	K-CK	7.14659	158.798	82.9723	-4.46892	1.60523e-20	1.86357e-19	Y
Os01g0773100	T-CK	K-CK	5220.61	2861.18	4040.89	0.867606	1.65446e-20	1.91972e-19	N
Os12g0529800	T-CK	K-CK	37.0389	201.416	119.227	-2.44218	1.69377e-20	1.96432e-19	Y
Os01g0851100	T-CK	K-CK	1190.25	465.299	827.776	1.35563	1.77442e-20	2.05678e-19	Y
Os03g0857500	T-CK	K-CK	57.1887	268.281	162.735	-2.23104	1.81498e-20	2.10271e-19	Y
Os02g0532300	T-CK	K-CK	67.0811	397.21	232.146	-2.56689	1.85395e-20	2.14675e-19	Y
Os11g0474100	T-CK	K-CK	362.29	0	181.145	11.1411	1.92561e-20	2.22857e-19	Y
Os03g0314500	T-CK	K-CK	161.135	1171.45	666.292	-2.86362	1.93739e-20	2.24104e-19	Y
Os07g0440900	T-CK	K-CK	371.224	0	185.612	11.1762	1.98871e-20	2.29921e-19	Y
Os03g0820400	T-CK	K-CK	1275.99	357.201	816.597	1.83796	2.01772e-20	2.33154e-19	Y
Os03g0728500	T-CK	K-CK	15.1541	147.691	81.4224	-3.28609	2.02156e-20	2.33477e-19	Y
Os05g0464001	T-CK	K-CK	1490.29	611.406	1050.85	1.28635	2.03639e-20	2.35069e-19	Y
Os01g0817100	T-CK	K-CK	12.199	184.793	98.4959	-3.92694	2.07789e-20	2.39735e-19	Y
Os10g0545600	T-CK	K-CK	2.98054	155.295	79.1377	-5.68515	2.11457e-20	2.43841e-19	Y
Os04g0619300	T-CK	K-CK	1707.47	3935.41	2821.44	-1.20472	2.13832e-20	2.46453e-19	Y
Os12g0622900	T-CK	K-CK	348.7	0	174.35	11.0856	2.20783e-20	2.54333e-19	Y
Os08g0539100	T-CK	K-CK	323.277	809.714	566.496	-1.32486	2.32057e-20	2.67183e-19	Y
Os03g0202500	T-CK	K-CK	758.938	281.652	520.295	1.42898	2.33114e-20	2.68262e-19	Y
Os11g0255300	T-CK	K-CK	523.843	2569.19	1546.52	-2.29452	2.38454e-20	2.74265e-19	Y
Os02g0586800	T-CK	K-CK	1800.62	878.108	1339.37	1.03575	2.41924e-20	2.78113e-19	Y
Os01g0925300	T-CK	K-CK	161.659	620.573	391.116	-1.94201	2.55512e-20	2.93583e-19	Y
Os02g0762200	T-CK	K-CK	36.0982	241.316	138.707	-2.73684	2.65006e-20	3.04335e-19	Y
Os11g0223201	T-CK	K-CK	347.301	0	173.65	11.0801	2.67141e-20	3.06629e-19	Y
Os10g0566050	T-CK	K-CK	139.286	5.71971	72.5028	4.63816	2.67406e-20	3.06775e-19	Y
Os09g0572500	T-CK	K-CK	269.581	26.9158	148.249	3.3133	2.71612e-20	3.11441e-19	Y
Os04g0431800	T-CK	K-CK	1845.47	790.655	1318.06	1.22223	2.72423e-20	3.12211e-19	Y
Os04g0398000	T-CK	K-CK	3937.25	1835.37	2886.31	1.10137	2.76914e-20	3.17195e-19	Y
Os12g0545600	T-CK	K-CK	254.669	32.507	143.588	2.97847	2.7709e-20	3.17234e-19	Y
Os01g0659200	T-CK	K-CK	15774.3	8681.64	12228	0.86155	2.78578e-20	3.18774e-19	N
Os01g0511000	T-CK	K-CK	4750.3	1337.59	3043.95	1.82891	2.79644e-20	3.1983e-19	Y
Os02g0254600	T-CK	K-CK	3.81593	151.925	77.8706	-5.32356	3.02589e-20	3.45896e-19	Y
Os06g0237502	T-CK	K-CK	589.758	1426.13	1007.94	-1.27413	3.06395e-20	3.50067e-19	Y
Os12g0549700	T-CK	K-CK	336.355	0	168.178	11.0336	3.07788e-20	3.51479e-19	Y
Os10g0466000	T-CK	K-CK	2732.47	1356.31	2044.39	1.01086	3.15737e-20	3.60372e-19	Y
Os11g0272800	T-CK	K-CK	340.641	0	170.32	11.0517	3.20566e-20	3.65697e-19	Y
Os06g0483200	T-CK	K-CK	131.101	7.70892	69.4048	4.10563	3.26931e-20	3.72769e-19	Y
Os06g0106800	T-CK	K-CK	141.988	474.049	308.019	-1.74059	3.27813e-20	3.73583e-19	Y
Os08g0544400	T-CK	K-CK	8658.4	2689.16	5673.78	1.68709	3.29789e-20	3.75643e-19	Y
Os07g0204800	T-CK	K-CK	450.581	0.579871	225.58	9.60031	3.33998e-20	3.80244e-19	Y
Os10g0475100	T-CK	K-CK	610.707	200.898	405.803	1.60544	3.36904e-20	3.83357e-19	Y
Os09g0130300	T-CK	K-CK	346.494	0	173.247	11.0764	3.38592e-20	3.85081e-19	Y
Os02g0216600	T-CK	K-CK	344.074	0	172.037	11.0666	3.40728e-20	3.87314e-19	Y
Os09g0129400	T-CK	K-CK	978.359	323.79	651.075	1.59646	3.48796e-20	3.96283e-19	Y
Os01g0805500	T-CK	K-CK	130.271	12.0057	71.1381	3.4467	3.54296e-20	4.02328e-19	Y
Os01g0108800	T-CK	K-CK	46.6341	298.306	172.47	-2.67497	3.75219e-20	4.25871e-19	Y
Os02g0771800	T-CK	K-CK	2290.16	4479.28	3384.72	-0.968019	3.99087e-20	4.52731e-19	N
Os06g0288100	T-CK	K-CK	62.2491	332.268	197.259	-2.41727	4.04472e-20	4.58606e-19	Y
Os05g0507000	T-CK	K-CK	0	467.666	233.833	-11.1288	4.12343e-20	4.67294e-19	Y
Os11g0100200	T-CK	K-CK	618.722	0.269762	309.496	10.9515	4.17615e-20	4.73028e-19	Y
Os03g0128300	T-CK	K-CK	1.49217	242.82	122.156	-7.32836	4.19841e-20	4.75309e-19	Y
Os10g0478200	T-CK	K-CK	11804.3	25101.7	18453	-1.08848	4.20422e-20	4.75726e-19	Y
Os08g0338000	T-CK	K-CK	446.647	0.579871	223.613	9.58752	4.20637e-20	4.75729e-19	Y
Os08g0236400	T-CK	K-CK	0	417.065	208.532	-10.9627	4.25912e-20	4.81451e-19	Y
Os09g0394300	T-CK	K-CK	109.7	421.299	265.5	-1.94227	4.35428e-20	4.91959e-19	Y
Os03g0601000	T-CK	K-CK	358.24	102.916	230.578	1.79873	4.37931e-20	4.94537e-19	Y
Os07g0434700	T-CK	K-CK	152.685	7.25835	79.9718	4.42675	4.39401e-20	4.95946e-19	Y
Os07g0289400	T-CK	K-CK	338.907	0	169.453	11.0449	4.40569e-20	4.97013e-19	Y
Os01g0957200	T-CK	K-CK	1536.12	769.851	1152.98	0.996901	4.42509e-20	4.9895e-19	N
Os01g0747800	T-CK	K-CK	175.694	656.753	416.223	-1.90318	4.48651e-20	5.0562e-19	Y
Os10g0138100	T-CK	K-CK	1.5394	201.504	101.522	-7.05438	4.54355e-20	5.11791e-19	Y
Os08g0146001	T-CK	K-CK	329.341	0	164.671	11.0035	4.58347e-20	5.16027e-19	Y
Os10g0520700	T-CK	K-CK	1834.71	889.234	1361.97	1.04525	4.59457e-20	5.17017e-19	Y
Os06g0549700	T-CK	K-CK	0	423.03	211.515	-10.9828	4.66534e-20	5.24715e-19	Y
Os02g0732200	T-CK	K-CK	165.131	509.986	337.558	-1.62779	4.75738e-20	5.34798e-19	Y
Os04g0556500	T-CK	K-CK	51.9688	528.703	290.336	-3.34544	4.76372e-20	5.35242e-19	Y
Os06g0298200	T-CK	K-CK	2216.77	766.024	1491.4	1.53325	4.79009e-20	5.37935e-19	Y
Os08g0197000	T-CK	K-CK	431.969	100.379	266.174	2.10179	4.82346e-20	5.4141e-19	Y
Os07g0242050	T-CK	K-CK	134.59	1.79648	68.1932	6.26676	4.91372e-20	5.51264e-19	Y
Os12g0583700	T-CK	K-CK	267.008	43.6185	155.313	2.62095	5.16028e-20	5.78635e-19	Y
Os03g0794200	T-CK	K-CK	151.783	20.0804	85.9319	2.91971	5.20262e-20	5.8309e-19	Y
Os05g0282900	T-CK	K-CK	47.5119	267.563	157.537	-2.4952	5.45733e-20	6.1133e-19	Y
Os02g0518600	T-CK	K-CK	466.867	26.2436	246.556	4.15761	5.46075e-20	6.11407e-19	Y
Os11g0256400	T-CK	K-CK	443.964	0.628477	222.296	9.57649	5.70215e-20	6.38115e-19	Y
Os04g0150500	T-CK	K-CK	877.39	242.035	559.713	1.85613	5.76548e-20	6.4488e-19	Y
Os05g0388600	T-CK	K-CK	102.418	364.866	233.642	-1.83393	5.87465e-20	6.56762e-19	Y
[truncated: 20,349 more rows]

## Sheet: K-AG_vs_K-CK
GeneID	sampleA	sampleB	baseMeanA	baseMeanB	baseMean	log2FoldChange	pvalue	padj	Significant
Os01g0642200	K-AG	K-CK	3172.71	172.548	1672.63	4.20022	3.45568e-258	7.33503e-254	Y
Os04g0554800	K-AG	K-CK	14390.7	813.076	7601.87	4.14442	2.37584e-246	2.52148e-242	Y
Os01g0866200	K-AG	K-CK	272.691	2730.52	1501.6	-3.32449	1.70501e-193	1.20635e-189	Y
Os01g0948600	K-AG	K-CK	10271.2	790.315	5530.78	3.69987	1.19814e-173	6.35793e-170	Y
Os10g0552600	K-AG	K-CK	25527.2	2474.84	14001	3.36649	6.29642e-164	2.67295e-160	Y
Os01g0910900	K-AG	K-CK	1518.61	11.7419	765.176	6.98452	1.97914e-154	7.00154e-151	Y
Os03g0388900	K-AG	K-CK	3333.23	190.828	1762.03	4.1268	1.11569e-152	3.38309e-149	Y
Os08g0490900	K-AG	K-CK	320.73	2554.29	1437.51	-2.99236	8.73243e-152	2.31693e-148	Y
Os06g0553200	K-AG	K-CK	8240.37	778.777	4509.57	3.40478	3.28577e-150	7.74931e-147	Y
Os12g0163700	K-AG	K-CK	5422.86	749.121	3085.99	2.85597	4.45931e-146	9.46533e-143	Y
Os06g0336200	K-AG	K-CK	110082	22922.9	66502.7	2.26374	5.50307e-139	1.06189e-135	Y
Os03g0279200	K-AG	K-CK	426.265	4355.45	2390.86	-3.35388	4.56604e-135	8.07656e-132	Y
Os11g0702100	K-AG	K-CK	15807.7	2572.63	9190.19	2.61947	1.40122e-134	2.28786e-131	Y
Os05g0427400	K-AG	K-CK	94.3463	1346.65	720.496	-3.84028	5.32397e-130	8.0719e-127	Y
Os06g0168600	K-AG	K-CK	473.716	3937.96	2205.84	-3.05296	9.40328e-129	1.33063e-125	Y
Os11g0210500	K-AG	K-CK	81262.3	19650.6	50456.4	2.04805	1.37483e-128	1.82388e-125	Y
Os03g0111200	K-AG	K-CK	9513.01	1560.28	5536.65	2.60779	4.73638e-126	5.91379e-123	Y
Os01g0705200	K-AG	K-CK	194.787	1745.14	969.963	-3.15983	5.00417e-125	5.90102e-122	Y
Os09g0458900	K-AG	K-CK	1738.95	220.081	979.517	2.97917	1.63804e-124	1.82995e-121	Y
Os01g0233000	K-AG	K-CK	9617.17	1210.53	5413.85	2.98922	1.54095e-116	1.63541e-113	Y
Os07g0684000	K-AG	K-CK	3229.09	479.895	1854.49	2.74923	4.52177e-116	4.57043e-113	Y
Os12g0530000	K-AG	K-CK	213.168	2064.75	1138.96	-3.27254	1.34923e-115	1.30176e-112	Y
Os07g0182900	K-AG	K-CK	346.926	1884.57	1115.75	-2.44145	3.95623e-115	3.65109e-112	Y
Os05g0476200	K-AG	K-CK	101.612	1501.09	801.35	-3.87568	1.62625e-114	1.43828e-111	Y
Os10g0150800	K-AG	K-CK	944.438	23.6842	484.061	5.30265	6.66322e-114	5.65734e-111	Y
Os11g0189600	K-AG	K-CK	1201.35	7.53715	604.444	7.31924	2.6107e-112	2.13133e-109	Y
Os12g0138800	K-AG	K-CK	5304.87	706.028	3005.45	2.91055	2.12069e-110	1.66718e-107	Y
Os05g0142400	K-AG	K-CK	850.383	22.8422	436.613	5.21782	2.82054e-109	2.13817e-106	Y
Os03g0214100	K-AG	K-CK	187.751	2627.51	1407.63	-3.80162	8.32139e-106	6.09068e-103	Y
Os11g0306400	K-AG	K-CK	2075.88	240.276	1158.08	3.10746	5.12844e-105	3.62854e-102	Y
Os11g0582400	K-AG	K-CK	586.685	3752.55	2169.62	-2.67759	4.72954e-104	3.23836e-101	Y
Os01g0359400	K-AG	K-CK	951.115	74.0118	512.563	3.68597	1.81438e-103	1.2035e-100	Y
Os05g0503500	K-AG	K-CK	9828.42	2589.47	6208.94	1.92415	2.0814e-103	1.33878e-100	Y
Os02g0805200	K-AG	K-CK	563.216	3480.91	2022.06	-2.62595	1.98245e-102	1.23763e-99	Y
Os07g0406800	K-AG	K-CK	75.4121	963.399	519.405	-3.66742	4.133e-100	2.50649e-97	Y
Os03g0306800	K-AG	K-CK	1311.5	145.266	728.385	3.17552	1.13864e-98	6.71356e-96	Y
Os06g0319133	K-AG	K-CK	604.518	16.6375	310.578	5.18922	1.54234e-94	8.84805e-92	Y
Os03g0427300	K-AG	K-CK	10959.2	47078.3	29018.8	-2.10299	9.90718e-93	5.53394e-90	Y
Os03g0259900	K-AG	K-CK	3136.16	734.227	1935.2	2.09444	9.19635e-91	5.00517e-88	Y
Os05g0113900	K-AG	K-CK	71.9097	897.523	484.716	-3.6394	3.83287e-90	2.03391e-87	Y
Os07g0273301	K-AG	K-CK	1404.27	170.101	787.184	3.04707	9.99365e-87	5.17379e-84	Y
Os04g0526800	K-AG	K-CK	1257.06	173.915	715.486	2.85233	1.98231e-86	1.00182e-83	Y
Os06g0127900	K-AG	K-CK	52.6083	882.641	467.625	-4.05939	3.86551e-86	1.90813e-83	Y
Os11g0701600	K-AG	K-CK	13434.4	2312.28	7873.35	2.53906	8.53365e-86	4.11671e-83	Y
Os04g0559700	K-AG	K-CK	2013.98	490.641	1252.31	2.03716	4.27995e-85	2.01881e-82	Y
Os05g0210500	K-AG	K-CK	57.4535	804.423	430.938	-3.80137	7.45827e-83	3.44151e-80	Y
Os03g0322900	K-AG	K-CK	62.9588	886.554	474.756	-3.80998	8.72432e-82	3.94005e-79	Y
Os01g0799500	K-AG	K-CK	9614.44	2586.51	6100.48	1.8945	1.12083e-81	4.9564e-79	Y
Os02g0808800	K-AG	K-CK	9557.56	2749.58	6153.57	1.79753	6.17223e-81	2.67371e-78	Y
Os02g0131100	K-AG	K-CK	6392.68	1488.87	3940.78	2.10252	3.83136e-80	1.62649e-77	Y
Os05g0344400	K-AG	K-CK	1053.73	136.597	595.165	2.94535	1.1216e-79	4.66807e-77	Y
Os10g0162400	K-AG	K-CK	5282.29	1424.61	3353.45	1.89102	1.50607e-78	6.14767e-76	Y
Os02g0250600	K-AG	K-CK	101.694	1270.37	686.032	-3.63877	2.97045e-78	1.18964e-75	Y
Os04g0512400	K-AG	K-CK	521.03	2348.15	1434.59	-2.17121	3.2513e-78	1.278e-75	Y
Os08g0538700	K-AG	K-CK	395.31	1967.17	1181.24	-2.31306	1.69305e-77	6.53394e-75	Y
Os08g0104400	K-AG	K-CK	1568.63	10141.4	5855	-2.69255	2.71054e-77	1.02739e-74	Y
Os05g0438700	K-AG	K-CK	376.064	2355.14	1365.6	-2.64776	3.24401e-77	1.20803e-74	Y
Os10g0477600	K-AG	K-CK	514.038	29.0262	271.532	4.14189	5.2393e-77	1.9174e-74	Y
Os03g0743500	K-AG	K-CK	2234.42	508.46	1371.44	2.13476	8.27918e-77	2.97854e-74	Y
Os03g0162200	K-AG	K-CK	120.222	1117.59	618.906	-3.21524	9.84708e-77	3.48357e-74	Y
Os10g0104900	K-AG	K-CK	100.934	1359.44	730.186	-3.74338	2.36116e-76	8.21607e-74	Y
Os07g0638300	K-AG	K-CK	470.669	2768.69	1619.68	-2.55603	3.82565e-76	1.30973e-73	Y
Os06g0115700	K-AG	K-CK	69.4056	1119.7	594.553	-4.00144	5.51566e-76	1.85834e-73	Y
Os06g0159450	K-AG	K-CK	152.182	1554.05	853.117	-3.3463	9.03464e-76	2.99639e-73	Y
Os02g0332450	K-AG	K-CK	3324.01	759.352	2041.68	2.1304	2.01934e-75	6.59422e-73	Y
Os01g0974200	K-AG	K-CK	556.21	8.37007	282.29	6.04696	5.31073e-75	1.70796e-72	Y
Os03g0669100	K-AG	K-CK	95.7498	894.235	494.993	-3.22214	5.56469e-75	1.76293e-72	Y
Os01g0896300	K-AG	K-CK	70.9607	858.322	464.641	-3.58901	8.85635e-75	2.76448e-72	Y
Os01g0166800	K-AG	K-CK	149.117	1439.53	794.324	-3.26515	1.78179e-74	5.4812e-72	Y
Os03g0197300	K-AG	K-CK	435.324	3436.63	1935.98	-2.98076	1.15189e-73	3.49287e-71	Y
Os10g0555600	K-AG	K-CK	507.854	3213.11	1860.48	-2.66134	1.3616e-73	4.07061e-71	Y
Os07g0683900	K-AG	K-CK	54294.1	13284.8	33789.5	2.03109	1.97575e-73	5.82463e-71	Y
Os06g0129900	K-AG	K-CK	1372.92	297.839	835.38	2.20545	2.99847e-73	8.71855e-71	Y
Os02g0816200	K-AG	K-CK	1601.2	284.07	942.635	2.49579	3.71693e-73	1.06616e-70	Y
Os03g0807700	K-AG	K-CK	102.94	759.965	431.452	-2.88002	5.05652e-73	1.43106e-70	Y
Os03g0255100	K-AG	K-CK	250.306	1289.32	769.812	-2.3641	5.60105e-73	1.56432e-70	Y
Os08g0136300	K-AG	K-CK	16127.2	3568.86	9848.04	2.1762	7.13681e-73	1.96735e-70	Y
Os08g0518900	K-AG	K-CK	36618	7090.72	21854.4	2.36869	9.86131e-73	2.68354e-70	Y
Os03g0859100	K-AG	K-CK	1724.17	388.245	1056.21	2.15212	6.51997e-72	1.75181e-69	Y
Os02g0106100	K-AG	K-CK	1352.39	309.133	830.761	2.12937	2.26701e-71	6.01494e-69	Y
Os06g0257450	K-AG	K-CK	351.213	1746.81	1049.01	-2.31185	2.86935e-71	7.5191e-69	Y
Os03g0146100	K-AG	K-CK	16282.8	3239.42	9761.13	2.32987	1.05356e-70	2.72719e-68	Y
Os12g0637200	K-AG	K-CK	559.248	22.032	290.64	4.6689	3.0738e-70	7.86079e-68	Y
Os01g0348800	K-AG	K-CK	30733.4	10416.4	20574.9	1.56089	1.46444e-68	3.7005e-66	Y
Os04g0685400	K-AG	K-CK	3221.63	1085.2	2153.41	1.56977	1.51986e-66	3.79535e-64	Y
Os11g0186400	K-AG	K-CK	219.682	1269.35	744.515	-2.52705	1.91698e-66	4.73137e-64	Y
Os06g0324400	K-AG	K-CK	56.6283	642.739	349.683	-3.51078	2.37574e-66	5.79625e-64	Y
Os08g0427700	K-AG	K-CK	73.0712	688.931	381.001	-3.24538	9.87318e-66	2.38146e-63	Y
Os04g0116800	K-AG	K-CK	4274.6	813.117	2543.86	2.39429	1.92803e-65	4.59824e-63	Y
Os04g0682100	K-AG	K-CK	1081.14	93.0196	587.081	3.5314	2.13546e-65	5.03636e-63	Y
Os03g0385400	K-AG	K-CK	2445.04	737.384	1591.21	1.72913	4.80278e-65	1.12026e-62	Y
Os05g0358200	K-AG	K-CK	43.8873	689.77	366.829	-3.96531	3.73129e-64	8.60874e-62	Y
Os02g0811400	K-AG	K-CK	15559.4	4293.65	9926.51	1.85756	2.03541e-63	4.64556e-61	Y
Os01g0856000	K-AG	K-CK	37.2897	524.792	281.041	-3.801	6.52447e-63	1.47328e-60	Y
Os10g0418000	K-AG	K-CK	63.7303	707.281	385.506	-3.47195	1.11901e-61	2.50023e-59	Y
Os03g0767800	K-AG	K-CK	3402.86	1224.78	2313.82	1.47396	1.16352e-61	2.57259e-59	Y
Os03g0119900	K-AG	K-CK	157.355	1276.75	717.055	-3.02017	1.74096e-61	3.80965e-59	Y
Os10g0150400	K-AG	K-CK	536.689	15.1703	275.93	5.11817	4.84918e-61	1.05029e-58	Y
Os09g0540600	K-AG	K-CK	54.6848	574.382	314.533	-3.38294	8.422e-61	1.80571e-58	Y
Os01g0153300	K-AG	K-CK	899.307	3276.41	2087.86	-1.86466	8.78203e-61	1.86407e-58	Y
Os06g0265000	K-AG	K-CK	9842	3222.34	6532.17	1.61097	1.841e-60	3.86902e-58	Y
Os01g0681900	K-AG	K-CK	4201.13	15235.8	9718.48	-1.85839	2.58458e-60	5.37847e-58	Y
Os03g0264800	K-AG	K-CK	93.5582	608.127	350.842	-2.69933	8.75375e-60	1.80395e-57	Y
Os05g0497150	K-AG	K-CK	127.319	797.767	462.543	-2.64917	2.05205e-59	4.18815e-57	Y
Os07g0257200	K-AG	K-CK	1031.67	199.463	615.565	2.37198	4.32885e-59	8.75087e-57	Y
Os03g0850400	K-AG	K-CK	18754.1	6295.21	12524.7	1.57486	5.28952e-59	1.0592e-56	Y
Os02g0242600	K-AG	K-CK	1109.87	3869.78	2489.82	-1.80205	2.18025e-58	4.32505e-56	Y
Os06g0605900	K-AG	K-CK	10239.8	3911.05	7075.4	1.38876	7.52799e-58	1.47953e-55	Y
Os01g0284500	K-AG	K-CK	111.838	841.765	476.802	-2.91346	8.92915e-58	1.73881e-55	Y
Os01g0910500	K-AG	K-CK	2839.53	481.051	1660.29	2.56268	5.20218e-57	1.00383e-54	Y
Os02g0195800	K-AG	K-CK	256.751	1052.52	654.637	-2.03712	8.31107e-57	1.58929e-54	Y
Os03g0793700	K-AG	K-CK	91.4964	741.096	416.296	-3.01528	1.55716e-56	2.9511e-54	Y
Os12g0190000	K-AG	K-CK	822.333	2938.91	1880.62	-1.83662	1.71471e-56	3.22092e-54	Y
Os05g0542500	K-AG	K-CK	368.391	1989.04	1178.71	-2.43327	1.99472e-56	3.71403e-54	Y
Os08g0326600	K-AG	K-CK	1814.8	5544.75	3679.78	-1.61133	3.20071e-56	5.90767e-54	Y
Os02g0249900	K-AG	K-CK	129.678	1082.47	606.074	-3.06116	4.04521e-56	7.40204e-54	Y
Os01g0348900	K-AG	K-CK	41822.3	15782	28802.1	1.40603	4.68596e-56	8.50121e-54	Y
Os02g0649900	K-AG	K-CK	2140.69	648.134	1394.41	1.72431	9.69961e-56	1.74478e-53	Y
Os02g0288100	K-AG	K-CK	24262.6	4282.28	14272.4	2.50242	2.26071e-55	4.03243e-53	Y
Os04g0185100	K-AG	K-CK	82.3479	806.975	444.661	-3.28335	3.21542e-55	5.68754e-53	Y
Os10g0542100	K-AG	K-CK	772.204	4362.46	2567.33	-2.49763	4.8323e-55	8.47689e-53	Y
Os09g0332700	K-AG	K-CK	364.927	1416.32	890.624	-1.95639	5.53761e-55	9.63452e-53	Y
Os01g0667200	K-AG	K-CK	9086.71	3690.4	6388.56	1.29994	1.0015e-54	1.72827e-52	Y
Os05g0140800	K-AG	K-CK	419.257	2564.86	1492.06	-2.61203	5.0018e-54	8.56196e-52	Y
Os05g0178300	K-AG	K-CK	532.059	63.7249	297.892	3.05602	2.89457e-53	4.91521e-51	Y
Os07g0216600	K-AG	K-CK	10585.5	47838.4	29211.9	-2.17616	3.51307e-53	5.91813e-51	Y
Os05g0542800	K-AG	K-CK	2199.16	302.851	1251.01	2.86002	3.65631e-53	6.11094e-51	Y
Os06g0707733	K-AG	K-CK	1019.29	187.457	603.375	2.44053	8.88478e-53	1.47335e-50	Y
Os02g0829100	K-AG	K-CK	83.9579	786.375	435.166	-3.22419	1.05997e-52	1.7441e-50	Y
Os08g0130600	K-AG	K-CK	2985.57	1046.23	2015.9	1.5123	1.39778e-52	2.28226e-50	Y
Os05g0499300	K-AG	K-CK	2090.67	550.442	1320.56	1.92478	1.57427e-52	2.5508e-50	Y
Os01g0909400	K-AG	K-CK	524.984	73.9744	299.479	2.82612	9.58828e-52	1.54182e-49	Y
Os11g0700900	K-AG	K-CK	2839.27	92.1537	1465.71	4.94435	2.07843e-51	3.31705e-49	Y
Os01g0501800	K-AG	K-CK	582.924	46.4047	314.664	3.65217	2.52899e-51	4.006e-49	Y
Os10g0390900	K-AG	K-CK	5233.35	1468.49	3350.92	1.83331	5.83948e-51	9.1814e-49	Y
Os08g0425700	K-AG	K-CK	928.352	171.137	549.745	2.4424	6.04299e-51	9.43151e-49	Y
Os08g0434632	K-AG	K-CK	2371.48	917.156	1644.32	1.37045	2.11428e-50	3.27575e-48	Y
Os01g0777900	K-AG	K-CK	1192.46	198.799	695.631	2.58365	3.13805e-50	4.82668e-48	Y
Os04g0527000	K-AG	K-CK	1946	552.653	1249.33	1.81519	3.73259e-50	5.69986e-48	Y
Os10g0130800	K-AG	K-CK	2013.59	627.885	1320.74	1.68221	8.37429e-50	1.26966e-47	Y
Os04g0583600	K-AG	K-CK	60.5254	569.334	314.929	-3.23832	2.03472e-49	3.06305e-47	Y
Os02g0211100	K-AG	K-CK	921.618	168.803	545.21	2.44976	2.37802e-49	3.55463e-47	Y
Os07g0219400	K-AG	K-CK	9389.22	32419.5	20904.4	-1.78787	4.38137e-49	6.50342e-47	Y
Os12g0554800	K-AG	K-CK	4539.98	1921.96	3230.97	1.24001	6.13933e-49	9.04954e-47	Y
Os07g0548800	K-AG	K-CK	11827.4	4561.01	8194.19	1.37464	1.08121e-48	1.58274e-46	Y
Os11g0490600	K-AG	K-CK	3506.98	1170.05	2338.52	1.58417	1.16788e-48	1.6979e-46	Y
Os03g0669300	K-AG	K-CK	4392.04	1586.18	2989.11	1.46989	1.84671e-48	2.66655e-46	Y
Os10g0344900	K-AG	K-CK	134.85	661.611	398.231	-2.29416	2.20162e-48	3.15755e-46	Y
Os12g0610600	K-AG	K-CK	702.049	126.85	414.449	2.46532	2.97692e-48	4.24081e-46	Y
Os11g0451700	K-AG	K-CK	227.781	1275.62	751.699	-2.48625	6.47741e-48	9.16596e-46	Y
Os05g0160800	K-AG	K-CK	17.2375	333.893	175.565	-4.26106	6.71226e-48	9.4354e-46	Y
Os01g0958500	K-AG	K-CK	2645.32	805.819	1725.57	1.71463	8.06209e-48	1.12583e-45	Y
Os01g0547000	K-AG	K-CK	2069.74	658.23	1363.99	1.65241	9.63318e-48	1.33643e-45	Y
Os12g0446900	K-AG	K-CK	19.7705	330.739	175.255	-4.05131	2.04381e-47	2.81701e-45	Y
Os02g0268100	K-AG	K-CK	15554.7	47410.7	31482.7	-1.60795	2.19094e-47	3.00032e-45	Y
Os02g0725000	K-AG	K-CK	1632.07	534.733	1083.4	1.60985	2.21686e-47	3.01635e-45	Y
Os04g0552000	K-AG	K-CK	32.5556	565.216	298.886	-4.13483	2.24056e-47	3.02918e-45	Y
Os06g0473200	K-AG	K-CK	1121.17	3157.51	2139.34	-1.49401	3.17479e-47	4.26507e-45	Y
Os08g0520900	K-AG	K-CK	824.29	3563.99	2194.14	-2.11288	3.90479e-47	5.21277e-45	Y
Os02g0811800	K-AG	K-CK	61994.7	18492.2	40243.4	1.74527	3.96752e-47	5.26341e-45	Y
Os02g0628200	K-AG	K-CK	824.746	203.102	513.924	2.02335	6.72449e-47	8.86547e-45	Y
Os02g0556900	K-AG	K-CK	156.501	777.036	466.768	-2.308	7.38254e-47	9.67295e-45	Y
Os11g0671000	K-AG	K-CK	1824.09	674.391	1249.24	1.435	8.76595e-47	1.14151e-44	Y
Os06g0649600	K-AG	K-CK	4040.01	1733.33	2886.67	1.22084	1.4012e-46	1.81353e-44	Y
Os04g0685900	K-AG	K-CK	6653.91	2957.38	4805.65	1.16997	2.37309e-46	3.0528e-44	Y
Os08g0387050	K-AG	K-CK	2840.76	859.579	1850.17	1.72507	4.07302e-46	5.20807e-44	Y
Os10g0505900	K-AG	K-CK	67.7906	568.447	318.119	-3.06714	5.29603e-46	6.73135e-44	Y
Os02g0134000	K-AG	K-CK	1042.97	299.183	671.077	1.80086	5.95466e-46	7.52343e-44	Y
Os05g0563550	K-AG	K-CK	19381.9	6768.44	13075.2	1.51794	7.53964e-46	9.4696e-44	Y
Os03g0103300	K-AG	K-CK	73372.2	21601.2	47486.7	1.76416	9.83596e-46	1.22811e-43	Y
Os07g0109400	K-AG	K-CK	4116.97	1354.46	2735.72	1.60452	1.12693e-45	1.39884e-43	Y
Os10g0407200	K-AG	K-CK	8251.57	3226.73	5739.15	1.35449	1.54434e-45	1.90582e-43	Y
Os07g0535800	K-AG	K-CK	427.386	1274.62	851.002	-1.5755	2.83818e-45	3.48226e-43	Y
Os05g0597100	K-AG	K-CK	4026.2	10360.6	7193.4	-1.36365	5.32717e-45	6.49854e-43	Y
Os01g0904400	K-AG	K-CK	371.7	1536.95	954.326	-2.04717	6.59227e-45	7.99586e-43	Y
Os03g0607600	K-AG	K-CK	32.334	469.882	251.108	-3.85958	7.44079e-45	8.97377e-43	Y
Os07g0150700	K-AG	K-CK	6717.03	3112.43	4914.73	1.10995	8.27959e-45	9.92896e-43	Y
Os02g0828900	K-AG	K-CK	1807.82	5981.06	3894.44	-1.72652	9.42277e-45	1.12364e-42	Y
Os01g0685900	K-AG	K-CK	122.221	1198.85	660.537	-3.29369	1.13936e-44	1.35106e-42	Y
Os05g0381400	K-AG	K-CK	74.7076	593.47	334.089	-2.99125	1.42683e-44	1.68255e-42	Y
Os08g0327700	K-AG	K-CK	52.3088	399.426	225.867	-2.9296	1.70427e-44	1.99861e-42	Y
Os05g0187100	K-AG	K-CK	2728.98	604.748	1666.86	2.17365	5.09533e-44	5.9425e-42	Y
Os02g0120100	K-AG	K-CK	3460.3	1270.16	2365.23	1.44624	7.08625e-44	8.21928e-42	Y
Os12g0269100	K-AG	K-CK	4460.08	15612	10036	-1.80781	7.15215e-44	8.25063e-42	Y
Os04g0640700	K-AG	K-CK	191.757	780.359	486.058	-2.02335	9.23598e-44	1.05969e-41	Y
Os03g0130100	K-AG	K-CK	1049.51	145.234	597.371	2.8551	1.04174e-43	1.18882e-41	Y
Os03g0157700	K-AG	K-CK	83.9587	702.973	393.466	-3.06742	1.3361e-43	1.51658e-41	Y
Os02g0739700	K-AG	K-CK	74.322	621.634	347.978	-3.06198	1.35753e-43	1.53271e-41	Y
Os08g0108200	K-AG	K-CK	84.863	531.733	308.298	-2.65198	1.76925e-43	1.98699e-41	Y
Os08g0403300	K-AG	K-CK	253.028	6.70049	129.864	5.25333	2.51936e-43	2.81452e-41	Y
Os06g0246500	K-AG	K-CK	73.4654	615.723	344.594	-3.0652	5.11464e-43	5.68395e-41	Y
Os02g0527300	K-AG	K-CK	418.175	1468.19	943.183	-1.81181	5.1834e-43	5.73035e-41	Y
Os02g0714200	K-AG	K-CK	192.236	1039.92	616.076	-2.43269	5.5023e-43	6.05138e-41	Y
Os07g0245200	K-AG	K-CK	3690.78	1223.11	2456.95	1.59424	7.69655e-43	8.42098e-41	Y
Os07g0106200	K-AG	K-CK	4899.8	1765.98	3332.89	1.47188	1.48234e-42	1.61355e-40	Y
Os03g0835150	K-AG	K-CK	434.467	48.8089	241.638	3.1486	1.82586e-42	1.97733e-40	Y
Os04g0650800	K-AG	K-CK	42293.7	18423	30358.3	1.19888	2.08716e-42	2.24884e-40	Y
Os08g0141400	K-AG	K-CK	132.802	938.338	535.57	-2.81653	2.78188e-42	2.98223e-40	Y
Os02g0332800	K-AG	K-CK	336.289	1278.78	807.536	-1.92706	3.0376e-42	3.24001e-40	Y
Os03g0723400	K-AG	K-CK	161.004	1128.52	644.761	-2.80791	3.30791e-42	3.51068e-40	Y
Os12g0590500	K-AG	K-CK	172.847	1132.08	652.464	-2.71085	3.33119e-42	3.5178e-40	Y
Os04g0546500	K-AG	K-CK	255.326	1725.92	990.621	-2.75726	3.46126e-42	3.63707e-40	Y
Os02g0586900	K-AG	K-CK	2941.38	11439.8	7190.58	-1.9594	3.69285e-42	3.8613e-40	Y
Os01g0835900	K-AG	K-CK	959.068	2585.31	1772.19	-1.43062	5.27443e-42	5.48799e-40	Y
Os05g0574300	K-AG	K-CK	656.379	2009.4	1332.89	-1.61361	5.43519e-42	5.62767e-40	Y
Os07g0543300	K-AG	K-CK	67644.5	25954.6	46799.6	1.382	5.97416e-42	6.1557e-40	Y
Os01g0173600	K-AG	K-CK	3.85868	457.933	230.896	-6.8438	6.52778e-42	6.69366e-40	Y
Os09g0109600	K-AG	K-CK	90.7115	591.21	340.961	-2.70093	7.1473e-42	7.29368e-40	Y
Os07g0220000	K-AG	K-CK	14370.5	47699.1	31034.8	-1.73093	1.04839e-41	1.06475e-39	Y
Os03g0587200	K-AG	K-CK	149.715	1121.43	635.575	-2.90665	1.61593e-41	1.63332e-39	Y
Os09g0345700	K-AG	K-CK	2280.67	617.715	1449.19	1.88471	1.70548e-41	1.71566e-39	Y
Os05g0135200	K-AG	K-CK	1302.44	428.212	865.324	1.60568	1.77437e-41	1.77655e-39	Y
Os02g0814200	K-AG	K-CK	5546.16	2209.96	3878.06	1.32737	2.74931e-41	2.73976e-39	Y
Os03g0119300	K-AG	K-CK	8399.46	1999.86	5199.66	2.07074	3.14569e-41	3.12012e-39	Y
Os07g0628600	K-AG	K-CK	26.6469	352.121	189.384	-3.71496	4.41807e-41	4.36176e-39	Y
Os04g0608100	K-AG	K-CK	4510.79	2008.77	3259.78	1.16689	6.96807e-41	6.84742e-39	Y
Os02g0668500	K-AG	K-CK	504.933	2709.48	1607.21	-2.42417	9.51565e-41	9.3078e-39	Y
Os05g0577700	K-AG	K-CK	4778.1	2231.02	3504.56	1.0987	1.16197e-40	1.13137e-38	Y
Os01g0259400	K-AG	K-CK	224.01	990.775	607.392	-2.1453	1.18253e-40	1.14614e-38	Y
Os02g0666200	K-AG	K-CK	15337.2	7539.99	11438.6	1.02448	1.31015e-40	1.26406e-38	Y
Os10g0402200	K-AG	K-CK	18.7896	356.954	187.872	-4.22376	1.94649e-40	1.86951e-38	Y
Os01g0880300	K-AG	K-CK	960.076	256.163	608.119	1.9075	3.12283e-40	2.98582e-38	Y
Os03g0118800	K-AG	K-CK	141.448	851.937	496.692	-2.58873	4.93481e-40	4.69714e-38	Y
Os02g0511901	K-AG	K-CK	116.156	532.876	324.516	-2.19869	5.1873e-40	4.91543e-38	Y
Os04g0325300	K-AG	K-CK	383.289	40.6178	211.954	3.24312	5.70425e-40	5.38126e-38	Y
Os06g0155300	K-AG	K-CK	1990.62	546.054	1268.34	1.86492	1.22379e-39	1.14938e-37	Y
Os03g0276500	K-AG	K-CK	26859.6	11043	18951.3	1.2824	1.50952e-39	1.40807e-37	Y
Os06g0187000	K-AG	K-CK	265.964	926.034	595.999	-1.79899	1.51249e-39	1.40807e-37	Y
Os02g0700100	K-AG	K-CK	623.19	3094.12	1858.66	-2.31282	1.67513e-39	1.55154e-37	Y
Os04g0561200	K-AG	K-CK	178.946	1146.86	662.9	-2.68164	1.68147e-39	1.55154e-37	Y
Os04g0244800	K-AG	K-CK	297.47	1690.9	994.185	-2.50733	1.68853e-39	1.55154e-37	Y
Os07g0185900	K-AG	K-CK	467.528	1393.14	930.336	-1.5754	1.79673e-39	1.64385e-37	Y
Os12g0538700	K-AG	K-CK	319.949	32.5719	176.26	3.29098	2.37884e-39	2.16709e-37	Y
Os12g0601000	K-AG	K-CK	48.3697	529.614	288.992	-3.43941	2.53593e-39	2.30033e-37	Y
Os01g0623600	K-AG	K-CK	16.0211	305.61	160.816	-4.25146	3.79486e-39	3.42765e-37	Y
Os02g0268300	K-AG	K-CK	5854.3	17955.4	11904.9	-1.61705	8.51234e-39	7.65606e-37	Y
Os05g0503650	K-AG	K-CK	413.313	43.0904	228.202	3.25138	8.93534e-39	8.00259e-37	Y
Os11g0132000	K-AG	K-CK	3866.34	1028.3	2447.32	1.91055	9.48674e-39	8.46074e-37	Y
Os05g0542900	K-AG	K-CK	1067.11	317.02	692.063	1.74935	9.67858e-39	8.59571e-37	Y
Os05g0560000	K-AG	K-CK	607.988	137.445	372.717	2.14696	1.12044e-38	9.90932e-37	Y
Os06g0697200	K-AG	K-CK	130.911	602.463	366.687	-2.20064	1.31553e-38	1.15864e-36	Y
Os10g0563900	K-AG	K-CK	894.565	201.891	548.228	2.14881	2.1104e-38	1.85105e-36	Y
Os01g0119000	K-AG	K-CK	1575.79	435.9	1005.84	1.85197	3.35845e-38	2.9336e-36	Y
Os01g0638000	K-AG	K-CK	147.631	643.032	395.332	-2.12236	3.50821e-38	3.05186e-36	Y
Os11g0552600	K-AG	K-CK	108.395	491.197	299.796	-2.17894	3.63414e-38	3.1485e-36	Y
Os01g0312500	K-AG	K-CK	9632.34	2663	6147.67	1.8551	4.32857e-38	3.73489e-36	Y
Os05g0405600	K-AG	K-CK	2212.25	814.297	1513.28	1.44196	4.39259e-38	3.77478e-36	Y
Os08g0372900	K-AG	K-CK	761.664	180.709	471.186	2.07806	5.65706e-38	4.8418e-36	Y
Os03g0128000	K-AG	K-CK	2478.42	928.295	1703.36	1.41741	5.89397e-38	5.02432e-36	Y
Os02g0249800	K-AG	K-CK	109.452	562.829	336.14	-2.36133	1.03635e-37	8.79906e-36	Y
Os01g0777300	K-AG	K-CK	33.2779	289.611	161.444	-3.12375	1.08331e-37	9.16106e-36	Y
Os02g0752300	K-AG	K-CK	90.168	552.333	321.25	-2.61297	2.49427e-37	2.10093e-35	Y
Os03g0594700	K-AG	K-CK	257.482	944.49	600.986	-1.8719	3.06004e-37	2.56729e-35	Y
Os02g0131050	K-AG	K-CK	3974.72	1393.37	2684.04	1.51243	3.30631e-37	2.76298e-35	Y
Os06g0174400	K-AG	K-CK	6090.13	2380.18	4235.15	1.35551	4.00754e-37	3.33585e-35	Y
Os04g0579700	K-AG	K-CK	2042.3	665.198	1353.75	1.61756	5.24495e-37	4.3488e-35	Y
Os09g0346700	K-AG	K-CK	6172.39	2875.69	4524.04	1.10175	6.2825e-37	5.18881e-35	Y
Os06g0473800	K-AG	K-CK	90.0952	600.429	345.262	-2.73132	8.91621e-37	7.33548e-35	Y
Os01g0153100	K-AG	K-CK	931.499	2435.54	1683.52	-1.38709	9.67318e-37	7.92753e-35	Y
Os12g0570700	K-AG	K-CK	207.043	9.53044	108.287	4.4304	1.21628e-36	9.92954e-35	Y
Os03g0130700	K-AG	K-CK	2072.99	753.279	1413.13	1.46088	1.30411e-36	1.06057e-34	Y
Os02g0251900	K-AG	K-CK	29.5681	285.586	157.577	-3.26323	1.56398e-36	1.26706e-34	Y
Os04g0474800	K-AG	K-CK	1084.56	2852.49	1968.53	-1.39581	3.71886e-36	3.00139e-34	Y
Os02g0699466	K-AG	K-CK	139.863	1058.53	599.195	-2.92231	3.802e-36	3.05686e-34	Y
Os04g0618400	K-AG	K-CK	106.337	856.205	481.271	-3.00733	4.31707e-36	3.45789e-34	Y
Os06g0140400	K-AG	K-CK	1121.36	350.202	735.782	1.67919	4.5188e-36	3.60586e-34	Y
Os11g0640800	K-AG	K-CK	531.709	128.124	329.916	2.05337	4.64419e-36	3.69204e-34	Y
Os08g0558400	K-AG	K-CK	530.669	2408.41	1469.54	-2.18143	6.83606e-36	5.41426e-34	Y
Os02g0684500	K-AG	K-CK	218.372	1141.61	679.991	-2.387	7.77511e-36	6.13511e-34	Y
Os11g0658800	K-AG	K-CK	2530.71	1104.89	1817.8	1.19509	7.8135e-36	6.14257e-34	Y
Os05g0580000	K-AG	K-CK	1616.31	4467.37	3041.84	-1.46612	8.34062e-36	6.53277e-34	Y
Os03g0405500	K-AG	K-CK	4979.18	2047.83	3513.51	1.28187	8.58575e-36	6.70004e-34	Y
Os03g0136200	K-AG	K-CK	7246.14	3677.9	5462.02	0.978166	9.54496e-36	7.4213e-34	N
Os01g0726700	K-AG	K-CK	20.1432	345.823	182.983	-4.11814	1.01675e-35	7.87644e-34	Y
Os02g0718050	K-AG	K-CK	260.018	20.4376	140.228	3.657	1.32657e-35	1.02392e-33	Y
Os02g0248800	K-AG	K-CK	313.919	1039.94	676.93	-1.72849	2.02049e-35	1.55387e-33	Y
Os03g0708000	K-AG	K-CK	3835.33	1719.71	2777.52	1.1575	2.28462e-35	1.75066e-33	Y
Os04g0518400	K-AG	K-CK	16.2282	282.001	149.115	-4.09055	2.59907e-35	1.98446e-33	Y
Os06g0726800	K-AG	K-CK	101.115	731.754	416.435	-2.85655	2.65426e-35	2.01933e-33	Y
Os02g0474700	K-AG	K-CK	837.639	2433.59	1635.61	-1.53779	2.75436e-35	2.088e-33	Y
Os07g0677200	K-AG	K-CK	6647.15	2105.52	4376.33	1.65806	3.40899e-35	2.57506e-33	Y
Os02g0822900	K-AG	K-CK	506.189	102.317	304.253	2.309	4.21007e-35	3.1689e-33	Y
Os01g0702500	K-AG	K-CK	135.759	675.347	405.553	-2.31436	4.68881e-35	3.51678e-33	Y
Os03g0836800	K-AG	K-CK	18.1275	272.226	145.177	-3.90268	6.67197e-35	4.98659e-33	Y
Os11g0104400	K-AG	K-CK	154.37	649.063	401.716	-2.06941	6.9208e-35	5.15442e-33	Y
Os06g0686600	K-AG	K-CK	2979.31	1216.24	2097.77	1.29278	7.02588e-35	5.21438e-33	Y
Os01g0176500	K-AG	K-CK	97.4191	802.743	450.081	-3.04341	7.35084e-35	5.43655e-33	Y
Os12g0538600	K-AG	K-CK	202.44	7.14059	104.79	4.81236	8.56854e-35	6.31513e-33	Y
Os04g0612700	K-AG	K-CK	20794.1	7473.05	14133.6	1.47651	8.71549e-35	6.40121e-33	Y
Os02g0178500	K-AG	K-CK	277.666	840.507	559.086	-1.59751	1.06963e-34	7.82896e-33	Y
Os06g0711800	K-AG	K-CK	2783.61	1165.05	1974.33	1.25647	1.1337e-34	8.26938e-33	Y
Os01g0329400	K-AG	K-CK	221.068	768.719	494.894	-1.79629	1.18354e-34	8.60338e-33	Y
Os11g0701500	K-AG	K-CK	1098.24	32.8962	565.568	5.06755	1.27523e-34	9.23822e-33	Y
Os04g0656800	K-AG	K-CK	673.553	2117.43	1395.49	-1.65206	1.30169e-34	9.39781e-33	Y
Os06g0110200	K-AG	K-CK	62.0573	461.977	262.017	-2.88974	1.50106e-34	1.08005e-32	Y
Os04g0691100	K-AG	K-CK	1464.93	597.764	1031.35	1.29349	1.70846e-34	1.22512e-32	Y
Os10g0548100	K-AG	K-CK	66.7687	374.905	220.837	-2.49342	1.88746e-34	1.34893e-32	Y
Os03g0407400	K-AG	K-CK	158.742	824.728	491.735	-2.37384	2.07461e-34	1.47771e-32	Y
Os09g0511700	K-AG	K-CK	215.819	5.50743	110.663	5.31163	2.25576e-34	1.60136e-32	Y
Os04g0467901	K-AG	K-CK	79.735	675.983	377.859	-3.08225	2.41096e-34	1.70583e-32	Y
Os12g0502200	K-AG	K-CK	1601.48	4007.69	2804.59	-1.32348	2.52319e-34	1.77931e-32	Y
Os05g0256500	K-AG	K-CK	741.051	1931.33	1336.19	-1.38288	2.71056e-34	1.90511e-32	Y
Os03g0221500	K-AG	K-CK	921.748	2373.86	1647.8	-1.36447	2.84347e-34	1.99193e-32	Y
Os01g0117900	K-AG	K-CK	1904.68	612.26	1258.47	1.63837	3.48664e-34	2.43445e-32	Y
Os09g0460100	K-AG	K-CK	858.111	185.38	521.745	2.20995	4.30819e-34	2.99822e-32	Y
Os08g0473900	K-AG	K-CK	15744.2	6166.68	10955.4	1.35213	4.70411e-34	3.26305e-32	Y
Os02g0718100	K-AG	K-CK	5175.85	2251.4	3713.63	1.20059	5.81228e-34	4.01862e-32	Y
Os04g0201200	K-AG	K-CK	384.749	1166.86	775.804	-1.59932	5.93566e-34	4.09059e-32	Y
Os01g0513900	K-AG	K-CK	135.789	951.35	543.57	-2.81028	6.60695e-34	4.53848e-32	Y
Os08g0266700	K-AG	K-CK	47.6531	364.299	205.976	-2.92906	6.90863e-34	4.7304e-32	Y
Os03g0186900	K-AG	K-CK	27679.2	7246.71	17462.9	1.93353	7.14601e-34	4.87721e-32	Y
Os06g0320500	K-AG	K-CK	338.32	28.1407	183.23	3.59847	8.75831e-34	5.95846e-32	Y
Os01g0609900	K-AG	K-CK	134.445	671.253	402.849	-2.32013	1.05893e-33	7.1811e-32	Y
Os02g0699433	K-AG	K-CK	82.8174	579.229	331.023	-2.80725	1.19041e-33	8.04702e-32	Y
Os09g0407600	K-AG	K-CK	99.9301	445.337	272.634	-2.15379	1.25451e-33	8.4534e-32	Y
Os03g0661300	K-AG	K-CK	2915.59	906.174	1910.88	1.68611	1.60585e-33	1.07867e-31	Y
Os07g0681600	K-AG	K-CK	310.481	885.791	598.136	-1.51189	1.86278e-33	1.2473e-31	Y
Os09g0114500	K-AG	K-CK	8677.07	4321.68	6499.38	1.00565	2.1689e-33	1.4477e-31	Y
Os12g0147800	K-AG	K-CK	1824.93	585.867	1205.4	1.63913	2.20013e-33	1.46395e-31	Y
Os03g0743900	K-AG	K-CK	3883.79	1775.82	2829.81	1.12877	2.34036e-33	1.55239e-31	Y
Os01g0124100	K-AG	K-CK	46.1257	397.178	221.652	-3.09933	2.35981e-33	1.56041e-31	Y
Os04g0643100	K-AG	K-CK	8185.17	4283.98	6234.57	0.93402	2.55704e-33	1.68558e-31	N
Os11g0210100	K-AG	K-CK	1986.3	626.087	1306.2	1.66721	2.70391e-33	1.77688e-31	Y
Os10g0438500	K-AG	K-CK	17.6363	293.697	155.667	-4.03107	2.86012e-33	1.87373e-31	Y
Os10g0498900	K-AG	K-CK	27.6053	359.848	193.727	-3.71999	4.10977e-33	2.68412e-31	Y
Os01g0876800	K-AG	K-CK	14364.9	6647.57	10506.2	1.11181	4.23266e-33	2.7559e-31	Y
Os07g0578200	K-AG	K-CK	106.023	569.917	337.97	-2.43036	4.45455e-33	2.89151e-31	Y
Os09g0542000	K-AG	K-CK	1105.14	2801.19	1953.16	-1.34203	4.90911e-33	3.17685e-31	Y
Os01g0947000	K-AG	K-CK	527.494	64.7865	296.14	3.01714	5.60456e-33	3.61588e-31	Y
Os06g0589500	K-AG	K-CK	707.678	2820.51	1764.1	-1.9954	7.21227e-33	4.63902e-31	Y
Os02g0180800	K-AG	K-CK	1173.86	358.966	766.414	1.71007	7.72517e-33	4.95391e-31	Y
Os05g0496500	K-AG	K-CK	802.23	228.45	515.34	1.81239	8.23919e-33	5.26762e-31	Y
Os03g0277300	K-AG	K-CK	1768.86	5392.07	3580.47	-1.608	9.24509e-33	5.89298e-31	Y
Os03g0336400	K-AG	K-CK	760.757	198.871	479.814	1.93451	1.12554e-32	7.15293e-31	Y
Os01g0618900	K-AG	K-CK	2408.36	1087.08	1747.72	1.14778	1.16082e-32	7.35507e-31	Y
Os03g0750300	K-AG	K-CK	236.83	1084.99	660.909	-2.19449	1.27369e-32	8.04622e-31	Y
Os01g0929200	K-AG	K-CK	1692.61	648.756	1170.68	1.38333	1.42993e-32	9.00646e-31	Y
Os01g0668100	K-AG	K-CK	5519.09	1938.18	3728.64	1.50923	1.75499e-32	1.10211e-30	Y
Os03g0405400	K-AG	K-CK	1104.81	287.642	696.224	1.9423	1.92558e-32	1.20568e-30	Y
Os07g0187200	K-AG	K-CK	1869.11	470.299	1169.7	1.98897	2.28548e-32	1.42681e-30	Y
Os02g0285300	K-AG	K-CK	14443.5	7522.51	10983	0.941024	2.47683e-32	1.54174e-30	N
Os09g0324000	K-AG	K-CK	73.4728	400.244	236.858	-2.44948	2.60456e-32	1.6165e-30	Y
Os10g0419300	K-AG	K-CK	1558.02	532.712	1045.37	1.54818	3.33133e-32	2.06154e-30	Y
Os01g0657801	K-AG	K-CK	121.912	538.793	330.353	-2.14087	3.60089e-32	2.22188e-30	Y
Os02g0236600	K-AG	K-CK	3141.45	1556.51	2348.98	1.01287	3.89579e-32	2.39687e-30	Y
Os02g0192500	K-AG	K-CK	4578.41	8629.63	6604.02	-0.914321	4.01721e-32	2.46443e-30	N
Os03g0577100	K-AG	K-CK	113.466	568.997	341.231	-2.32595	4.12482e-32	2.52315e-30	Y
Os06g0143400	K-AG	K-CK	3736.07	1609.06	2672.57	1.21513	4.24879e-32	2.59152e-30	Y
Os12g0269600	K-AG	K-CK	70497.4	211939	141218	-1.58803	4.32112e-32	2.62808e-30	Y
Os02g0802500	K-AG	K-CK	5801.53	2534.01	4167.77	1.19475	4.43276e-32	2.68828e-30	Y
Os07g0120650	K-AG	K-CK	5642.78	1777.67	3710.23	1.66632	4.59729e-32	2.78011e-30	Y
Os03g0342900	K-AG	K-CK	2392.72	846.436	1619.58	1.49954	5.28695e-32	3.18809e-30	Y
Os05g0131900	K-AG	K-CK	1695.63	717.831	1206.73	1.2397	5.40778e-32	3.25172e-30	Y
Os03g0807600	K-AG	K-CK	202.395	794.028	498.212	-1.9721	6.19036e-32	3.71177e-30	Y
Os07g0636000	K-AG	K-CK	1479.44	3383.19	2431.31	-1.19342	6.68071e-32	3.9945e-30	Y
Os12g0512800	K-AG	K-CK	243.668	1244.88	744.275	-2.35485	9.03573e-32	5.38743e-30	Y
Os12g0111400	K-AG	K-CK	278.923	36.4952	157.709	2.93468	1.01603e-31	6.04096e-30	Y
Os03g0243100	K-AG	K-CK	3188.81	1372.96	2280.89	1.21557	1.11391e-31	6.60441e-30	Y
Os08g0282500	K-AG	K-CK	51.4825	403.392	227.437	-2.95881	1.13179e-31	6.69172e-30	Y
Os12g0257000	K-AG	K-CK	1610.86	616.21	1113.54	1.38682	1.52062e-31	8.96575e-30	Y
Os03g0102500	K-AG	K-CK	813.937	2189.69	1501.81	-1.42664	1.65584e-31	9.736e-30	Y
Os06g0707800	K-AG	K-CK	1413.48	399.611	906.547	1.82196	1.71383e-31	1.00491e-29	Y
Os03g0826800	K-AG	K-CK	1078.33	398.642	738.484	1.43449	1.74212e-31	1.01869e-29	Y
Os10g0552700	K-AG	K-CK	1765.61	347.74	1056.67	2.34528	1.92127e-31	1.12035e-29	Y
Os07g0492000	K-AG	K-CK	28374.8	14544.9	21459.8	0.964113	1.99171e-31	1.15825e-29	N
Os03g0736500	K-AG	K-CK	108.64	763.906	436.273	-2.81758	2.05093e-31	1.18943e-29	Y
Os03g0188500	K-AG	K-CK	1915.19	4254.56	3084.88	-1.15195	2.53686e-31	1.46723e-29	Y
Os11g0603200	K-AG	K-CK	773.898	1781.55	1277.72	-1.20279	2.56711e-31	1.48069e-29	Y
Os03g0432100	K-AG	K-CK	353788	160598	257193	1.13943	3.03237e-31	1.74431e-29	Y
Os09g0379900	K-AG	K-CK	959.209	2194.19	1576.7	-1.19393	3.45822e-31	1.9839e-29	Y
Os05g0591900	K-AG	K-CK	1890.77	716.005	1303.39	1.39981	3.52363e-31	2.01597e-29	Y
Os03g0346200	K-AG	K-CK	505.477	127.483	316.48	1.98468	3.59554e-31	2.05159e-29	Y
Os05g0130200	K-AG	K-CK	506.525	133.043	319.784	1.92664	4.73066e-31	2.69204e-29	Y
Os05g0540300	K-AG	K-CK	447.304	1337.56	892.43	-1.57999	5.3255e-31	3.02243e-29	Y
Os11g0448000	K-AG	K-CK	3500.85	1638.85	2569.85	1.09534	5.79776e-31	3.28169e-29	Y
Os09g0347800	K-AG	K-CK	274.234	779.065	526.649	-1.50719	5.81335e-31	3.28176e-29	Y
Os11g0695900	K-AG	K-CK	420.536	1038.57	729.555	-1.30406	7.39104e-31	4.16133e-29	Y
Os04g0496300	K-AG	K-CK	207.557	1028.39	617.975	-2.30824	7.61588e-31	4.26933e-29	Y
Os07g0658400	K-AG	K-CK	751.806	1824.14	1287.97	-1.27806	7.62309e-31	4.26933e-29	Y
Os05g0499100	K-AG	K-CK	15404.6	46781.3	31092.9	-1.60267	8.51875e-31	4.75839e-29	Y
Os12g0169400	K-AG	K-CK	9.43983	241.222	125.331	-4.63505	9.2274e-31	5.1407e-29	Y
Os05g0199700	K-AG	K-CK	42.1701	340	191.085	-3.01988	1.11674e-30	6.20522e-29	Y
Os08g0469500	K-AG	K-CK	36.537	273.343	154.94	-2.91178	1.17537e-30	6.51393e-29	Y
Os06g0285400	K-AG	K-CK	104.772	511.463	308.117	-2.28851	1.34038e-30	7.4091e-29	Y
Os04g0433800	K-AG	K-CK	246.02	838.191	542.105	-1.76955	1.39475e-30	7.68961e-29	Y
Os05g0170200	K-AG	K-CK	363.674	36.6448	200.159	3.30075	1.49996e-30	8.24822e-29	Y
Os07g0206700	K-AG	K-CK	22836.7	12805.3	17821	0.834595	2.68889e-30	1.47479e-28	N
Os02g0686600	K-AG	K-CK	347.507	973.448	660.477	-1.48491	3.00616e-30	1.64455e-28	Y
Os09g0367700	K-AG	K-CK	377.516	23.3773	200.447	4.02447	3.32671e-30	1.81524e-28	Y
Os05g0350500	K-AG	K-CK	2825.95	5782.75	4304.35	-1.03305	4.74435e-30	2.58214e-28	Y
Os08g0320900	K-AG	K-CK	96.6771	565.323	331	-2.54312	6.80668e-30	3.6951e-28	Y
Os05g0512000	K-AG	K-CK	67.0699	497.954	282.512	-2.89749	7.96969e-30	4.31543e-28	Y
Os10g0451700	K-AG	K-CK	10685.9	5224.16	7955.04	1.03245	8.90805e-30	4.81126e-28	Y
Os03g0849900	K-AG	K-CK	275.868	1168.47	722.17	-2.08222	8.95941e-30	4.82671e-28	Y
Os05g0105000	K-AG	K-CK	4063.97	1788.75	2926.36	1.18439	1.00786e-29	5.41589e-28	Y
Os07g0656900	K-AG	K-CK	4034.1	1733.4	2883.75	1.21807	1.03571e-29	5.5515e-28	Y
Os04g0684100	K-AG	K-CK	350.353	47.9851	199.169	2.86753	1.07412e-29	5.74286e-28	Y
Os03g0798300	K-AG	K-CK	42.0869	294.106	168.096	-2.80859	1.40098e-29	7.47168e-28	Y
Os08g0414700	K-AG	K-CK	939.192	301.299	620.246	1.6386	1.6969e-29	9.02718e-28	Y
Os01g0878300	K-AG	K-CK	2150.83	946.624	1548.73	1.18477	2.57142e-29	1.36452e-27	Y
Os07g0191650	K-AG	K-CK	332.769	46.4381	189.603	2.8484	2.59139e-29	1.37169e-27	Y
Os03g0183500	K-AG	K-CK	29.0671	361.277	195.172	-3.63491	2.71005e-29	1.43093e-27	Y
Os10g0551800	K-AG	K-CK	4473.5	1991.21	3232.36	1.16822	2.97468e-29	1.56676e-27	Y
Os01g0357400	K-AG	K-CK	791.84	147.479	469.66	2.42037	3.56358e-29	1.87229e-27	Y
Os09g0463600	K-AG	K-CK	349.425	59.5061	204.466	2.55749	3.77453e-29	1.97823e-27	Y
Os07g0408500	K-AG	K-CK	39.1336	341.433	190.283	-3.12263	3.89573e-29	2.03672e-27	Y
Os12g0433500	K-AG	K-CK	420.797	1378.66	899.729	-1.71246	3.95292e-29	2.06154e-27	Y
Os09g0535900	K-AG	K-CK	495.602	139.474	317.538	1.82699	4.70283e-29	2.44662e-27	Y
Os07g0634900	K-AG	K-CK	200.33	12.3134	106.322	4.04398	5.1904e-29	2.69368e-27	Y
Os02g0157000	K-AG	K-CK	418.048	89.0304	253.539	2.23114	5.35829e-29	2.77403e-27	Y
Os01g0895200	K-AG	K-CK	674.809	1837.86	1256.33	-1.44532	5.6144e-29	2.89954e-27	Y
Os01g0293000	K-AG	K-CK	2665.72	5226.89	3946.3	-0.971213	6.51259e-29	3.35525e-27	N
Os01g0915000	K-AG	K-CK	452.767	105.671	279.219	2.10079	7.21913e-29	3.70655e-27	Y
Os01g0848200	K-AG	K-CK	22.1325	216.312	119.222	-3.28403	7.22939e-29	3.70655e-27	Y
Os02g0714000	K-AG	K-CK	1967.1	784.487	1375.8	1.32672	8.72826e-29	4.46424e-27	Y
Os07g0563400	K-AG	K-CK	201.104	831.42	516.262	-2.05093	8.98565e-29	4.58484e-27	Y
Os02g0198400	K-AG	K-CK	174.132	979.655	576.893	-2.4935	1.03776e-28	5.28235e-27	Y
Os07g0298900	K-AG	K-CK	736.154	1840.92	1288.53	-1.32183	1.04777e-28	5.32057e-27	Y
Os03g0181100	K-AG	K-CK	230.023	804.458	517.241	-1.80727	1.31943e-28	6.68315e-27	Y
Os09g0551300	K-AG	K-CK	1319.81	2875.74	2097.78	-1.1235	1.3224e-28	6.68315e-27	Y
Os08g0512600	K-AG	K-CK	153.215	769.763	461.489	-2.32842	1.53253e-28	7.72671e-27	Y
Os06g0624900	K-AG	K-CK	390.043	1037.2	713.623	-1.40956	1.59384e-28	8.0168e-27	Y
Os05g0469800	K-AG	K-CK	1441.5	359.042	900.269	2.00736	1.60292e-28	8.04342e-27	Y
Os04g0623500	K-AG	K-CK	188.87	798.304	493.587	-2.0761	1.66094e-28	8.31487e-27	Y
Os04g0375900	K-AG	K-CK	102.127	649.211	375.669	-2.67173	1.67726e-28	8.37684e-27	Y
Os07g0160300	K-AG	K-CK	681.943	236.413	459.178	1.52743	1.72718e-28	8.6059e-27	Y
Os05g0349800	K-AG	K-CK	140.623	853.401	497.012	-2.59962	1.91555e-28	9.52211e-27	Y
Os01g0799900	K-AG	K-CK	1662.56	700.765	1181.66	1.2454	2.02363e-28	1.00359e-26	Y
Os11g0672300	K-AG	K-CK	1095.81	239.313	667.56	2.19207	2.05351e-28	1.01603e-26	Y
Os03g0299600	K-AG	K-CK	6098.95	1996.4	4047.67	1.61138	2.17379e-28	1.07305e-26	Y
Os12g0269200	K-AG	K-CK	46774.5	146979	96876.9	-1.65184	2.17921e-28	1.07322e-26	Y
Os08g0156600	K-AG	K-CK	6092.01	15497.6	10794.8	-1.34698	2.2468e-28	1.10395e-26	Y
Os02g0142450	K-AG	K-CK	777.667	1663.56	1220.61	-1.09672	2.56827e-28	1.25899e-26	Y
Os08g0564300	K-AG	K-CK	1049.43	423.382	736.408	1.3099	2.76306e-28	1.35135e-26	Y
Os02g0149800	K-AG	K-CK	4835.76	2549.5	3692.63	0.923695	3.07111e-28	1.49856e-26	N
Os10g0493600	K-AG	K-CK	896.619	2471.56	1684.09	-1.46403	3.56925e-28	1.73764e-26	Y
Os04g0585700	K-AG	K-CK	205.925	710.274	458.1	-1.78511	3.90542e-28	1.89695e-26	Y
Os04g0491700	K-AG	K-CK	563.204	1296.79	929.999	-1.20346	4.41403e-28	2.13909e-26	Y
Os07g0529600	K-AG	K-CK	93.2136	572.398	332.806	-2.61176	4.61512e-28	2.23145e-26	Y
Os01g0663300	K-AG	K-CK	205.585	811.253	508.419	-1.97918	5.13486e-28	2.47322e-26	Y
Os04g0560100	K-AG	K-CK	1636.12	750.417	1193.27	1.12502	5.13846e-28	2.47322e-26	Y
Os03g0747900	K-AG	K-CK	673.69	215.32	444.505	1.64732	5.32623e-28	2.5578e-26	Y
Os03g0370500	K-AG	K-CK	622.718	1694.19	1158.46	-1.44331	5.42195e-28	2.59788e-26	Y
Os10g0461100	K-AG	K-CK	1176.55	355.523	766.034	1.72528	5.78114e-28	2.76375e-26	Y
Os09g0433900	K-AG	K-CK	16.6684	196.664	106.666	-3.55398	5.84884e-28	2.78983e-26	Y
Os01g0276200	K-AG	K-CK	753.436	1819.72	1286.58	-1.27325	6.16169e-28	2.93247e-26	Y
Os11g0701400	K-AG	K-CK	16061.5	958.701	8510.12	4.06652	6.42661e-28	3.0517e-26	Y
Os11g0580000	K-AG	K-CK	82.2852	393.76	238.023	-2.26122	6.96402e-28	3.29951e-26	Y
Os12g0609600	K-AG	K-CK	281.617	41.5338	161.575	2.75356	7.50548e-28	3.54814e-26	Y
Os04g0649000	K-AG	K-CK	31.5447	309.311	170.428	-3.29093	7.70644e-28	3.63504e-26	Y
Os04g0556000	K-AG	K-CK	106.587	458.141	282.364	-2.10808	8.61645e-28	4.05527e-26	Y
Os04g0350100	K-AG	K-CK	2793.49	7159.79	4976.64	-1.3579	9.70223e-28	4.55619e-26	Y
Os04g0367400	K-AG	K-CK	1341.01	562.018	951.516	1.2556	1.13232e-27	5.30565e-26	Y
Os04g0563700	K-AG	K-CK	107.366	736.425	421.895	-2.77819	1.15631e-27	5.40613e-26	Y
Os02g0797400	K-AG	K-CK	73.0485	1498.73	785.887	-4.35475	1.19197e-27	5.56059e-26	Y
Os05g0316200	K-AG	K-CK	1709.79	641.073	1175.43	1.41464	1.3523e-27	6.29472e-26	Y
Os01g0253600	K-AG	K-CK	131.286	524.545	327.915	-1.99827	1.39931e-27	6.49928e-26	Y
Os03g0610800	K-AG	K-CK	328.472	43.9955	186.234	2.90722	1.42537e-27	6.60585e-26	Y
Os03g0180100	K-AG	K-CK	306.245	58.4159	182.331	2.38514	1.85036e-27	8.55681e-26	Y
Os02g0489800	K-AG	K-CK	42.6658	377.828	210.247	-3.13898	1.87717e-27	8.66192e-26	Y
Os01g0165600	K-AG	K-CK	301.712	36.7061	169.209	3.03374	1.92888e-27	8.88121e-26	Y
Os01g0952800	K-AG	K-CK	195.631	11.4876	103.559	4.09214	2.05095e-27	9.42284e-26	Y
Os02g0256200	K-AG	K-CK	650.302	183.695	416.999	1.82383	2.05764e-27	9.43312e-26	Y
Os01g0743500	K-AG	K-CK	152.191	629.966	391.079	-2.05267	2.31174e-27	1.05752e-25	Y
Os01g0868300	K-AG	K-CK	35.7695	273.254	154.512	-2.92069	2.31998e-27	1.05901e-25	Y
Os01g0243100	K-AG	K-CK	52.8737	349.592	201.233	-2.72185	2.64839e-27	1.20633e-25	Y
Os03g0381500	K-AG	K-CK	49.3734	361.383	205.378	-2.86838	2.75252e-27	1.25107e-25	Y
Os01g0885200	K-AG	K-CK	4461.09	2324.22	3392.65	0.940635	2.97874e-27	1.351e-25	N
Os02g0140200	K-AG	K-CK	431.871	1366.57	899.221	-1.66156	3.03031e-27	1.37146e-25	Y
Os06g0575000	K-AG	K-CK	450.675	83.3098	266.993	2.43337	3.12649e-27	1.41198e-25	Y
Os11g0643800	K-AG	K-CK	19.9891	192.638	106.314	-3.26544	3.27804e-27	1.47728e-25	Y
Os07g0480900	K-AG	K-CK	109.107	691.446	400.277	-2.6608	3.54217e-27	1.59292e-25	Y
Os06g0245900	K-AG	K-CK	105.38	419.135	262.258	-1.99416	3.57512e-27	1.60434e-25	Y
Os01g0228901	K-AG	K-CK	87.3781	417.311	252.345	-2.25807	4.38864e-27	1.96526e-25	Y
Os12g0269700	K-AG	K-CK	916.625	2824.18	1870.4	-1.62446	5.01354e-27	2.24036e-25	Y
Os03g0368000	K-AG	K-CK	4360.88	1351.39	2856.14	1.68952	5.29481e-27	2.36108e-25	Y
Os01g0839900	K-AG	K-CK	1623.53	587.796	1105.66	1.4671	5.37335e-27	2.39108e-25	Y
Os12g0566000	K-AG	K-CK	5886.21	2951.99	4419.1	0.995663	6.19786e-27	2.75221e-25	N
Os03g0256800	K-AG	K-CK	25.8506	222.235	124.043	-3.09175	7.17373e-27	3.17658e-25	Y
Os06g0647400	K-AG	K-CK	316.656	55.701	186.178	2.50957	7.18344e-27	3.17658e-25	Y
Os03g0742900	K-AG	K-CK	11722.1	5582.48	8652.28	1.07006	7.52819e-27	3.32211e-25	Y
Os10g0400200	K-AG	K-CK	56847.5	175841	116344	-1.62912	8.03153e-27	3.53687e-25	Y
Os06g0604000	K-AG	K-CK	682.282	251.446	466.864	1.43998	9.89763e-27	4.34963e-25	Y
Os04g0486800	K-AG	K-CK	71.256	360.818	216.037	-2.33578	1.01179e-26	4.43725e-25	Y
Os02g0179100	K-AG	K-CK	48.9938	267.661	158.327	-2.4463	1.05889e-26	4.63422e-25	Y
Os11g0648100	K-AG	K-CK	1906.99	838.042	1372.52	1.18634	1.16887e-26	5.10505e-25	Y
Os02g0817500	K-AG	K-CK	2256.93	1068.52	1662.73	1.07845	1.22075e-26	5.32068e-25	Y
Os07g0154400	K-AG	K-CK	79.982	357.662	218.822	-2.15968	1.37496e-26	5.98053e-25	Y
Os02g0809800	K-AG	K-CK	1126.71	2508.73	1817.72	-1.15514	1.41543e-26	6.14395e-25	Y
Os05g0429400	K-AG	K-CK	5183.3	2677.95	3930.63	0.952798	1.49628e-26	6.48162e-25	N
Os08g0297800	K-AG	K-CK	50.5069	274.558	162.532	-2.44049	1.52966e-26	6.61273e-25	Y
Os09g0453100	K-AG	K-CK	5449.01	2901.95	4175.48	0.909076	1.53836e-26	6.63684e-25	N
Os12g0621700	K-AG	K-CK	244.373	778.421	511.397	-1.67128	1.72183e-26	7.41329e-25	Y
Os08g0265500	K-AG	K-CK	375.587	1033.05	704.318	-1.45886	1.77231e-26	7.61518e-25	Y
Os01g0902700	K-AG	K-CK	13.3731	173.027	93.1999	-3.68576	2.25028e-26	9.64937e-25	Y
Os08g0476300	K-AG	K-CK	1409.7	412.442	911.073	1.77179	2.53628e-26	1.08539e-24	Y
Os12g0189300	K-AG	K-CK	63.4384	1458.02	760.73	-4.52044	2.70733e-26	1.15625e-24	Y
Os05g0123200	K-AG	K-CK	6571.31	3505.73	5038.52	0.906374	3.00715e-26	1.28172e-24	N
Os01g0847100	K-AG	K-CK	327.498	52.2616	189.88	2.64918	3.37628e-26	1.43617e-24	Y
Os01g0762500	K-AG	K-CK	100177	288256	194216	-1.52481	3.51823e-26	1.49356e-24	Y
Os02g0529700	K-AG	K-CK	241.795	779.484	510.64	-1.68742	3.96696e-26	1.68002e-24	Y
Os11g0689100	K-AG	K-CK	1076.46	433.964	755.213	1.31217	3.97328e-26	1.68002e-24	Y
Os02g0600400	K-AG	K-CK	8612.29	4176.46	6394.38	1.0443	4.14831e-26	1.75054e-24	Y
Os03g0142500	K-AG	K-CK	552.538	1689.66	1121.1	-1.61388	4.19464e-26	1.76657e-24	Y
Os07g0216700	K-AG	K-CK	22694.3	64971.9	43833.1	-1.51751	4.62267e-26	1.94299e-24	Y
Os02g0135300	K-AG	K-CK	109.069	430.067	269.568	-1.97872	4.83553e-26	2.02844e-24	Y
Os12g0104400	K-AG	K-CK	138.096	580.641	359.369	-2.07624	4.87438e-26	2.0407e-24	Y
Os04g0588200	K-AG	K-CK	145.753	485.465	315.609	-1.73452	4.98294e-26	2.08205e-24	Y
Os02g0699500	K-AG	K-CK	73.1896	502.785	287.987	-2.78462	5.48186e-26	2.28601e-24	Y
Os01g0195000	K-AG	K-CK	910.813	374.657	642.735	1.28184	5.7349e-26	2.38684e-24	Y
Os01g0931100	K-AG	K-CK	1167.72	526.71	847.217	1.14855	6.23437e-26	2.58964e-24	Y
Os05g0515400	K-AG	K-CK	970.205	2328.23	1649.22	-1.26377	6.64207e-26	2.75361e-24	Y
Os05g0302700	K-AG	K-CK	833.732	1854.87	1344.3	-1.15375	7.00713e-26	2.89928e-24	Y
Os02g0122700	K-AG	K-CK	18.1872	198.685	108.436	-3.44623	7.15817e-26	2.95602e-24	Y
Os01g0214600	K-AG	K-CK	641.994	177.97	409.982	1.85209	7.59782e-26	3.13148e-24	Y
Os06g0655500	K-AG	K-CK	1784.91	708.2	1246.56	1.333	7.86701e-26	3.23615e-24	Y
Os10g0377150	K-AG	K-CK	130.99	688.328	409.659	-2.39561	8.28948e-26	3.40334e-24	Y
Os09g0567300	K-AG	K-CK	89.5943	454.516	272.055	-2.33978	8.36543e-26	3.42789e-24	Y
Os03g0277500	K-AG	K-CK	106.593	568.672	337.633	-2.41063	8.40591e-26	3.43784e-24	Y
Os04g0668900	K-AG	K-CK	490.844	1353.9	922.372	-1.46247	8.6842e-26	3.54482e-24	Y
Os01g0764600	K-AG	K-CK	103.214	386.387	244.8	-1.90272	9.40822e-26	3.83299e-24	Y
Os01g0723800	K-AG	K-CK	463.526	134.033	298.779	1.78946	9.47637e-26	3.85336e-24	Y
Os05g0554000	K-AG	K-CK	80916.3	36861.8	58889.1	1.13433	9.54483e-26	3.87378e-24	Y
Os06g0160700	K-AG	K-CK	3497.41	10367.4	6932.4	-1.56802	1.01691e-25	4.11927e-24	Y
Os01g0300900	K-AG	K-CK	739.412	1615.12	1177.27	-1.12693	1.10851e-25	4.48178e-24	Y
Os02g0184700	K-AG	K-CK	4.28383	169.965	87.1242	-5.28518	1.15176e-25	4.64777e-24	Y
Os09g0255200	K-AG	K-CK	222.833	23.7351	123.284	3.2217	1.19123e-25	4.79792e-24	Y
Os09g0359800	K-AG	K-CK	1246.23	2641.89	1944.06	-1.08366	1.22195e-25	4.91234e-24	Y
Os11g0154900	K-AG	K-CK	625.436	1519.2	1072.32	-1.2804	1.39925e-25	5.61446e-24	Y
Os07g0448800	K-AG	K-CK	58910.9	33102.6	46006.7	0.83159	1.53752e-25	6.15763e-24	N
Os03g0179000	K-AG	K-CK	520.79	1290.69	905.743	-1.31021	1.59265e-25	6.36639e-24	Y
Os04g0607250	K-AG	K-CK	4131.4	1371.12	2751.26	1.5912	1.63092e-25	6.50711e-24	Y
Os04g0610600	K-AG	K-CK	44.2466	297.245	170.746	-2.75497	1.70157e-25	6.77627e-24	Y
Os11g0673200	K-AG	K-CK	372.826	1502.12	937.475	-2.00851	1.8257e-25	7.25701e-24	Y
Os01g0728700	K-AG	K-CK	28.2525	242.597	135.425	-3.1152	1.98855e-25	7.88223e-24	Y
Os03g0859500	K-AG	K-CK	3060.68	1551.99	2306.34	0.980198	1.99042e-25	7.88223e-24	N
Os03g0672400	K-AG	K-CK	95.132	601.416	348.274	-2.66473	2.13531e-25	8.44023e-24	Y
Os02g0620400	K-AG	K-CK	149.778	483.321	316.549	-1.68886	2.17951e-25	8.59892e-24	Y
Os11g0216900	K-AG	K-CK	8.94814	179.255	94.1017	-4.34554	2.18951e-25	8.62235e-24	Y
Os08g0170700	K-AG	K-CK	286.447	50.2152	168.331	2.51059	2.21048e-25	8.68884e-24	Y
Os01g0719600	K-AG	K-CK	317.159	52.3199	184.739	2.60129	2.45126e-25	9.61746e-24	Y
Os07g0676900	K-AG	K-CK	1022.92	314.467	668.692	1.69973	2.66757e-25	1.04468e-23	Y
Os01g0816100	K-AG	K-CK	470.279	124.993	297.636	1.9111	3.07273e-25	1.20114e-23	Y
Os09g0551600	K-AG	K-CK	1354.25	3225.75	2290	-1.25147	3.10291e-25	1.21071e-23	Y
Os01g0172400	K-AG	K-CK	23382.8	12736.9	18059.8	0.876476	3.98983e-25	1.55391e-23	N
Os03g0352300	K-AG	K-CK	3452.39	7219.59	5335.99	-1.06422	4.24368e-25	1.64975e-23	Y
Os03g0424800	K-AG	K-CK	1665.44	3181.84	2423.64	-0.934394	4.63182e-25	1.79735e-23	N
Os10g0150700	K-AG	K-CK	1146.55	5.20346	575.875	7.76303	4.88248e-25	1.89116e-23	Y
Os08g0560900	K-AG	K-CK	291.403	46.2829	168.843	2.6549	4.90175e-25	1.89517e-23	Y
Os07g0452500	K-AG	K-CK	1861.59	899.661	1380.62	1.04891	5.47503e-25	2.11296e-23	Y
Os08g0511700	K-AG	K-CK	2393.68	1069.8	1731.74	1.16238	5.81905e-25	2.24165e-23	Y
Os05g0393700	K-AG	K-CK	2933.37	1506.37	2219.87	0.961501	7.00345e-25	2.69303e-23	N
Os08g0192900	K-AG	K-CK	648.54	1698.96	1173.75	-1.38973	7.16812e-25	2.75137e-23	Y
Os02g0249600	K-AG	K-CK	1174.9	3531.04	2352.97	-1.58834	7.18942e-25	2.75456e-23	Y
Os04g0322100	K-AG	K-CK	1581.05	433.073	1007.06	1.86936	7.2813e-25	2.78474e-23	Y
Os01g0915900	K-AG	K-CK	871.011	275.906	573.458	1.65619	7.49309e-25	2.86058e-23	Y
Os12g0166500	K-AG	K-CK	951.184	1997.04	1474.11	-1.07021	8.76743e-25	3.34107e-23	Y
Os07g0211900	K-AG	K-CK	1259.58	565.221	912.401	1.15604	8.97215e-25	3.41295e-23	Y
Os10g0550000	K-AG	K-CK	1433.76	637.583	1035.67	1.16962	9.0006e-25	3.41765e-23	Y
Os03g0439800	K-AG	K-CK	3359.16	1567.4	2463.28	1.09924	9.37778e-25	3.55452e-23	Y
Os04g0670200	K-AG	K-CK	2124.57	4933.82	3529.2	-1.21527	9.44178e-25	3.57239e-23	Y
Os09g0479800	K-AG	K-CK	100.965	430.185	265.575	-2.08841	9.61471e-25	3.63074e-23	Y
Os06g0234200	K-AG	K-CK	2082.76	897.394	1490.08	1.21473	9.63019e-25	3.63074e-23	Y
Os10g0521000	K-AG	K-CK	778.827	2055.21	1417.02	-1.39962	1.16762e-24	4.39247e-23	Y
Os04g0624600	K-AG	K-CK	1241.07	2771.54	2006.3	-1.15849	1.1692e-24	4.39247e-23	Y
Os04g0412000	K-AG	K-CK	711.156	209.934	460.545	1.75991	1.39841e-24	5.24429e-23	Y
Os03g0411300	K-AG	K-CK	1545.3	702.749	1124.02	1.1369	1.41544e-24	5.29467e-23	Y
Os12g0576100	K-AG	K-CK	566.148	160.286	363.217	1.82178	1.41683e-24	5.29467e-23	Y
Os12g0621100	K-AG	K-CK	1937.35	995.965	1466.66	0.960003	1.50261e-24	5.60533e-23	N
Os07g0646500	K-AG	K-CK	12.618	165.353	88.9857	-3.70221	1.62035e-24	6.03394e-23	Y
Os12g0508300	K-AG	K-CK	1467.47	3198.59	2333.03	-1.12428	1.62692e-24	6.0478e-23	Y
Os01g0332500	K-AG	K-CK	59.8552	340.015	199.935	-2.5046	1.79381e-24	6.65653e-23	Y
Os07g0229700	K-AG	K-CK	258.559	862.951	560.755	-1.74097	1.80034e-24	6.6691e-23	Y
Os07g0608500	K-AG	K-CK	1440.48	2760.95	2100.71	-0.938406	1.8184e-24	6.72429e-23	N
Os10g0464300	K-AG	K-CK	512.05	1490.35	1001.2	-1.5429	2.30234e-24	8.49905e-23	Y
Os08g0563400	K-AG	K-CK	18.8594	201.822	110.341	-3.43073	2.3294e-24	8.584e-23	Y
Os10g0505700	K-AG	K-CK	1123.25	453.662	788.454	1.30806	2.64106e-24	9.71562e-23	Y
Os03g0117100	K-AG	K-CK	32.0933	209.412	120.752	-2.70563	2.66808e-24	9.79802e-23	Y
Os01g0159400	K-AG	K-CK	241.288	663.294	452.291	-1.4579	2.79627e-24	1.0251e-22	Y
Os02g0249000	K-AG	K-CK	5671.52	16369.6	11020.5	-1.52943	2.85736e-24	1.0457e-22	Y
Os12g0571100	K-AG	K-CK	605.97	111.104	358.537	2.44263	2.86333e-24	1.04608e-22	Y
Os04g0571300	K-AG	K-CK	483.635	114.378	299.006	2.07629	2.88042e-24	1.05051e-22	Y
Os05g0111000	K-AG	K-CK	367.466	952.386	659.926	-1.37321	3.10137e-24	1.12915e-22	Y
Os12g0238000	K-AG	K-CK	101.595	450.846	276.22	-2.15032	3.67673e-24	1.33634e-22	Y
Os11g0578100	K-AG	K-CK	38.2181	270.322	154.27	-2.81565	4.03545e-24	1.46421e-22	Y
Os01g0609200	K-AG	K-CK	552.03	71.4855	311.758	2.95142	4.53444e-24	1.64246e-22	Y
Os03g0304400	K-AG	K-CK	316.653	868.667	592.66	-1.45382	4.72254e-24	1.70768e-22	Y
Os01g0100700	K-AG	K-CK	2180.26	4099.63	3139.95	-0.911205	5.3365e-24	1.9264e-22	N
Os04g0606500	K-AG	K-CK	4283.07	2297.49	3290.28	0.898712	5.48237e-24	1.9757e-22	N
Os06g0718100	K-AG	K-CK	85.14	479.509	282.325	-2.48872	5.59296e-24	2.01214e-22	Y
Os01g0191100	K-AG	K-CK	4199.09	7984.66	6091.88	-0.927111	5.68604e-24	2.04216e-22	N
Os11g0210300	K-AG	K-CK	238278	121063	179671	0.976901	5.80077e-24	2.07985e-22	N
Os02g0636600	K-AG	K-CK	139.785	4.31064	72.048	5.04262	6.73836e-24	2.41195e-22	Y
Os07g0639400	K-AG	K-CK	9.40656	156.012	82.7094	-4.04327	6.88398e-24	2.45992e-22	Y
Os02g0629200	K-AG	K-CK	148.461	9.75527	79.1083	3.9388	7.46395e-24	2.66269e-22	Y
Os11g0569800	K-AG	K-CK	2756	1435.51	2095.75	0.94134	7.59654e-24	2.70544e-22	N
Os04g0409200	K-AG	K-CK	240.465	700.771	470.618	-1.54024	7.73401e-24	2.74556e-22	Y
Os08g0518800	K-AG	K-CK	8625.35	1055.18	4840.27	3.03136	7.73506e-24	2.74556e-22	Y
Os09g0344800	K-AG	K-CK	341.17	973.268	657.219	-1.51436	8.33416e-24	2.95327e-22	Y
Os01g0659200	K-AG	K-CK	15560.8	8998.16	12279.5	0.790152	8.9851e-24	3.17863e-22	N
Os04g0535200	K-AG	K-CK	548.847	160.128	354.488	1.77528	9.08345e-24	3.20808e-22	Y
Os01g0752500	K-AG	K-CK	739.785	261.727	500.756	1.50001	9.6755e-24	3.4115e-22	Y
Os04g0673400	K-AG	K-CK	35.8214	236.362	136.092	-2.7165	1.01649e-23	3.5781e-22	Y
Os10g0405500	K-AG	K-CK	41.1017	275.187	158.144	-2.74251	1.02262e-23	3.59372e-22	Y
Os07g0455100	K-AG	K-CK	259.817	690.436	475.126	-1.41083	1.04256e-23	3.65774e-22	Y
Os02g0621300	K-AG	K-CK	21551	10564.1	16057.6	1.02849	1.10814e-23	3.8814e-22	Y
Os08g0248800	K-AG	K-CK	186.972	611.961	399.467	-1.71225	1.1111e-23	3.88538e-22	Y
Os06g0608800	K-AG	K-CK	2981.75	1535.44	2258.59	0.95741	1.12208e-23	3.91732e-22	N
Os06g0324150	K-AG	K-CK	582.179	92.5796	337.379	2.65178	1.19537e-23	4.16633e-22	Y
Os10g0495600	K-AG	K-CK	1096.24	2167.66	1631.95	-0.98331	1.23735e-23	4.30556e-22	N
Os06g0561000	K-AG	K-CK	203.684	852.369	528.027	-2.06348	1.25551e-23	4.36161e-22	Y
Os02g0718900	K-AG	K-CK	9039.52	14940.5	11990	-0.724862	1.28262e-23	4.44851e-22	N
Os07g0604800	K-AG	K-CK	2094.11	4131.11	3112.61	-0.9798	1.34419e-23	4.65446e-22	N
Os02g0303500	K-AG	K-CK	182.943	22.8259	102.884	3.00311	1.38591e-23	4.79108e-22	Y
Os01g0102300	K-AG	K-CK	93.1203	410.915	252.018	-2.14124	1.44185e-23	4.97638e-22	Y
Os05g0151200	K-AG	K-CK	73.7862	555.776	314.781	-2.91287	1.52235e-23	5.24568e-22	Y
Os12g0464400	K-AG	K-CK	548.806	1678.68	1113.74	-1.61283	1.58727e-23	5.46052e-22	Y
Os01g0504100	K-AG	K-CK	597.261	204.656	400.958	1.54557	1.66399e-23	5.71519e-22	Y
Os09g0571400	K-AG	K-CK	592.475	1266.92	929.695	-1.09606	1.72584e-23	5.91803e-22	Y
Os03g0582000	K-AG	K-CK	4413.34	1903.1	3158.22	1.21307	2.12568e-23	7.27738e-22	Y
Os01g0130900	K-AG	K-CK	126.546	577.634	352.09	-2.18701	2.16163e-23	7.38853e-22	Y
Os01g0897000	K-AG	K-CK	415.944	1219.66	817.802	-1.55295	2.29163e-23	7.82028e-22	Y
Os11g0579800	K-AG	K-CK	465.669	1298.75	882.208	-1.47947	2.4195e-23	8.24338e-22	Y
Os09g0459450	K-AG	K-CK	640.269	203.642	421.956	1.65478	2.53371e-23	8.61867e-22	Y
Os03g0659800	K-AG	K-CK	34.4255	222.859	128.642	-2.69842	2.74134e-23	9.31003e-22	Y
Os02g0489400	K-AG	K-CK	2740.51	5217.24	3978.88	-0.928977	2.97825e-23	1.00901e-21	N
Os09g0548200	K-AG	K-CK	560.599	1262.4	911.501	-1.17163	2.98052e-23	1.00901e-21	Y
Os04g0659300	K-AG	K-CK	12849.2	361.522	6605.39	5.15199	3.03689e-23	1.02645e-21	Y
Os03g0770900	K-AG	K-CK	53.2727	354.622	203.947	-2.73662	3.10234e-23	1.0469e-21	Y
Os02g0765600	K-AG	K-CK	104750	42861.9	73806.2	1.28921	3.16908e-23	1.06773e-21	Y
Os01g0748300	K-AG	K-CK	59.4848	311.914	185.7	-2.39191	3.57845e-23	1.20374e-21	Y
Os09g0567900	K-AG	K-CK	345.543	87.8912	216.717	1.97612	3.59808e-23	1.20843e-21	Y
Os09g0298100	K-AG	K-CK	387.089	30.9187	209.004	3.64526	3.64272e-23	1.22149e-21	Y
Os07g0638000	K-AG	K-CK	42.8753	317.54	180.208	-2.88824	3.75622e-23	1.25756e-21	Y
Os06g0140700	K-AG	K-CK	2175.99	905.384	1540.69	1.26612	4.07336e-23	1.36159e-21	Y
Os06g0633800	K-AG	K-CK	61485.4	35435.4	48460.4	0.795058	4.11297e-23	1.37267e-21	N
Os01g0959100	K-AG	K-CK	133.643	504.513	319.078	-1.91972	4.20785e-23	1.40213e-21	Y
Os07g0603100	K-AG	K-CK	642.311	1363.33	1002.82	-1.08497	4.45736e-23	1.48295e-21	Y
Os05g0200280	K-AG	K-CK	1233.17	568.01	900.59	1.11929	4.58852e-23	1.52419e-21	Y
Os01g0204000	K-AG	K-CK	213.722	604.548	409.135	-1.50008	4.77757e-23	1.58451e-21	Y
Os01g0584250	K-AG	K-CK	189.017	24.3598	106.689	2.94749	4.84099e-23	1.60304e-21	Y
Os02g0548700	K-AG	K-CK	249.769	765.838	507.804	-1.61736	4.96273e-23	1.64079e-21	Y
Os12g0169000	K-AG	K-CK	474.086	138.314	306.2	1.77524	6.32449e-23	2.0871e-21	Y
Os05g0438600	K-AG	K-CK	64.5777	293.266	178.922	-2.18264	6.33229e-23	2.0871e-21	Y
Os03g0638400	K-AG	K-CK	216.341	30.5812	123.461	2.81888	6.45184e-23	2.1232e-21	Y
Os03g0308800	K-AG	K-CK	188.51	552.085	370.297	-1.5508	7.29472e-23	2.39687e-21	Y
Os06g0274200	K-AG	K-CK	926.388	1975.91	1451.15	-1.09258	7.79353e-23	2.55553e-21	Y
Os05g0591600	K-AG	K-CK	78.7521	340.11	209.431	-2.10899	7.80167e-23	2.55553e-21	Y
Os12g0626500	K-AG	K-CK	405.003	1519.74	962.369	-1.91016	8.16914e-23	2.67178e-21	Y
Os08g0163100	K-AG	K-CK	19.4873	173.863	96.6749	-3.14967	8.24336e-23	2.6919e-21	Y
Os06g0475400	K-AG	K-CK	1158.42	515.877	837.15	1.16632	8.26885e-23	2.69608e-21	Y
Os02g0743500	K-AG	K-CK	5231.15	3025.14	4128.15	0.79025	8.57321e-23	2.79103e-21	N
Os05g0313700	K-AG	K-CK	1227.45	573.763	900.607	1.09763	9.45047e-23	3.07191e-21	Y
Os06g0634500	K-AG	K-CK	3285.39	1717.15	2501.27	0.936342	9.63185e-23	3.12608e-21	N
Os08g0492000	K-AG	K-CK	2479.61	1039.18	1759.39	1.25554	9.86074e-23	3.19548e-21	Y
Os07g0556300	K-AG	K-CK	1124.79	375.56	750.175	1.58163	9.9349e-23	3.21461e-21	Y
Os06g0234300	K-AG	K-CK	140.944	10.6491	75.7966	3.73516	1.07367e-22	3.46875e-21	Y
Os02g0511900	K-AG	K-CK	61.919	279.054	170.486	-2.16823	1.11818e-22	3.60707e-21	Y
Os08g0205800	K-AG	K-CK	587.156	1467.97	1027.56	-1.32117	1.21679e-22	3.91921e-21	Y
Os06g0160100	K-AG	K-CK	15.3739	169.619	92.4963	-3.46775	1.26839e-22	4.07922e-21	Y
Os04g0533300	K-AG	K-CK	9866.42	5143.24	7504.83	0.939783	1.3388e-22	4.29915e-21	N
Os02g0528200	K-AG	K-CK	2825.59	7056.26	4940.93	-1.32082	1.43015e-22	4.58557e-21	Y
Os03g0143400	K-AG	K-CK	376.54	1062.68	719.608	-1.49599	1.50116e-22	4.80597e-21	Y
Os02g0719100	K-AG	K-CK	348.003	904.866	626.434	-1.38023	1.51741e-22	4.85068e-21	Y
Os01g0756900	K-AG	K-CK	166.362	877.3	521.831	-2.40046	1.61132e-22	5.14315e-21	Y
Os06g0691600	K-AG	K-CK	269.307	47.7547	158.531	2.49626	1.62058e-22	5.16492e-21	Y
Os03g0192700	K-AG	K-CK	3449.68	1897.4	2673.54	0.862399	1.62571e-22	5.1735e-21	N
Os07g0658600	K-AG	K-CK	446.515	1057.57	752.044	-1.24357	1.65607e-22	5.26223e-21	Y
Os03g0300300	K-AG	K-CK	773.024	1640.33	1206.68	-1.08506	1.74784e-22	5.54554e-21	Y
Os03g0748000	K-AG	K-CK	3078.78	5385.17	4231.97	-0.80651	1.75183e-22	5.54989e-21	N
Os02g0609400	K-AG	K-CK	4653.26	2576.02	3614.64	0.852758	1.89038e-22	5.9799e-21	N
Os01g0357900	K-AG	K-CK	2224.14	1059.08	1641.61	1.07066	1.89986e-22	6.00095e-21	Y
Os01g0678500	K-AG	K-CK	4460.52	2299.01	3379.77	0.956689	1.91869e-22	6.05141e-21	N
Os04g0642000	K-AG	K-CK	286.656	801.659	544.157	-1.48132	1.95489e-22	6.15645e-21	Y
Os02g0763000	K-AG	K-CK	1914.69	880.093	1397.39	1.12103	2.04106e-22	6.41829e-21	Y
Os06g0650700	K-AG	K-CK	32.6086	215.357	123.983	-2.7186	2.09482e-22	6.57762e-21	Y
Os04g0446500	K-AG	K-CK	1469.54	3224.88	2347.21	-1.13377	2.12782e-22	6.67137e-21	Y
Os01g0859300	K-AG	K-CK	106.184	470.496	288.34	-2.15158	2.15222e-22	6.73791e-21	Y
Os05g0409300	K-AG	K-CK	5694.71	3367.96	4531.34	0.757554	2.24149e-22	7.00706e-21	N
Os03g0146300	K-AG	K-CK	303.841	794.092	548.967	-1.38606	2.3552e-22	7.35167e-21	Y
Os09g0397300	K-AG	K-CK	2714.01	1457.51	2085.76	0.896401	2.38258e-22	7.42623e-21	N
Os02g0543000	K-AG	K-CK	836.016	248.755	542.386	1.75057	2.47713e-22	7.70963e-21	Y
Os02g0742800	K-AG	K-CK	127.157	520.48	323.818	-2.03498	2.55787e-22	7.94925e-21	Y
Os03g0170701	K-AG	K-CK	1427.29	691.482	1059.38	1.0463	2.65392e-22	8.23568e-21	Y
Os08g0505900	K-AG	K-CK	5462.29	2279.21	3870.75	1.2614	2.90864e-22	9.01296e-21	Y
Os01g0739500	K-AG	K-CK	800.334	1780.16	1290.25	-1.15262	3.01512e-22	9.32928e-21	Y
Os05g0276500	K-AG	K-CK	8.9794	166.196	87.5879	-4.23504	3.02691e-22	9.35213e-21	Y
Os11g0257200	K-AG	K-CK	2278.82	158.303	1218.56	3.84815	3.20698e-22	9.89409e-21	Y
Os07g0206400	K-AG	K-CK	130542	368230	249386	-1.4961	3.27342e-22	1.00785e-20	Y
Os01g0207900	K-AG	K-CK	534.702	1204.71	869.705	-1.1715	3.27624e-22	1.00785e-20	Y
Os08g0116500	K-AG	K-CK	5602.95	9439.8	7521.38	-0.752643	3.38538e-22	1.03991e-20	N
Os02g0810200	K-AG	K-CK	87.7703	579.531	333.651	-2.72221	3.56655e-22	1.09398e-20	Y
Os01g0268300	K-AG	K-CK	874.884	1760.16	1317.52	-1.00807	3.59515e-22	1.10116e-20	Y
Os03g0114000	K-AG	K-CK	162.455	671.798	417.126	-2.05049	3.70956e-22	1.13457e-20	Y
Os01g0285300	K-AG	K-CK	502.139	150.955	326.547	1.73552	3.83425e-22	1.17102e-20	Y
Os05g0106700	K-AG	K-CK	890.018	371.621	630.819	1.25907	3.87607e-22	1.18209e-20	Y
Os01g0757400	K-AG	K-CK	106.233	403.326	254.779	-1.92045	4.15815e-22	1.2663e-20	Y
Os01g0928800	K-AG	K-CK	4522.45	2448.26	3485.36	0.88547	4.22234e-22	1.284e-20	N
Os02g0475500	K-AG	K-CK	686.348	143.467	414.908	2.26278	4.2414e-22	1.28795e-20	Y
Os05g0274200	K-AG	K-CK	132.924	495.384	314.154	-1.8994	4.30014e-22	1.30393e-20	Y
Os08g0503000	K-AG	K-CK	21376	8762.38	15069.2	1.28671	4.3737e-22	1.32434e-20	Y
Os06g0255100	K-AG	K-CK	28.3715	234.291	131.331	-3.04334	4.7846e-22	1.44669e-20	Y
Os01g0931200	K-AG	K-CK	48.0875	315.113	181.6	-2.71316	5.11186e-22	1.54345e-20	Y
Os12g0147200	K-AG	K-CK	427.772	1238.6	833.189	-1.53599	5.23579e-22	1.57862e-20	Y
Os06g0527800	K-AG	K-CK	442.849	1312.03	877.44	-1.56869	5.30554e-22	1.59738e-20	Y
Os08g0421800	K-AG	K-CK	175.809	726.596	451.202	-2.04839	5.89008e-22	1.77086e-20	Y
Os01g0328400	K-AG	K-CK	5107.99	8566.24	6837.12	-0.745973	5.958e-22	1.78875e-20	N
Os11g0245500	K-AG	K-CK	1285.94	496.539	891.241	1.37242	6.47938e-22	1.94253e-20	Y
Os02g0530600	K-AG	K-CK	147.177	487.118	317.148	-1.72758	6.49549e-22	1.94462e-20	Y
Os01g0850900	K-AG	K-CK	64.3737	462.395	263.384	-2.83845	6.77691e-22	2.02601e-20	Y
Os10g0195600	K-AG	K-CK	1921.44	694.962	1308.2	1.46774	6.88856e-22	2.05649e-20	Y
Os08g0246800	K-AG	K-CK	2347.9	1274.45	1811.17	0.881791	7.06421e-22	2.10597e-20	N
Os12g0632800	K-AG	K-CK	1961.4	972.702	1467.05	1.01221	7.08269e-22	2.10851e-20	Y
Os04g0652700	K-AG	K-CK	414.615	110.561	262.588	1.90519	7.1966e-22	2.13943e-20	Y
Os04g0555300	K-AG	K-CK	1149.84	2811.98	1980.91	-1.29033	7.80912e-22	2.31827e-20	Y
Os01g0748150	K-AG	K-CK	29.9968	285.497	157.747	-3.25112	8.56222e-22	2.53829e-20	Y
Os01g0951200	K-AG	K-CK	1322.37	2530.76	1926.57	-0.935824	8.63328e-22	2.55579e-20	N
Os06g0625500	K-AG	K-CK	940.472	415.664	678.068	1.17732	8.69541e-22	2.5706e-20	Y
Os12g0547500	K-AG	K-CK	85.6301	457.132	271.381	-2.41881	8.93934e-22	2.63903e-20	Y
Os01g0211600	K-AG	K-CK	1887.13	865.781	1376.46	1.12382	8.96002e-22	2.64146e-20	Y
Os04g0679900	K-AG	K-CK	824.295	1940.62	1382.46	-1.23641	9.28644e-22	2.7324e-20	Y
Os06g0641866	K-AG	K-CK	344.907	88.0682	216.488	1.96823	9.29423e-22	2.7324e-20	Y
Os02g0823100	K-AG	K-CK	91.6839	376.629	234.157	-2.03803	9.32349e-22	2.73721e-20	Y
Os01g0502700	K-AG	K-CK	40.7786	274.614	157.696	-2.74183	1.00218e-21	2.93815e-20	Y
Os04g0164900	K-AG	K-CK	534.178	1417.73	975.955	-1.4097	1.03501e-21	3.03022e-20	Y
Os01g0114300	K-AG	K-CK	485.582	133.25	309.416	1.86681	1.10762e-21	3.23833e-20	Y
Os01g0256500	K-AG	K-CK	112574	41089.4	76831.7	1.45405	1.1455e-21	3.34447e-20	Y
Os03g0141200	K-AG	K-CK	651.655	4470.26	2560.96	-2.77751	1.15258e-21	3.36054e-20	Y
Os01g0187200	K-AG	K-CK	1955.66	702.471	1329.07	1.47816	1.17102e-21	3.40962e-20	Y
Os12g0555600	K-AG	K-CK	119.92	589.427	354.674	-2.297	1.17942e-21	3.42938e-20	Y
Os01g0718500	K-AG	K-CK	256.07	29.8736	142.972	3.0952	1.1846e-21	3.4364e-20	Y
Os04g0350300	K-AG	K-CK	151.483	769.236	460.36	-2.34282	1.18508e-21	3.4364e-20	Y
Os03g0778100	K-AG	K-CK	335.845	83.8063	209.826	1.99996	1.3147e-21	3.80707e-20	Y
Os03g0726500	K-AG	K-CK	5543.89	2972.24	4258.07	0.899469	1.38473e-21	4.00441e-20	N
Os01g0561900	K-AG	K-CK	203.857	20.8493	112.353	3.30078	1.42324e-21	4.11017e-20	Y
Os12g0235300	K-AG	K-CK	2231.35	1143.85	1687.6	0.964449	1.44159e-21	4.15751e-20	N
Os03g0166000	K-AG	K-CK	702.501	1755.06	1228.78	-1.32023	1.4458e-21	4.16398e-20	Y
Os10g0150600	K-AG	K-CK	444.709	0	222.354	11.3854	1.47837e-21	4.25203e-20	Y
Os07g0264100	K-AG	K-CK	81.6428	385.67	233.656	-2.23913	1.50063e-21	4.3102e-20	Y
Os09g0547200	K-AG	K-CK	129.135	588.886	359.01	-2.18938	1.52596e-21	4.37703e-20	Y
Os11g0484300	K-AG	K-CK	288.322	3352.11	1820.22	-3.53816	1.85566e-21	5.31557e-20	Y
Os09g0498800	K-AG	K-CK	1607.57	3152.15	2379.86	-0.970736	1.90937e-21	5.46202e-20	N
Os03g0302900	K-AG	K-CK	268.782	994.998	631.89	-1.88763	2.01459e-21	5.75528e-20	Y
Os01g0174300	K-AG	K-CK	127.705	476.545	302.125	-1.89716	2.02267e-21	5.77059e-20	Y
Os07g0448100	K-AG	K-CK	26.4092	190.214	108.312	-2.842	2.07395e-21	5.90896e-20	Y
Os01g0869900	K-AG	K-CK	7701.34	4358.03	6029.69	0.821277	2.10188e-21	5.98048e-20	N
Os02g0678400	K-AG	K-CK	1049.25	2011.22	1530.23	-0.938662	2.20846e-21	6.27535e-20	N
Os05g0586600	K-AG	K-CK	24.7776	172.695	98.7362	-2.80135	2.25421e-21	6.39677e-20	Y
Os04g0674500	K-AG	K-CK	138.509	591.302	364.905	-2.09059	2.27371e-21	6.44349e-20	Y
Os06g0486800	K-AG	K-CK	2037.03	1059.14	1548.09	0.942992	2.27861e-21	6.44876e-20	N
Os06g0696600	K-AG	K-CK	6702.99	527.114	3615.05	3.6691	2.31395e-21	6.54008e-20	Y
Os01g0812800	K-AG	K-CK	181.578	517.257	349.417	-1.51263	2.42144e-21	6.83478e-20	Y
Os12g0126750	K-AG	K-CK	13.3504	194.855	104.103	-3.85887	2.44568e-21	6.89403e-20	Y
Os08g0433400	K-AG	K-CK	245.3	51.7769	148.538	2.24836	2.63588e-21	7.42031e-20	Y
Os01g0124200	K-AG	K-CK	1149.17	7532.74	4340.96	-2.71252	2.73206e-21	7.6809e-20	Y
Os03g0351400	K-AG	K-CK	1243.4	567.024	905.213	1.13307	2.77304e-21	7.78579e-20	Y
Os04g0459500	K-AG	K-CK	189.366	27.5528	108.46	2.77852	2.86996e-21	8.04727e-20	Y
Os03g0812000	K-AG	K-CK	626.373	1443.4	1034.89	-1.20582	2.947e-21	8.25237e-20	Y
Os07g0185000	K-AG	K-CK	1020	334.559	677.281	1.60971	2.95851e-21	8.27369e-20	Y
Os05g0137300	K-AG	K-CK	406.229	941.636	673.932	-1.21195	2.98445e-21	8.33525e-20	Y
Os07g0214600	K-AG	K-CK	45085.3	127980	86532.8	-1.50522	3.00376e-21	8.37815e-20	Y
Os07g0422100	K-AG	K-CK	1837.71	805.01	1321.36	1.19153	3.0422e-21	8.47424e-20	Y
Os09g0539000	K-AG	K-CK	1385.77	3383.52	2384.65	-1.2883	3.271e-21	9.09964e-20	Y
Os06g0730300	K-AG	K-CK	608.216	1298.85	953.535	-1.09319	3.58211e-21	9.95208e-20	Y
Os05g0397900	K-AG	K-CK	184.905	871.093	527.999	-2.23856	3.7182e-21	1.03167e-19	Y
Os05g0219800	K-AG	K-CK	53.6919	280.789	167.24	-2.37978	4.10869e-21	1.13853e-19	Y
Os03g0797800	K-AG	K-CK	568.106	187.429	377.767	1.59929	4.51084e-21	1.24833e-19	Y
Os12g0163300	K-AG	K-CK	1273.71	534.529	904.119	1.2532	4.53107e-21	1.2523e-19	Y
Os07g0506600	K-AG	K-CK	2869.04	1287.59	2078.32	1.1556	4.85249e-21	1.33939e-19	Y
Os03g0203700	K-AG	K-CK	770.39	1774.2	1272.3	-1.205	4.8713e-21	1.34283e-19	Y
Os03g0699000	K-AG	K-CK	46.2635	311.173	178.718	-2.75215	4.96532e-21	1.36698e-19	Y
Os03g0240500	K-AG	K-CK	4173.53	8940.45	6556.99	-1.09938	5.20193e-21	1.43026e-19	Y
Os07g0437000	K-AG	K-CK	520.068	145.27	332.669	1.83613	5.26721e-21	1.44634e-19	Y
Os03g0111300	K-AG	K-CK	667.16	2296.16	1481.66	-1.78365	5.56687e-21	1.52665e-19	Y
Os07g0475900	K-AG	K-CK	1717.05	904.056	1310.55	0.925232	5.68122e-21	1.556e-19	N
Os07g0565100	K-AG	K-CK	997.117	1922.18	1459.65	-0.947049	5.69989e-21	1.5591e-19	N
Os11g0587600	K-AG	K-CK	529.15	1200.52	864.835	-1.18085	5.75024e-21	1.57084e-19	Y
Os06g0222400	K-AG	K-CK	445.162	99.6252	272.394	2.1557	5.98418e-21	1.63265e-19	Y
Os03g0721300	K-AG	K-CK	95.6923	398.015	246.854	-2.05325	6.0248e-21	1.64162e-19	Y
Os03g0830500	K-AG	K-CK	159.928	12.5023	86.2153	3.67153	6.12814e-21	1.66764e-19	Y
Os06g0696400	K-AG	K-CK	2213.69	978.716	1596.2	1.17771	6.58614e-21	1.78998e-19	Y
Os01g0534900	K-AG	K-CK	1525.82	2814.29	2170.05	-0.882717	6.67976e-21	1.8131e-19	N
Os04g0691800	K-AG	K-CK	675.683	281.704	478.693	1.26117	6.86467e-21	1.86091e-19	Y
Os05g0555600	K-AG	K-CK	2429.56	1026.94	1728.25	1.24286	7.55033e-21	2.04313e-19	Y
Os10g0183000	K-AG	K-CK	305.456	73.153	189.304	2.05973	7.5561e-21	2.04313e-19	Y
Os12g0230600	K-AG	K-CK	1224.13	527.054	875.591	1.21489	7.66117e-21	2.06891e-19	Y
Os04g0161100	K-AG	K-CK	261.947	59.8839	160.916	2.12693	7.87307e-21	2.12343e-19	Y
Os01g0810300	K-AG	K-CK	730.522	284.616	507.569	1.35925	7.90439e-21	2.12917e-19	Y
Os09g0533200	K-AG	K-CK	176.576	580.295	378.435	-1.72005	8.14187e-21	2.19036e-19	Y
Os01g0133200	K-AG	K-CK	30.0805	217.284	123.682	-2.84233	8.19458e-21	2.20175e-19	Y
Os02g0453600	K-AG	K-CK	65265.3	171248	118257	-1.39172	8.57674e-21	2.30152e-19	Y
Os08g0153900	K-AG	K-CK	392.64	100.205	246.423	1.97151	9.12193e-21	2.44472e-19	Y
Os03g0139100	K-AG	K-CK	2366.06	4439.35	3402.7	-0.907579	9.17111e-21	2.4548e-19	N
Os04g0662700	K-AG	K-CK	400.994	1010.65	705.823	-1.33337	9.62994e-21	2.57437e-19	Y
Os06g0517500	K-AG	K-CK	256.939	624.847	440.893	-1.28161	1.05355e-20	2.81292e-19	Y
Os01g0242600	K-AG	K-CK	1148.49	513.739	831.113	1.15957	1.05752e-20	2.81997e-19	Y
Os04g0486500	K-AG	K-CK	79.2726	344.36	211.816	-2.1233	1.06404e-20	2.83379e-19	Y
Os03g0663400	K-AG	K-CK	379.446	87.1899	233.318	2.12069	1.08566e-20	2.88774e-19	Y
Os03g0586800	K-AG	K-CK	2822.64	4880.84	3851.74	-0.790023	1.10116e-20	2.92531e-19	N
Os12g0211500	K-AG	K-CK	733.519	214.815	474.167	1.77319	1.16845e-20	3.1002e-19	Y
Os02g0588500	K-AG	K-CK	19381.7	10686.5	15034.1	0.858928	1.20462e-20	3.19216e-19	N
Os08g0475100	K-AG	K-CK	903.556	1990.6	1447.08	-1.14016	1.22727e-20	3.24814e-19	Y
Os01g0919400	K-AG	K-CK	365.903	831.76	598.831	-1.18443	1.24764e-20	3.29722e-19	Y
Os10g0563500	K-AG	K-CK	391.054	932.382	661.718	-1.25321	1.24892e-20	3.29722e-19	Y
Os07g0571500	K-AG	K-CK	980.063	2686.53	1833.3	-1.45576	1.26163e-20	3.32664e-19	Y
Os01g0901200	K-AG	K-CK	461.917	1065.33	763.625	-1.20609	1.30308e-20	3.43165e-19	Y
Os02g0258250	K-AG	K-CK	103.96	612.89	358.425	-2.56402	1.307e-20	3.43772e-19	Y
Os03g0313600	K-AG	K-CK	791.364	1564.65	1178.01	-0.98341	1.41359e-20	3.71346e-19	N
Os03g0128300	K-AG	K-CK	30.6265	251.85	141.238	-3.04791	1.43585e-20	3.76728e-19	Y
Os03g0171900	K-AG	K-CK	1238.34	549.535	893.939	1.1711	1.44534e-20	3.78749e-19	Y
Os01g0159600	K-AG	K-CK	62.1381	459.006	260.572	-2.87739	1.46592e-20	3.83669e-19	Y
Os05g0498700	K-AG	K-CK	12038.3	7240.42	9639.34	0.733593	1.56018e-20	4.07837e-19	N
Os10g0377300	K-AG	K-CK	746.39	249.973	498.181	1.57568	1.62995e-20	4.25551e-19	Y
Os04g0659800	K-AG	K-CK	1539.08	785.889	1162.49	0.970201	1.64361e-20	4.2859e-19	N
Os02g0109800	K-AG	K-CK	6619.81	3622.52	5121.17	0.869773	1.81244e-20	4.72035e-19	N
Os06g0726200	K-AG	K-CK	859.495	356.215	607.855	1.27127	1.82285e-20	4.74165e-19	Y
Os05g0102800	K-AG	K-CK	1765.84	3378.19	2572.01	-0.93636	1.99429e-20	5.18125e-19	N
Os01g0710100	K-AG	K-CK	110.31	596.388	353.349	-2.43239	2.00081e-20	5.19182e-19	Y
Os03g0431600	K-AG	K-CK	349.126	70.7696	209.948	2.29566	2.04205e-20	5.29238e-19	Y
Os05g0569300	K-AG	K-CK	3407.92	1708.85	2558.38	0.995794	2.06046e-20	5.33358e-19	N
Os02g0635200	K-AG	K-CK	744.704	328.196	536.45	1.18197	2.52294e-20	6.52278e-19	Y
Os01g0788400	K-AG	K-CK	3241.11	1079.7	2160.4	1.58658	2.5967e-20	6.7053e-19	Y
Os02g0285800	K-AG	K-CK	599.95	1448.33	1024.14	-1.27125	2.65221e-20	6.84033e-19	Y
Os01g0633100	K-AG	K-CK	2678.46	7799.22	5238.84	-1.54234	2.88909e-20	7.44221e-19	Y
Os06g0142300	K-AG	K-CK	4072.17	1696.91	2884.54	1.263	2.90951e-20	7.48573e-19	Y
Os12g0560700	K-AG	K-CK	113.302	1578.48	845.889	-3.79853	2.93893e-20	7.55227e-19	Y
Os10g0347000	K-AG	K-CK	209.389	673.094	441.241	-1.68284	3.06968e-20	7.87873e-19	Y
Os11g0113700	K-AG	K-CK	2896.03	1132.12	2014.07	1.35446	3.33537e-20	8.5503e-19	Y
Os02g0770700	K-AG	K-CK	249.945	773.381	511.663	-1.63128	3.47576e-20	8.88993e-19	Y
Os10g0489000	K-AG	K-CK	246.167	60.2024	153.185	2.03132	3.47623e-20	8.88993e-19	Y
Os07g0640000	K-AG	K-CK	369.497	809.785	589.641	-1.1315	3.73093e-20	9.52981e-19	Y
Os11g0111800	K-AG	K-CK	239.274	35.6524	137.463	2.73596	3.75598e-20	9.58226e-19	Y
Os08g0509400	K-AG	K-CK	161.37	15.3932	88.3814	3.38092	3.76722e-20	9.59941e-19	Y
Os04g0413500	K-AG	K-CK	946.106	273.786	609.946	1.78654	3.95257e-20	1.00596e-18	Y
Os04g0655300	K-AG	K-CK	66.4239	299.581	183.003	-2.17869	4.25523e-20	1.08169e-18	Y
Os07g0565800	K-AG	K-CK	352.391	49.6792	201.035	2.8285	4.31354e-20	1.09521e-18	Y
Os08g0550600	K-AG	K-CK	112.405	5.67916	59.042	4.30054	4.48546e-20	1.1375e-18	Y
Os07g0604000	K-AG	K-CK	1413.1	701.627	1057.36	1.01014	4.54996e-20	1.15248e-18	Y
Os06g0604300	K-AG	K-CK	398.238	1064.24	731.238	-1.41758	4.67417e-20	1.18252e-18	Y
Os02g0522700	K-AG	K-CK	2516	1294.89	1905.45	0.957546	5.23003e-20	1.32158e-18	N
Os03g0203100	K-AG	K-CK	849.752	1646.01	1247.88	-0.953275	5.33007e-20	1.34526e-18	N
Os11g0118200	K-AG	K-CK	56.1271	265.938	161.033	-2.24441	5.43891e-20	1.3711e-18	Y
Os01g0882000	K-AG	K-CK	42.0407	235.001	138.521	-2.48007	5.77452e-20	1.45397e-18	Y
Os01g0695100	K-AG	K-CK	961.896	2125.67	1543.78	-1.14344	6.07133e-20	1.5269e-18	Y
Os02g0744200	K-AG	K-CK	89.6666	385.75	237.708	-2.10084	6.1733e-20	1.5507e-18	Y
Os03g0788700	K-AG	K-CK	2678.73	1037.06	1857.89	1.36972	6.20887e-20	1.5578e-18	Y
Os02g0130000	K-AG	K-CK	429.566	1004.98	717.271	-1.22809	6.55301e-20	1.6422e-18	Y
Os01g0971000	K-AG	K-CK	571.046	117.8	344.423	2.27554	7.06288e-20	1.76789e-18	Y
Os10g0370500	K-AG	K-CK	6337.43	3220.97	4779.2	0.976563	7.29861e-20	1.82474e-18	N
Os09g0551800	K-AG	K-CK	289.51	712.096	500.803	-1.29806	7.31878e-20	1.82763e-18	Y
Os01g0149400	K-AG	K-CK	633.942	1339.86	986.899	-1.08005	7.33601e-20	1.82978e-18	Y
Os07g0572800	K-AG	K-CK	1953.39	974.018	1463.71	1.00431	7.72202e-20	1.92251e-18	Y
Os06g0130100	K-AG	K-CK	6519.07	3863.83	5191.45	0.754859	7.72591e-20	1.92251e-18	N
Os12g0121100	K-AG	K-CK	3872.99	2113.06	2993.03	0.874422	8.29646e-20	2.06207e-18	N
Os01g0594300	K-AG	K-CK	2411.18	1120.68	1765.93	1.10564	8.45732e-20	2.09959e-18	Y
Os03g0708700	K-AG	K-CK	1211.36	572.965	892.16	1.08076	8.5717e-20	2.1255e-18	Y
Os09g0422000	K-AG	K-CK	2011.63	946.004	1478.82	1.08813	8.90267e-20	2.20499e-18	Y
Os08g0102700	K-AG	K-CK	1212.53	530.952	871.741	1.19009	9.04286e-20	2.23711e-18	Y
Os01g0130400	K-AG	K-CK	662.652	1709.23	1185.94	-1.36604	9.19061e-20	2.27101e-18	Y
Os10g0489900	K-AG	K-CK	274.545	757.57	516.057	-1.46462	9.38357e-20	2.316e-18	Y
Os03g0269900	K-AG	K-CK	209.828	638.778	424.303	-1.60541	9.5202e-20	2.34699e-18	Y
Os01g0762900	K-AG	K-CK	1374.93	3442.77	2408.85	-1.32455	9.61903e-20	2.3686e-18	Y
Os03g0727800	K-AG	K-CK	110.451	459.431	284.941	-2.06265	9.82543e-20	2.41662e-18	Y
Os03g0129400	K-AG	K-CK	1318.98	507.183	913.081	1.37979	9.87468e-20	2.42592e-18	Y
Os06g0548000	K-AG	K-CK	6756.61	3939.69	5348.15	0.778017	1.00186e-19	2.45844e-18	N
Os07g0522900	K-AG	K-CK	349.87	960.843	655.357	-1.45983	1.009e-19	2.47203e-18	Y
Os11g0533400	K-AG	K-CK	55.9455	300.338	178.142	-2.4292	1.01014e-19	2.47203e-18	Y
Os04g0605900	K-AG	K-CK	1236.96	2554.99	1895.97	-1.04598	1.01089e-19	2.47203e-18	Y
Os02g0591000	K-AG	K-CK	341.56	69.5241	205.542	2.3015	1.02145e-19	2.49497e-18	Y
Os05g0460900	K-AG	K-CK	228.191	744.201	486.196	-1.70913	1.14986e-19	2.8054e-18	Y
Os03g0663750	K-AG	K-CK	203.526	777.803	490.664	-1.93604	1.19621e-19	2.91512e-18	Y
Os06g0318800	K-AG	K-CK	35073.5	17394.7	26234.1	1.01177	1.25659e-19	3.05877e-18	Y
Os03g0296200	K-AG	K-CK	29.859	220.884	125.371	-2.87154	1.27061e-19	3.08935e-18	Y
Os03g0699100	K-AG	K-CK	12.0892	163.115	87.6024	-3.73478	1.31918e-19	3.20375e-18	Y
Os03g0218500	K-AG	K-CK	372.344	1099.49	735.917	-1.56308	1.33373e-19	3.2354e-18	Y
Os05g0339300	K-AG	K-CK	285.223	78.5997	181.912	1.86233	1.36996e-19	3.31949e-18	Y
Os08g0478700	K-AG	K-CK	756.701	1494.45	1125.58	-0.981167	1.37492e-19	3.32772e-18	N
Os05g0373700	K-AG	K-CK	3851.97	6866.92	5359.45	-0.834079	1.3949e-19	3.37221e-18	N
Os01g0605500	K-AG	K-CK	60.0993	389.681	224.89	-2.6933	1.40779e-19	3.39952e-18	Y
Os07g0474300	K-AG	K-CK	57.1874	289.755	173.471	-2.33885	1.4342e-19	3.45934e-18	Y
Os09g0538500	K-AG	K-CK	40.1555	313.022	176.589	-2.95631	1.44992e-19	3.4933e-18	Y
Os01g0110400	K-AG	K-CK	6463.57	3835.58	5149.58	0.752767	1.68051e-19	4.04427e-18	N
Os07g0274700	K-AG	K-CK	442.3	1073.73	758.017	-1.28092	1.70881e-19	4.10773e-18	Y
Os12g0405700	K-AG	K-CK	544.305	1234.74	889.524	-1.18145	1.72562e-19	4.14343e-18	Y
Os03g0685500	K-AG	K-CK	1708.58	3167.39	2437.99	-0.890763	1.73379e-19	4.15835e-18	N
Os02g0628800	K-AG	K-CK	2827.32	1341.01	2084.17	1.07603	1.75924e-19	4.21463e-18	Y
Os01g0686800	K-AG	K-CK	3429.04	5815.06	4622.05	-0.762092	1.82379e-19	4.36434e-18	N
Os11g0265200	K-AG	K-CK	34.6831	187.541	111.112	-2.43542	1.85461e-19	4.4331e-18	Y
Os01g0367900	K-AG	K-CK	2031.98	3591.18	2811.58	-0.821722	1.8686e-19	4.46152e-18	N
Os02g0173600	K-AG	K-CK	209.923	573.225	391.574	-1.45035	2.00976e-19	4.79317e-18	Y
Os02g0575500	K-AG	K-CK	255.737	724.241	489.989	-1.50438	2.08734e-19	4.97259e-18	Y
Os01g0859200	K-AG	K-CK	203.791	17.9955	110.893	3.51819	2.10526e-19	5.00966e-18	Y
Os03g0288900	K-AG	K-CK	124.452	482.606	303.529	-1.95661	2.35052e-19	5.58702e-18	Y
Os10g0154000	K-AG	K-CK	2777.64	1548.75	2163.2	0.843126	2.39224e-19	5.67984e-18	N
Os09g0416900	K-AG	K-CK	38.5986	201.393	119.996	-2.38166	2.55639e-19	6.06279e-18	Y
Os12g0552700	K-AG	K-CK	2461.31	1338.99	1900.15	0.878113	2.63287e-19	6.23719e-18	N
Os01g0645200	K-AG	K-CK	299.674	718.841	509.257	-1.26303	2.63853e-19	6.24363e-18	Y
Os01g0118400	K-AG	K-CK	2127.32	1038.09	1582.71	1.0356	2.76306e-19	6.53105e-18	Y
Os08g0546100	K-AG	K-CK	3375.98	1967.19	2671.58	0.77883	2.95086e-19	6.96719e-18	N
Os09g0539400	K-AG	K-CK	14.2149	135.446	74.8302	-3.25137	3.07823e-19	7.25983e-18	Y
Os04g0638700	K-AG	K-CK	368.22	91.8819	230.051	2.00112	3.13744e-19	7.39126e-18	Y
Os03g0214400	K-AG	K-CK	266.585	766.474	516.53	-1.52599	3.15321e-19	7.42017e-18	Y
Os01g0850700	K-AG	K-CK	165.122	20.7764	92.9493	3.0013	3.17607e-19	7.4657e-18	Y
Os09g0248100	K-AG	K-CK	2401.34	1140.13	1770.74	1.07397	3.30321e-19	7.75596e-18	Y
Os06g0112100	K-AG	K-CK	365.32	101.498	233.409	1.84732	3.3891e-19	7.94883e-18	Y
Os04g0684800	K-AG	K-CK	5487.09	2908.4	4197.74	0.915562	3.4615e-19	8.10969e-18	N
Os12g0514500	K-AG	K-CK	1885.18	3556.92	2721.05	-0.916247	3.69989e-19	8.65864e-18	N
Os06g0341300	K-AG	K-CK	138.465	1508.93	823.699	-3.4446	3.74868e-19	8.75417e-18	Y
Os03g0303100	K-AG	K-CK	1038.34	429.479	733.911	1.27558	3.74896e-19	8.75417e-18	Y
Os06g0528300	K-AG	K-CK	201.941	696.398	449.17	-1.7881	3.79314e-19	8.8476e-18	Y
Os10g0147200	K-AG	K-CK	76.4415	288.386	182.414	-1.91795	3.86177e-19	8.99779e-18	Y
Os01g0612900	K-AG	K-CK	703.494	2107.37	1405.43	-1.5814	4.22083e-19	9.82361e-18	Y
Os03g0270700	K-AG	K-CK	4360.82	2560.1	3460.46	0.76858	4.2862e-19	9.96483e-18	N
Os03g0691800	K-AG	K-CK	2934.81	1589.01	2261.91	0.885108	4.64203e-19	1.07803e-17	N
Os01g0635400	K-AG	K-CK	203.754	627.886	415.82	-1.62345	4.79052e-19	1.1113e-17	Y
Os03g0811200	K-AG	K-CK	158.263	449.114	303.689	-1.50538	4.94604e-19	1.14612e-17	Y
Os06g0259000	K-AG	K-CK	2213.28	1248.94	1731.11	0.82574	5.24727e-19	1.2146e-17	N
Os01g0333600	K-AG	K-CK	113.481	2.55187	58.0163	5.54309	5.35377e-19	1.2379e-17	Y
Os11g0702200	K-AG	K-CK	5049.86	608.785	2829.32	3.0526	5.42676e-19	1.25341e-17	Y
Os03g0195475	K-AG	K-CK	432.349	983.534	707.942	-1.1867	5.49431e-19	1.26763e-17	Y
Os01g0804400	K-AG	K-CK	305.655	683.395	494.525	-1.16099	5.80242e-19	1.33727e-17	Y
Os09g0521400	K-AG	K-CK	1017.63	1915.73	1466.68	-0.912022	5.90105e-19	1.35852e-17	N
Os10g0451500	K-AG	K-CK	1381.21	583.23	982.22	1.24312	5.92707e-19	1.36303e-17	Y
Os05g0119600	K-AG	K-CK	12.7884	162.353	87.5708	-3.66851	6.04531e-19	1.38872e-17	Y
Os11g0151300	K-AG	K-CK	1085.14	2188.59	1636.87	-1.01218	6.06517e-19	1.39178e-17	Y
Os05g0534800	K-AG	K-CK	962.793	355.839	659.316	1.43607	6.12668e-19	1.40437e-17	Y
Os09g0433000	K-AG	K-CK	1382.67	625.325	1004	1.14455	6.13426e-19	1.40459e-17	Y
Os03g0848200	K-AG	K-CK	495.49	1096.18	795.834	-1.1467	6.1629e-19	1.40963e-17	Y
Os01g0704400	K-AG	K-CK	1527.64	734.842	1131.24	1.05591	6.46995e-19	1.47827e-17	Y
Os07g0173200	K-AG	K-CK	3223.76	1912.04	2567.9	0.75375	7.12211e-19	1.62553e-17	N
Os12g0421000	K-AG	K-CK	4175.22	2124.9	3150.06	0.97449	7.19373e-19	1.64011e-17	N
Os04g0228100	K-AG	K-CK	58.3857	340.349	199.368	-2.55001	7.31449e-19	1.66585e-17	Y
Os06g0256900	K-AG	K-CK	45.3061	212.808	129.057	-2.22754	7.47426e-19	1.70041e-17	Y
Os05g0579800	K-AG	K-CK	85.4924	314.515	200.004	-1.87982	7.50969e-19	1.70664e-17	Y
Os11g0525600	K-AG	K-CK	8302.86	4817.47	6560.16	0.785417	7.75729e-19	1.76103e-17	N
Os07g0220600	K-AG	K-CK	538.42	1146.67	842.547	-1.0896	8.31193e-19	1.88493e-17	Y
Os06g0142800	K-AG	K-CK	506.843	1323.86	915.353	-1.38359	8.33663e-19	1.88851e-17	Y
Os02g0186200	K-AG	K-CK	1807.83	4554.19	3181.01	-1.33333	9.18929e-19	2.07944e-17	Y
Os08g0491200	K-AG	K-CK	2784.64	1643.74	2214.19	0.760437	9.66069e-19	2.18379e-17	N
Os09g0115500	K-AG	K-CK	509.583	1377.76	943.67	-1.43385	9.6919e-19	2.18851e-17	Y
Os05g0268500	K-AG	K-CK	1141.29	2886.46	2013.87	-1.33964	9.70366e-19	2.18884e-17	Y
Os04g0404400	K-AG	K-CK	193.018	587.971	390.495	-1.60891	9.74649e-19	2.19617e-17	Y
Os06g0180666	K-AG	K-CK	776.856	349.99	563.423	1.15077	1.01016e-18	2.27376e-17	Y
Os01g0892500	K-AG	K-CK	121.892	623.74	372.816	-2.35191	1.0311e-18	2.31845e-17	Y
Os05g0180300	K-AG	K-CK	1944.92	979.755	1462.34	0.989534	1.03418e-18	2.32292e-17	N
Os01g0767100	K-AG	K-CK	269.334	59.7836	164.559	2.16847	1.20576e-18	2.70545e-17	Y
Os05g0195101	K-AG	K-CK	254.684	632.014	443.349	-1.31361	1.25363e-18	2.80989e-17	Y
Os10g0501500	K-AG	K-CK	2728.85	1550.26	2139.55	0.816169	1.28793e-18	2.8837e-17	N
Os12g0236400	K-AG	K-CK	7634.47	4231.22	5932.84	0.851157	1.32371e-18	2.96071e-17	N
Os01g0258700	K-AG	K-CK	5828.12	3601.23	4714.68	0.69457	1.39014e-18	3.106e-17	N
Os01g0723200	K-AG	K-CK	1616.56	2834.31	2225.44	-0.809861	1.4023e-18	3.12988e-17	N
Os08g0512700	K-AG	K-CK	3785.17	2126.55	2955.86	0.831995	1.42817e-18	3.18428e-17	N
Os04g0620700	K-AG	K-CK	3633.49	6794.37	5213.93	-0.903008	1.45807e-18	3.24754e-17	N
Os07g0104100	K-AG	K-CK	147.835	12.4778	80.1565	3.55614	1.58168e-18	3.51915e-17	Y
Os05g0552100	K-AG	K-CK	757.81	1456.31	1107.06	-0.942196	1.58774e-18	3.52895e-17	N
Os08g0157500	K-AG	K-CK	436.195	1124.65	780.421	-1.36826	1.85803e-18	4.12158e-17	Y
Os01g0555200	K-AG	K-CK	455.039	150.573	302.806	1.59555	1.85826e-18	4.12158e-17	Y
Os10g0204400	K-AG	K-CK	29106.2	16890	22998.1	0.785143	1.9885e-18	4.40585e-17	N
Os02g0695800	K-AG	K-CK	2771.99	1535.87	2153.93	0.851942	1.99892e-18	4.4243e-17	N
Os02g0611800	K-AG	K-CK	1454.96	673.733	1064.35	1.11027	2.05321e-18	4.53972e-17	Y
Os10g0550500	K-AG	K-CK	136.037	8.38642	72.2116	4.01758	2.14219e-18	4.72987e-17	Y
Os05g0300700	K-AG	K-CK	861.998	1645.33	1253.66	-0.931937	2.14366e-18	4.72987e-17	N
Os10g0539600	K-AG	K-CK	4640.98	12128.2	8384.59	-1.38612	2.20922e-18	4.86947e-17	Y
Os01g0217500	K-AG	K-CK	253.977	654.949	454.463	-1.36915	2.22895e-18	4.90785e-17	Y
Os02g0638900	K-AG	K-CK	2437.39	1258.97	1848.18	0.953007	2.35275e-18	5.17507e-17	N
Os11g0211800	K-AG	K-CK	7744.04	14823.1	11283.6	-0.936747	2.42967e-18	5.33873e-17	N
Os09g0568266	K-AG	K-CK	561.066	1109.79	835.428	-0.983485	2.45229e-18	5.38287e-17	N
Os06g0146100	K-AG	K-CK	205.513	47.5399	126.527	2.1118	2.55337e-18	5.59896e-17	Y
Os04g0177300	K-AG	K-CK	11.1623	168.982	90.0724	-3.88805	2.57507e-18	5.64071e-17	Y
Os10g0454300	K-AG	K-CK	294.266	42.1601	168.213	2.80868	2.60967e-18	5.70429e-17	Y
Os02g0762200	K-AG	K-CK	57.0618	250.049	153.556	-2.12957	2.61196e-18	5.70429e-17	Y
Os09g0370300	K-AG	K-CK	11.0872	153.751	82.4189	-3.80228	2.61216e-18	5.70429e-17	Y
Os11g0551800	K-AG	K-CK	1098.65	526.647	812.647	1.05978	2.62488e-18	5.72619e-17	Y
Os05g0555800	K-AG	K-CK	1123.15	2117.18	1620.17	-0.915133	2.67951e-18	5.83936e-17	N
Os03g0611100	K-AG	K-CK	55.6076	385.757	220.682	-2.79431	2.72397e-18	5.93015e-17	Y
Os07g0537400	K-AG	K-CK	62.1257	263.257	162.691	-2.08395	2.73163e-18	5.94075e-17	Y
Os03g0176700	K-AG	K-CK	272.044	686.288	479.166	-1.33408	2.82194e-18	6.13086e-17	Y
Os03g0296300	K-AG	K-CK	331.527	815.881	573.704	-1.30101	2.90325e-18	6.30106e-17	Y
Os12g0113500	K-AG	K-CK	3671.79	1786.09	2728.94	1.03917	2.93937e-18	6.37294e-17	Y
Os06g0137100	K-AG	K-CK	1690.67	863.83	1277.25	0.968278	3.07308e-18	6.65604e-17	N
Os02g0223700	K-AG	K-CK	249.535	39.0384	144.286	2.66778	3.21288e-18	6.95174e-17	Y
Os01g0218800	K-AG	K-CK	400.172	983.129	691.651	-1.29876	3.30157e-18	7.13636e-17	Y
Os11g0183900	K-AG	K-CK	4429.67	2128.65	3279.16	1.05762	3.31273e-18	7.1532e-17	Y
Os04g0390800	K-AG	K-CK	93.0646	1165.19	629.129	-3.64465	3.44105e-18	7.42275e-17	Y
Os09g0327550	K-AG	K-CK	1017.7	464.86	741.279	1.12919	3.47714e-18	7.49296e-17	Y
Os04g0473400	K-AG	K-CK	2220.61	3919.89	3070.25	-0.820225	3.51572e-18	7.56843e-17	N
Os03g0654700	K-AG	K-CK	1575.6	4439.21	3007.4	-1.49517	3.60268e-18	7.74778e-17	Y
Os07g0435300	K-AG	K-CK	264.277	64.6763	164.477	2.02842	3.67711e-18	7.89983e-17	Y
Os02g0715300	K-AG	K-CK	1712.26	898.102	1305.18	0.930628	3.7226e-18	7.98947e-17	N
Os01g0265200	K-AG	K-CK	4277.4	11579.6	7928.52	-1.43704	3.96669e-18	8.50475e-17	Y
Os02g0816900	K-AG	K-CK	3415.31	5915.16	4665.23	-0.792539	4.10234e-18	8.78671e-17	N
Os06g0513050	K-AG	K-CK	1515.15	4030.45	2772.8	-1.412	4.3202e-18	9.24401e-17	Y
Os10g0400100	K-AG	K-CK	1168.21	564.5	866.356	1.04849	4.33416e-18	9.26453e-17	Y
Os11g0171300	K-AG	K-CK	444.62	108.793	276.707	2.02885	4.47815e-18	9.5627e-17	Y
Os09g0459900	K-AG	K-CK	2054.05	857.5	1455.77	1.26067	4.56531e-18	9.73902e-17	Y
Os06g0208700	K-AG	K-CK	4486.7	8438.58	6462.64	-0.911605	4.69955e-18	1.00153e-16	N
Os01g0808100	K-AG	K-CK	2104.81	3560.5	2832.65	-0.758685	4.99034e-18	1.06244e-16	N
Os01g0813800	K-AG	K-CK	2278.85	1128.25	1703.55	1.01383	5.08773e-18	1.08208e-16	Y
Os07g0693800	K-AG	K-CK	108.11	342.019	225.064	-1.66171	5.10449e-18	1.08456e-16	Y
Os02g0758000	K-AG	K-CK	2016.92	953.529	1485.23	1.08041	5.18619e-18	1.10082e-16	Y
Os05g0526200	K-AG	K-CK	471.817	1048.77	760.294	-1.15364	5.2016e-18	1.10299e-16	Y
Os07g0471000	K-AG	K-CK	3982.74	2275.77	3129.25	0.807727	5.27274e-18	1.11696e-16	N
Os01g0111900	K-AG	K-CK	1773.81	948.537	1361.17	0.902892	5.44723e-18	1.15277e-16	N
Os03g0700200	K-AG	K-CK	129.101	3.02467	66.0629	5.42092	5.82217e-18	1.23089e-16	Y
Os12g0107700	K-AG	K-CK	44.0146	248.857	146.436	-2.5072	5.83737e-18	1.23288e-16	Y
Os05g0157200	K-AG	K-CK	2994.11	1554.98	2274.55	0.94473	5.91731e-18	1.24852e-16	N
Os03g0429000	K-AG	K-CK	6950.47	2699.71	4825.09	1.36455	6.06134e-18	1.27764e-16	Y
Os02g0738900	K-AG	K-CK	1587.06	2875.18	2231.12	-0.85677	6.15508e-18	1.29611e-16	N
Os05g0330600	K-AG	K-CK	898.95	2625.82	1762.39	-1.54772	6.5505e-18	1.37801e-16	Y
Os03g0809400	K-AG	K-CK	243.612	583.822	413.717	-1.25896	6.96702e-18	1.46418e-16	Y
Os01g0976800	K-AG	K-CK	366.63	845.842	606.236	-1.20426	7.04963e-18	1.48007e-16	Y
Os08g0494300	K-AG	K-CK	839.144	406.456	622.8	1.04519	7.16828e-18	1.50242e-16	Y
Os03g0691500	K-AG	K-CK	127.463	538.585	333.024	-2.07466	7.17023e-18	1.50242e-16	Y
Os11g0120200	K-AG	K-CK	45.5979	269.609	157.603	-2.56914	7.19471e-18	1.50606e-16	Y
Os12g0178100	K-AG	K-CK	1012.53	1856.21	1434.37	-0.875098	7.50591e-18	1.56966e-16	N
Os01g0823100	K-AG	K-CK	429.489	1135.87	782.68	-1.40147	7.57945e-18	1.58348e-16	Y
Os07g0123900	K-AG	K-CK	1106.33	541.798	824.066	1.0294	7.62823e-18	1.5921e-16	Y
Os01g0131300	K-AG	K-CK	1764.19	3296.06	2530.13	-0.902097	7.81576e-18	1.62964e-16	N
Os06g0695300	K-AG	K-CK	14.5875	210.16	112.374	-3.85069	7.88662e-18	1.6428e-16	Y
Os12g0170100	K-AG	K-CK	1639.77	2869.78	2254.77	-0.807797	8.00488e-18	1.6658e-16	N
Os05g0138300	K-AG	K-CK	3908.28	1829.77	2869.02	1.09508	8.12679e-18	1.68951e-16	Y
Os08g0398400	K-AG	K-CK	2478.73	1419.51	1949.12	0.804127	8.51668e-18	1.76884e-16	N
Os07g0468100	K-AG	K-CK	21.1083	160.606	90.857	-2.92605	8.97819e-18	1.86286e-16	Y
Os01g0210500	K-AG	K-CK	617.338	1291.58	954.457	-1.0639	9.50701e-18	1.97066e-16	Y
Os03g0792600	K-AG	K-CK	268.124	666.948	467.536	-1.31252	9.83707e-18	2.03709e-16	Y
Os03g0223000	K-AG	K-CK	5888.85	3321.94	4605.4	0.826137	1.00363e-17	2.07632e-16	N
Os04g0599700	K-AG	K-CK	370.4	888.286	629.343	-1.26188	1.00807e-17	2.08348e-16	Y
Os05g0140100	K-AG	K-CK	761.928	331.408	546.668	1.2003	1.01689e-17	2.09965e-16	Y
Os04g0607150	K-AG	K-CK	51.7121	235.68	143.696	-2.19044	1.04789e-17	2.16157e-16	Y
Os06g0653000	K-AG	K-CK	6776.33	3971.21	5373.77	0.771066	1.05789e-17	2.18008e-16	N
Os02g0817700	K-AG	K-CK	14098.7	21855.7	17977.2	-0.632486	1.07069e-17	2.20432e-16	N
Os03g0758800	K-AG	K-CK	5207.91	8687.87	6947.89	-0.738301	1.08935e-17	2.24056e-16	N
Os07g0635900	K-AG	K-CK	1128.25	553.676	840.961	1.02813	1.18639e-17	2.43779e-16	Y
Os05g0104650	K-AG	K-CK	487.692	950.99	719.341	-0.963276	1.20924e-17	2.48233e-16	N
Os08g0520850	K-AG	K-CK	105.604	341.763	223.684	-1.69473	1.21531e-17	2.49239e-16	Y
Os05g0509200	K-AG	K-CK	7241.71	4551.4	5896.56	0.669831	1.31667e-17	2.69766e-16	N
Os05g0457800	K-AG	K-CK	126.027	391.165	258.596	-1.63054	1.33213e-17	2.7267e-16	Y
Os03g0106400	K-AG	K-CK	271.357	646.175	458.766	-1.25076	1.34005e-17	2.74026e-16	Y
Os06g0167500	K-AG	K-CK	2142.87	1190.14	1666.51	0.849096	1.38513e-17	2.82973e-16	N
Os12g0581800	K-AG	K-CK	126.828	374.775	250.802	-1.56187	1.42887e-17	2.91627e-16	Y
Os08g0365900	K-AG	K-CK	355.604	777.267	566.436	-1.12988	1.45734e-17	2.97151e-16	Y
Os02g0648000	K-AG	K-CK	222.136	33.4808	127.808	2.7401	1.55789e-17	3.17349e-16	Y
Os11g0455800	K-AG	K-CK	17070.8	9319.32	13195.1	0.873358	1.56408e-17	3.18304e-16	N
Os07g0450000	K-AG	K-CK	404.888	946.963	675.926	-1.22605	1.57926e-17	3.21086e-16	Y
Os01g0139200	K-AG	K-CK	8459.06	4640.53	6549.8	0.866273	1.60143e-17	3.25281e-16	N
Os02g0606700	K-AG	K-CK	119.836	532.262	326.049	-2.15175	1.63112e-17	3.30996e-16	Y
Os03g0802700	K-AG	K-CK	1525.38	2763.02	2144.2	-0.857007	1.64063e-17	3.32608e-16	N
Os01g0223200	K-AG	K-CK	585.89	227.866	406.878	1.36435	1.68494e-17	3.41265e-16	Y
Os09g0434500	K-AG	K-CK	11143.4	18234.4	14688.9	-0.710469	1.75315e-17	3.54741e-16	N
Os05g0569500	K-AG	K-CK	161.333	2029.07	1095.2	-3.65141	1.80491e-17	3.64867e-16	Y
Os11g0470500	K-AG	K-CK	99.229	6.16199	52.6955	3.98534	1.80861e-17	3.65268e-16	Y
Os02g0814700	K-AG	K-CK	2560.72	4589.15	3574.93	-0.841925	1.81521e-17	3.66252e-16	N
Os03g0781501	K-AG	K-CK	1325.63	3196.24	2260.93	-1.26992	1.83083e-17	3.69052e-16	Y
Os02g0506500	K-AG	K-CK	3086.26	1876.41	2481.33	0.71783	1.84851e-17	3.72263e-16	N
Os04g0572400	K-AG	K-CK	346.03	84.504	215.267	2.03777	1.87091e-17	3.76417e-16	Y
Os07g0608200	K-AG	K-CK	273.202	785.468	529.335	-1.52669	1.88909e-17	3.79714e-16	Y
Os07g0665900	K-AG	K-CK	228.852	591.207	410.029	-1.37039	1.89505e-17	3.80216e-16	Y
Os09g0509800	K-AG	K-CK	482.803	1205.99	844.396	-1.32225	1.89517e-17	3.80216e-16	Y
Os02g0829800	K-AG	K-CK	218.328	584.348	401.338	-1.42049	2.05037e-17	4.10964e-16	Y
Os03g0642900	K-AG	K-CK	579.905	235.495	407.7	1.29915	2.1819e-17	4.36916e-16	Y
Os04g0598200	K-AG	K-CK	3273.73	5514.42	4394.07	-0.752433	2.20544e-17	4.41213e-16	N
Os07g0511000	K-AG	K-CK	3359.67	2032.42	2696.05	0.725302	2.53935e-17	5.07536e-16	N
Os12g0120000	K-AG	K-CK	41.8269	248.084	144.956	-2.55962	2.58632e-17	5.16437e-16	Y
Os06g0675700	K-AG	K-CK	6256.22	12587.9	9422.04	-1.00891	2.59063e-17	5.16811e-16	Y
Os01g0223600	K-AG	K-CK	938.675	1664.32	1301.5	-0.825634	2.65987e-17	5.30127e-16	N
Os11g0588400	K-AG	K-CK	995.281	470.618	732.95	1.0811	2.71537e-17	5.40679e-16	Y
Os03g0773600	K-AG	K-CK	523.53	1030.42	776.977	-0.976628	2.75845e-17	5.48742e-16	N
Os12g0210800	K-AG	K-CK	406.558	904.727	655.643	-1.15445	2.81248e-17	5.58966e-16	Y
Os09g0473600	K-AG	K-CK	335.444	96.7691	216.107	1.79729	2.87023e-17	5.6991e-16	Y
Os04g0679400	K-AG	K-CK	6504.99	3706.6	5105.79	0.811494	2.87708e-17	5.70737e-16	N
Os07g0141400	K-AG	K-CK	359.17	116.208	237.689	1.62577	3.04894e-17	6.04266e-16	Y
Os03g0295800	K-AG	K-CK	695.19	1493.69	1094.44	-1.10462	3.06888e-17	6.0765e-16	Y
Os05g0366600	K-AG	K-CK	358.311	867.086	612.699	-1.27387	3.11739e-17	6.1668e-16	Y
Os12g0578200	K-AG	K-CK	313.543	912.476	613.01	-1.54355	3.12271e-17	6.17157e-16	Y
Os09g0477700	K-AG	K-CK	222.14	567.135	394.638	-1.35173	3.2263e-17	6.37038e-16	Y
Os07g0147900	K-AG	K-CK	177.702	509.475	343.589	-1.52337	3.28438e-17	6.47902e-16	Y
Os02g0658800	K-AG	K-CK	1203.06	389.675	796.369	1.62756	3.36883e-17	6.63945e-16	Y
Os05g0559800	K-AG	K-CK	552.015	1794.59	1173.3	-1.7026	3.46738e-17	6.82732e-16	Y
Os06g0581300	K-AG	K-CK	414.693	908.923	661.808	-1.13243	3.79104e-17	7.45771e-16	Y
Os07g0412100	K-AG	K-CK	252.603	582.623	417.613	-1.20622	3.85435e-17	7.57523e-16	Y
Os08g0560300	K-AG	K-CK	420.014	123.692	271.853	1.7616	3.92303e-17	7.70306e-16	Y
Os04g0462500	K-AG	K-CK	1364.64	680.368	1022.5	1.00312	3.98054e-17	7.80877e-16	Y
Os03g0654400	K-AG	K-CK	2954.02	1621.42	2287.72	0.865187	4.02004e-17	7.87898e-16	N
Os01g0753800	K-AG	K-CK	938.206	418.176	678.191	1.16695	4.09929e-17	8.02689e-16	Y
Os02g0598200	K-AG	K-CK	153.302	469.988	311.645	-1.61335	4.12155e-17	8.06304e-16	Y
Os04g0485300	K-AG	K-CK	2773.65	5424.89	4099.27	-0.96803	4.1349e-17	8.08172e-16	N
Os02g0804100	K-AG	K-CK	1078.81	2122.62	1600.71	-0.97693	4.25569e-17	8.31014e-16	N
Os09g0376800	K-AG	K-CK	1797.51	944.254	1370.88	0.928451	4.30551e-17	8.39971e-16	N
Os01g0885300	K-AG	K-CK	4415.85	2439.26	3427.56	0.856532	4.39928e-17	8.57475e-16	N
Os03g0141000	K-AG	K-CK	2297.81	3931.42	3114.62	-0.774517	4.83986e-17	9.42485e-16	N
Os03g0339700	K-AG	K-CK	289.464	848.222	568.843	-1.55117	5.09907e-17	9.92052e-16	Y
Os01g0207400	K-AG	K-CK	558.816	224.456	391.636	1.31476	5.12664e-17	9.96502e-16	Y
Os06g0713000	K-AG	K-CK	975.371	485.586	730.478	1.00738	5.33924e-17	1.03688e-15	Y
Os12g0508200	K-AG	K-CK	238.956	57.7416	148.349	2.05031	5.42248e-17	1.05208e-15	Y
Os06g0603000	K-AG	K-CK	387.145	937.926	662.535	-1.27803	5.77495e-17	1.11944e-15	Y
Os03g0633800	K-AG	K-CK	2155.2	1113.24	1634.22	0.953654	6.07097e-17	1.17575e-15	N
Os05g0121800	K-AG	K-CK	149.477	419.014	284.246	-1.48568	6.10406e-17	1.18108e-15	Y
Os07g0550500	K-AG	K-CK	462.647	150.614	306.63	1.61743	6.19423e-17	1.19744e-15	Y
Os10g0340301	K-AG	K-CK	2030.83	940.813	1485.82	1.10926	6.59779e-17	1.27429e-15	Y
Os04g0580700	K-AG	K-CK	216.972	48.3583	132.665	2.16422	7.23507e-17	1.3961e-15	Y
Os02g0504700	K-AG	K-CK	157.867	29.1897	93.5284	2.42907	7.28879e-17	1.40519e-15	Y
Os08g0118900	K-AG	K-CK	321.431	739.071	530.251	-1.20035	7.32941e-17	1.41174e-15	Y
Os04g0106300	K-AG	K-CK	1238.18	2199.36	1718.77	-0.829277	8.22947e-17	1.58367e-15	N
Os07g0214300	K-AG	K-CK	44741.9	112433	78587.3	-1.32939	8.45564e-17	1.62572e-15	Y
Os03g0149200	K-AG	K-CK	3618.99	6319.24	4969.11	-0.804208	8.56606e-17	1.64546e-15	N
Os11g0151700	K-AG	K-CK	354.34	1018.83	686.584	-1.52477	8.66483e-17	1.66293e-15	Y
Os05g0197300	K-AG	K-CK	43.0743	265.748	154.411	-2.63399	8.73274e-17	1.67445e-15	Y
Os07g0215500	K-AG	K-CK	24447	59174.2	41810.6	-1.27537	8.9141e-17	1.70768e-15	Y
Os04g0206200	K-AG	K-CK	2918.58	5419.16	4168.87	-0.892714	8.96806e-17	1.71647e-15	N
Os01g0544450	K-AG	K-CK	106.337	2112.09	1109.21	-4.30987	9.04147e-17	1.72762e-15	Y
Os04g0432000	K-AG	K-CK	1487.93	3113.67	2300.8	-1.06456	9.04263e-17	1.72762e-15	Y
Os06g0352900	K-AG	K-CK	2214.67	1234.27	1724.47	0.842991	1.01206e-16	1.93184e-15	N
Os03g0152000	K-AG	K-CK	1657.07	570.641	1113.85	1.53766	1.01454e-16	1.93482e-15	Y
Os04g0574200	K-AG	K-CK	1533.32	2564	2048.66	-0.741433	1.02721e-16	1.95723e-15	N
Os04g0511200	K-AG	K-CK	1684.7	3799.67	2742.18	-1.17395	1.06055e-16	2.01895e-15	Y
Os01g0580800	K-AG	K-CK	544.751	1339.72	942.236	-1.30021	1.09963e-16	2.09147e-15	Y
Os07g0581300	K-AG	K-CK	1391.39	775.943	1083.67	0.841994	1.11678e-16	2.12218e-15	N
Os01g0823400	K-AG	K-CK	278.519	75.2814	176.9	1.89007	1.14008e-16	2.16453e-15	Y
Os10g0394400	K-AG	K-CK	1462.56	794.617	1128.59	0.879786	1.18714e-16	2.25185e-15	N
Os01g0711400	K-AG	K-CK	14473.4	7667.92	11070.6	0.91661	1.19058e-16	2.25636e-15	N
Os06g0705400	K-AG	K-CK	174.873	2513.79	1344.33	-3.84546	1.26206e-16	2.3897e-15	Y
Os04g0511700	K-AG	K-CK	83.2541	390.872	237.063	-2.23553	1.26638e-16	2.39573e-15	Y
Os01g0766900	K-AG	K-CK	1153.09	530.819	841.953	1.11932	1.26889e-16	2.39835e-15	Y
Os03g0135550	K-AG	K-CK	1081.33	321.717	701.525	1.75063	1.36322e-16	2.57436e-15	Y
Os04g0631800	K-AG	K-CK	1316.93	427.52	872.228	1.62305	1.46457e-16	2.76328e-15	Y
Os02g0107800	K-AG	K-CK	333.532	82.432	207.982	2.01884	1.49974e-16	2.82712e-15	Y
Os03g0128866	K-AG	K-CK	395.04	835.097	615.069	-1.08084	1.57359e-16	2.96371e-15	Y
Os03g0391700	K-AG	K-CK	3161.3	1898.88	2530.09	0.735513	1.60497e-16	3.02013e-15	N
Os03g0212600	K-AG	K-CK	38.6327	241.295	139.964	-2.64449	1.64344e-16	3.08978e-15	Y
Os02g0767600	K-AG	K-CK	165.142	483.423	324.282	-1.55319	1.65457e-16	3.10795e-15	Y
Os10g0551700	K-AG	K-CK	256.901	63.0802	159.991	2.02889	1.69676e-16	3.18438e-15	Y
Os01g0309900	K-AG	K-CK	1608.31	2910.32	2259.31	-0.856126	1.70072e-16	3.18668e-15	N
Os03g0128700	K-AG	K-CK	8768.38	18101.2	13434.8	-1.04584	1.70099e-16	3.18668e-15	Y
Os05g0565100	K-AG	K-CK	271.487	78.6889	175.088	1.78814	1.74692e-16	3.26985e-15	Y
Os06g0233800	K-AG	K-CK	129.11	359.309	244.209	-1.4773	1.7562e-16	3.28433e-15	Y
Os04g0578000	K-AG	K-CK	252.13	60.6971	156.414	2.05253	1.80048e-16	3.36418e-15	Y
Os07g0534700	K-AG	K-CK	466.218	177.777	321.998	1.39223	1.85459e-16	3.46223e-15	Y
Os06g0326500	K-AG	K-CK	405.687	946.796	676.242	-1.22293	1.90728e-16	3.55746e-15	Y
Os02g0671200	K-AG	K-CK	257.312	598.052	427.682	-1.21663	1.91514e-16	3.56899e-15	Y
Os06g0496800	K-AG	K-CK	216.726	54.9147	135.82	1.97652	1.96913e-16	3.66639e-15	Y
Os01g0843700	K-AG	K-CK	32.3757	204.739	118.557	-2.65359	2.00028e-16	3.72112e-15	Y
Os11g0153400	K-AG	K-CK	268.256	75.5357	171.896	1.8271	2.02004e-16	3.75459e-15	Y
Os05g0491000	K-AG	K-CK	566.238	177.102	371.67	1.67397	2.1357e-16	3.96608e-15	Y
Os10g0452500	K-AG	K-CK	26.5859	167.499	97.0422	-2.64735	2.14672e-16	3.98307e-15	Y
Os01g0606400	K-AG	K-CK	176.322	38.8621	107.592	2.17751	2.22944e-16	4.13293e-15	Y
Os06g0318500	K-AG	K-CK	25.3743	171.43	98.4023	-2.74259	2.35543e-16	4.36268e-15	Y
Os03g0859900	K-AG	K-CK	110.964	12.1552	61.5597	3.1966	2.39144e-16	4.42553e-15	Y
Os04g0487300	K-AG	K-CK	526.255	1037.02	781.638	-0.977549	2.39445e-16	4.42723e-15	N
Os02g0139200	K-AG	K-CK	830.1	1585.68	1207.89	-0.934277	2.43246e-16	4.4936e-15	N
Os06g0543200	K-AG	K-CK	562.109	208.513	385.311	1.43249	2.56705e-16	4.7381e-15	Y
Os10g0479500	K-AG	K-CK	109.597	404.736	257.167	-1.88444	2.60845e-16	4.81034e-15	Y
Os09g0502100	K-AG	K-CK	1460.45	3375.58	2418.02	-1.20958	2.61636e-16	4.82073e-15	Y
Os02g0706500	K-AG	K-CK	196.124	582.486	389.305	-1.56775	2.80435e-16	5.16263e-15	Y
Os01g0152900	K-AG	K-CK	925.078	1848.85	1386.96	-0.999174	2.85551e-16	5.25225e-15	N
Os01g0182600	K-AG	K-CK	11650.8	7501.86	9576.35	0.635123	2.88614e-16	5.30399e-15	N
Os04g0422500	K-AG	K-CK	212.09	639.063	425.576	-1.59384	2.94623e-16	5.40974e-15	Y
Os09g0553200	K-AG	K-CK	16602.2	10497.2	13549.7	0.661377	2.96924e-16	5.44728e-15	N
Os03g0745600	K-AG	K-CK	335.155	934.233	634.694	-1.48102	2.98873e-16	5.47831e-15	Y
Os12g0167700	K-AG	K-CK	84.2891	322.927	203.608	-1.93514	2.99172e-16	5.47905e-15	Y
Os05g0459400	K-AG	K-CK	118.426	545.004	331.715	-2.20088	2.99722e-16	5.48439e-15	Y
Os02g0556800	K-AG	K-CK	204.103	508.952	356.528	-1.31748	3.01688e-16	5.51562e-15	Y
Os10g0563700	K-AG	K-CK	3593.75	5738.67	4666.21	-0.675238	3.02813e-16	5.53142e-15	N
Os03g0253200	K-AG	K-CK	517.549	133.123	325.336	1.96259	3.09033e-16	5.64018e-15	Y
Os01g0579600	K-AG	K-CK	697.199	300.554	498.877	1.21498	3.11822e-16	5.68619e-15	Y
Os03g0209500	K-AG	K-CK	483.744	998.027	740.885	-1.04417	3.16326e-16	5.76337e-15	Y
Os07g0207100	K-AG	K-CK	932.958	463.172	698.065	1.01087	3.18032e-16	5.7895e-15	Y
Os05g0296530	K-AG	K-CK	357.027	781.943	569.485	-1.13311	3.30656e-16	6.01414e-15	Y
Os10g0483500	K-AG	K-CK	54.7502	232.61	143.68	-2.0803	3.33673e-16	6.06382e-15	Y
Os03g0722400	K-AG	K-CK	881.042	1617.58	1249.31	-0.876536	3.35082e-16	6.08421e-15	N
Os09g0127700	K-AG	K-CK	46.6623	268.299	157.48	-2.52221	3.35806e-16	6.09215e-15	Y
Os06g0711900	K-AG	K-CK	2360.94	1240.88	1800.91	0.9276	3.48851e-16	6.32341e-15	N
Os10g0555900	K-AG	K-CK	1542.46	3305.64	2424.05	-1.09909	3.59666e-16	6.51388e-15	Y
Os01g0892800	K-AG	K-CK	23.6874	151.667	87.677	-2.66865	3.61757e-16	6.54617e-15	Y
Os01g0900800	K-AG	K-CK	826.977	1559.26	1193.12	-0.914944	3.73462e-16	6.75221e-15	N
Os11g0701800	K-AG	K-CK	56245.3	3215.52	29730.4	4.12867	3.80935e-16	6.88147e-15	Y
Os01g0351200	K-AG	K-CK	48.71	231.437	140.074	-2.25148	3.81707e-16	6.88955e-15	Y
Os02g0478700	K-AG	K-CK	1875.91	3179.68	2527.8	-0.761466	3.92774e-16	7.08328e-15	N
Os03g0769600	K-AG	K-CK	350.902	931.843	641.373	-1.4114	3.95475e-16	7.12593e-15	Y
Os06g0724900	K-AG	K-CK	472.63	173.141	322.886	1.4459	3.97697e-16	7.1599e-15	Y
Os09g0484800	K-AG	K-CK	88.3652	309.942	199.154	-1.80761	3.99578e-16	7.18767e-15	Y
Os03g0726200	K-AG	K-CK	454.582	1208.77	831.674	-1.41284	4.20675e-16	7.56076e-15	Y
Os08g0357300	K-AG	K-CK	351.713	117.526	234.619	1.58114	4.40772e-16	7.91524e-15	Y
Os12g0616000	K-AG	K-CK	35.6476	222.083	128.865	-2.63992	4.59018e-16	8.23594e-15	Y
Os09g0507800	K-AG	K-CK	7550.15	11670.8	9610.47	-0.62839	4.76065e-16	8.53459e-15	N
Os07g0549900	K-AG	K-CK	149.781	408.413	279.097	-1.44683	4.76824e-16	8.53898e-15	Y
Os10g0116800	K-AG	K-CK	3049.63	407.572	1728.6	2.90404	4.77114e-16	8.53898e-15	Y
Os03g0138500	K-AG	K-CK	143.265	549.282	346.274	-1.94181	5.04338e-16	9.01861e-15	Y
Os02g0178100	K-AG	K-CK	351.05	795.482	573.266	-1.17998	5.14283e-16	9.18869e-15	Y
Os10g0544500	K-AG	K-CK	3306.56	1988.66	2647.61	0.733809	5.17133e-16	9.23185e-15	N
Os01g0860300	K-AG	K-CK	1126.1	2146.01	1636.06	-0.930374	5.2494e-16	9.35846e-15	N
Os03g0112950	K-AG	K-CK	110.688	447.953	279.321	-2.02078	5.25107e-16	9.35846e-15	Y
Os01g0721900	K-AG	K-CK	3740.6	6570.27	5155.44	-0.812672	5.55806e-16	9.89638e-15	N
Os03g0283600	K-AG	K-CK	1009.86	1776	1392.93	-0.814881	5.56223e-16	9.89638e-15	N
Os02g0594651	K-AG	K-CK	1176.48	436.798	806.638	1.4307	5.56814e-16	9.89861e-15	Y
Os07g0222000	K-AG	K-CK	831.094	2260.31	1545.7	-1.44478	5.80279e-16	1.03071e-14	Y
Os01g0305200	K-AG	K-CK	377.502	984.03	680.766	-1.38459	5.85338e-16	1.03883e-14	Y
Os03g0251500	K-AG	K-CK	283.662	664.133	473.898	-1.22806	5.98532e-16	1.06136e-14	Y
Os01g0793900	K-AG	K-CK	696.312	231.262	463.787	1.59061	6.03896e-16	1.06997e-14	Y
Os09g0383300	K-AG	K-CK	74.171	368.589	221.38	-2.3135	6.0503e-16	1.07109e-14	Y
Os03g0703300	K-AG	K-CK	372.885	972.184	672.534	-1.3825	6.07442e-16	1.07446e-14	Y
Os11g0454200	K-AG	K-CK	203.343	1669.91	936.628	-3.03682	6.10302e-16	1.07862e-14	Y
Os05g0139100	K-AG	K-CK	906.692	456.457	681.575	0.98928	6.12798e-16	1.08213e-14	N
Os01g0652600	K-AG	K-CK	14806.4	8800.87	11803.6	0.750581	6.19125e-16	1.0924e-14	N
Os02g0791300	K-AG	K-CK	352.691	91.1576	221.924	1.95777	6.1981e-16	1.0927e-14	Y
Os08g0542700	K-AG	K-CK	520.065	192.252	356.159	1.43686	6.35801e-16	1.11996e-14	Y
Os03g0703000	K-AG	K-CK	10001.4	15258.1	12629.7	-0.609413	6.61503e-16	1.16427e-14	N
Os02g0734600	K-AG	K-CK	2461.69	1486	1973.84	0.728013	6.69555e-16	1.17746e-14	N
Os04g0534600	K-AG	K-CK	7.93885	99.6015	53.7702	-3.63874	6.70116e-16	1.17747e-14	Y
Os01g0687800	K-AG	K-CK	389.191	817.325	603.258	-1.07076	6.71991e-16	1.17903e-14	Y
Os01g0525800	K-AG	K-CK	1275.1	664.281	969.692	0.9418	6.72112e-16	1.17903e-14	N
Os06g0175500	K-AG	K-CK	5296.25	3100.67	4198.46	0.772187	6.92095e-16	1.21308e-14	N
Os01g0864300	K-AG	K-CK	174.854	9.14683	92.0004	4.26328	7.07133e-16	1.23842e-14	Y
Os02g0511600	K-AG	K-CK	1152.93	582.26	867.594	0.986966	7.16678e-16	1.2541e-14	N
Os08g0518100	K-AG	K-CK	1536.28	797.26	1166.77	0.945691	7.29221e-16	1.27499e-14	N
Os08g0508500	K-AG	K-CK	848.279	407.3	627.789	1.05836	7.31389e-16	1.27773e-14	Y
Os01g0393100	K-AG	K-CK	341.313	1002.55	671.931	-1.55666	7.46328e-16	1.30276e-14	Y
Os02g0266800	K-AG	K-CK	1353.12	602.144	977.632	1.1688	7.60254e-16	1.32598e-14	Y
Os06g0228200	K-AG	K-CK	1281.21	532.788	906.998	1.26507	8.00724e-16	1.3949e-14	Y
Os01g0727500	K-AG	K-CK	391.736	901.265	646.5	-1.2031	8.01085e-16	1.3949e-14	Y
Os05g0513800	K-AG	K-CK	1120.71	2008	1564.35	-0.841577	8.33583e-16	1.4503e-14	N
Os06g0698300	K-AG	K-CK	85.1255	443.191	264.158	-2.37258	8.39194e-16	1.45886e-14	Y
Os07g0624600	K-AG	K-CK	63.3318	253.413	158.372	-2.00789	8.45829e-16	1.4692e-14	Y
Os05g0130600	K-AG	K-CK	170.048	31.9635	101.006	2.40587	8.72601e-16	1.51446e-14	Y
Os04g0642100	K-AG	K-CK	159.461	522.801	341.131	-1.71405	9.03557e-16	1.5669e-14	Y
Os09g0426100	K-AG	K-CK	111.477	10.6016	61.0392	3.38019	9.09091e-16	1.57521e-14	Y
Os07g0659500	K-AG	K-CK	393.686	1074.02	733.852	-1.44822	9.15991e-16	1.58588e-14	Y
Os05g0562200	K-AG	K-CK	21025.1	12866.8	16946	0.708443	9.25984e-16	1.60187e-14	N
Os02g0316900	K-AG	K-CK	2204.32	1234.99	1719.66	0.836512	9.4102e-16	1.62656e-14	N
Os07g0409100	K-AG	K-CK	4650.89	2821.25	3736.07	0.721552	9.4459e-16	1.6314e-14	N
Os09g0556800	K-AG	K-CK	71.1008	346.219	208.66	-2.28677	9.46409e-16	1.63321e-14	Y
Os02g0667300	K-AG	K-CK	1168.26	538.61	853.437	1.11788	9.47882e-16	1.63442e-14	Y
Os08g0292900	K-AG	K-CK	484.451	185.417	334.934	1.38582	9.82211e-16	1.69224e-14	Y
Os05g0579300	K-AG	K-CK	95.4063	313.739	204.573	-1.71485	9.97396e-16	1.71701e-14	Y
Os06g0711700	K-AG	K-CK	23.2823	151.333	87.3074	-2.7104	1.0195e-15	1.75363e-14	Y
Os10g0111700	K-AG	K-CK	1325.65	700.361	1013	0.920565	1.02243e-15	1.75726e-14	N
Os01g0214200	K-AG	K-CK	1939.25	1033.73	1486.49	0.907245	1.05242e-15	1.80733e-14	N
Os03g0374500	K-AG	K-CK	869.276	266.275	567.776	1.70721	1.05456e-15	1.80955e-14	Y
Os01g0897600	K-AG	K-CK	2158.89	4329.4	3244.15	-1.00375	1.05883e-15	1.8154e-14	Y
Os06g0288300	K-AG	K-CK	43.5282	190.077	116.802	-2.1246	1.0655e-15	1.82537e-14	Y
Os02g0793900	K-AG	K-CK	1351.41	2899.06	2125.24	-1.10195	1.06706e-15	1.82656e-14	Y
Os02g0508100	K-AG	K-CK	195.016	488.345	341.68	-1.32617	1.06856e-15	1.82765e-14	Y
Os04g0620000	K-AG	K-CK	29815.4	20204	25009.7	0.561437	1.0913e-15	1.86506e-14	N
Os01g0112000	K-AG	K-CK	1506.65	676.58	1091.61	1.15605	1.09936e-15	1.87732e-14	Y
Os07g0170300	K-AG	K-CK	2597.56	4314.32	3455.94	-0.732056	1.11961e-15	1.91036e-14	N
Os12g0244100	K-AG	K-CK	5209.58	10840.4	8024.96	-1.05741	1.13017e-15	1.92683e-14	Y
Os12g0235200	K-AG	K-CK	1123.85	540.386	832.12	1.05793	1.13812e-15	1.93882e-14	Y
Os10g0513300	K-AG	K-CK	1385.75	705.587	1045.67	0.972744	1.17199e-15	1.99492e-14	N
Os01g0896400	K-AG	K-CK	115.17	463.061	289.116	-2.01178	1.18383e-15	2.01346e-14	Y
Os12g0127100	K-AG	K-CK	19.0318	123.946	71.4889	-2.70581	1.23144e-15	2.09275e-14	Y
Os04g0599900	K-AG	K-CK	13510.9	8174.24	10842.6	0.725059	1.25516e-15	2.13071e-14	N
Os04g0573900	K-AG	K-CK	248.314	77.5956	162.955	1.67829	1.25578e-15	2.13071e-14	Y
Os07g0185200	K-AG	K-CK	3330.44	2063.43	2696.93	0.690568	1.29146e-15	2.1895e-14	N
Os06g0651200	K-AG	K-CK	13.7415	126.416	70.0789	-3.19541	1.2932e-15	2.1907e-14	Y
Os03g0170600	K-AG	K-CK	1621.69	718.014	1169.85	1.1761	1.31174e-15	2.22034e-14	Y
Os06g0600301	K-AG	K-CK	57.0251	224.223	140.624	-1.98059	1.32877e-15	2.24736e-14	Y
Os05g0376600	K-AG	K-CK	40.1438	184.914	112.529	-2.20976	1.34568e-15	2.27415e-14	Y
Os09g0470500	K-AG	K-CK	1383.48	2587.91	1985.7	-0.902943	1.35475e-15	2.28766e-14	N
Os02g0152400	K-AG	K-CK	4218.17	2245.03	3231.6	0.909557	1.3655e-15	2.30398e-14	N
Os06g0598800	K-AG	K-CK	394.815	147.567	271.191	1.41848	1.38172e-15	2.32949e-14	Y
Os04g0616300	K-AG	K-CK	1826.43	819.86	1323.14	1.15484	1.38314e-15	2.33005e-14	Y
Os01g0908600	K-AG	K-CK	116.775	331.06	223.917	-1.50453	1.45644e-15	2.45158e-14	Y
Os03g0803500	K-AG	K-CK	390.259	984.152	687.205	-1.33498	1.45836e-15	2.45287e-14	Y
Os07g0666900	K-AG	K-CK	2714.8	1665.67	2190.23	0.704988	1.48795e-15	2.50065e-14	N
Os06g0526600	K-AG	K-CK	578.071	1198.79	888.431	-1.05259	1.51138e-15	2.53802e-14	Y
Os04g0592600	K-AG	K-CK	1201.09	2167.25	1684.17	-0.852064	1.52579e-15	2.56018e-14	N
Os02g0709300	K-AG	K-CK	257.735	709.456	483.595	-1.46344	1.5845e-15	2.65661e-14	Y
Os11g0184800	K-AG	K-CK	504.966	165.529	335.247	1.6069	1.60397e-15	2.68712e-14	Y
Os02g0193600	K-AG	K-CK	31.2941	271.91	151.602	-3.11916	1.6141e-15	2.70196e-14	Y
Os01g0725800	K-AG	K-CK	990.773	1761.92	1376.34	-0.830389	1.64037e-15	2.74377e-14	N
Os03g0351800	K-AG	K-CK	1830.51	978.868	1404.69	0.903365	1.68513e-15	2.81643e-14	N
Os03g0408300	K-AG	K-CK	3526.05	5470.17	4498.11	-0.633542	1.75753e-15	2.93511e-14	N
Os02g0252200	K-AG	K-CK	32.4325	259.428	145.93	-2.99349	1.84116e-15	3.07236e-14	Y
Os10g0109900	K-AG	K-CK	68.9362	248.044	158.49	-1.85042	1.84685e-15	3.07944e-14	Y
Os03g0861300	K-AG	K-CK	6.24763	94.2352	50.2414	-3.92137	1.86289e-15	3.10375e-14	Y
Os01g0170051	K-AG	K-CK	41.9704	221.473	131.722	-2.39837	1.94736e-15	3.24193e-14	Y
Os11g0672400	K-AG	K-CK	285.232	88.4249	186.828	1.69004	1.99667e-15	3.32142e-14	Y
Os06g0351500	K-AG	K-CK	145.229	20.3431	82.7863	2.83442	2.00936e-15	3.33991e-14	Y
Os10g0189100	K-AG	K-CK	1758.35	2887.32	2322.83	-0.715397	2.01865e-15	3.35273e-14	N
Os03g0761000	K-AG	K-CK	90.4107	317.482	203.946	-1.81303	2.06297e-15	3.42366e-14	Y
Os05g0235800	K-AG	K-CK	111.889	2222.61	1167.25	-4.31001	2.07406e-15	3.43937e-14	Y
Os01g0744200	K-AG	K-CK	204.833	43.4842	124.159	2.23774	2.09693e-15	3.47458e-14	Y
Os07g0573900	K-AG	K-CK	9688.51	5643.33	7665.92	0.779535	2.13904e-15	3.5416e-14	N
Os09g0494200	K-AG	K-CK	2887.21	1756.18	2321.69	0.71714	2.14598e-15	3.55032e-14	N
Os07g0641200	K-AG	K-CK	1339.68	765.021	1052.35	0.808367	2.18616e-15	3.61398e-14	N
Os08g0391300	K-AG	K-CK	522.872	201.879	362.375	1.37335	2.20987e-15	3.65033e-14	Y
Os09g0479900	K-AG	K-CK	877.998	290.747	584.373	1.59647	2.22177e-15	3.66712e-14	Y
Os08g0434700	K-AG	K-CK	840.116	390.681	615.398	1.10486	2.2252e-15	3.66994e-14	Y
Os12g0273700	K-AG	K-CK	99.2964	386.936	243.116	-1.96409	2.259e-15	3.7228e-14	Y
Os01g0928000	K-AG	K-CK	314.851	838.352	576.601	-1.41513	2.29734e-15	3.78304e-14	Y
Os06g0137166	K-AG	K-CK	1766.99	1021.17	1394.08	0.791313	2.36724e-15	3.89512e-14	N
Os01g0136100	K-AG	K-CK	250.924	793.325	522.125	-1.66167	2.51938e-15	4.14225e-14	Y
Os03g0329200	K-AG	K-CK	592.867	1197.32	895.091	-1.01337	2.57639e-15	4.2327e-14	Y
Os03g0103400	K-AG	K-CK	141.207	24.4158	82.8112	2.54	2.58383e-15	4.24164e-14	Y
Os01g0248900	K-AG	K-CK	4.05034	125.989	65.0199	-4.96951	2.58799e-15	4.24518e-14	Y
Os04g0661300	K-AG	K-CK	924.13	1771.91	1348.02	-0.939875	2.6766e-15	4.38714e-14	N
Os11g0454300	K-AG	K-CK	795.44	5008.64	2902.04	-2.65448	2.72057e-15	4.45577e-14	Y
Os12g0136500	K-AG	K-CK	27713.4	16718.7	22216.1	0.729149	2.75789e-15	4.51341e-14	N
Os05g0443500	K-AG	K-CK	3954.25	2398.4	3176.32	0.721334	2.87433e-15	4.70035e-14	N
Os01g0748000	K-AG	K-CK	136.164	491.35	313.757	-1.85435	2.88022e-15	4.70635e-14	Y
Os05g0489600	K-AG	K-CK	68008.5	44895	56451.7	0.599151	2.9667e-15	4.84394e-14	N
Os01g0869300	K-AG	K-CK	51.0149	241.981	146.498	-2.2437	2.97106e-15	4.84733e-14	Y
Os01g0259600	K-AG	K-CK	1229.75	2235.99	1732.87	-0.86294	3.04106e-15	4.95772e-14	N
Os03g0294650	K-AG	K-CK	29.5822	227.143	128.363	-2.93656	3.11619e-15	5.07631e-14	Y
Os03g0262500	K-AG	K-CK	2863.09	1756.6	2309.85	0.704978	3.12496e-15	5.08669e-14	N
Os10g0431900	K-AG	K-CK	316.549	100.71	208.63	1.65523	3.19397e-15	5.19504e-14	Y
Os03g0852900	K-AG	K-CK	566.066	1095.87	830.969	-0.953028	3.27133e-15	5.31679e-14	N
Os02g0702600	K-AG	K-CK	253.284	566.096	409.69	-1.16181	3.2759e-15	5.32014e-14	Y
Os05g0415200	K-AG	K-CK	519.297	234.655	376.976	1.14495	3.30384e-15	5.36142e-14	Y
Os01g0660200	K-AG	K-CK	442.143	967.859	705.001	-1.13076	3.4102e-15	5.52979e-14	Y
Os04g0685000	K-AG	K-CK	354.811	96.9506	225.881	1.86837	3.44968e-15	5.58953e-14	Y
Os09g0453700	K-AG	K-CK	74.8039	255.044	164.924	-1.76766	3.49075e-15	5.65176e-14	Y
Os12g0637400	K-AG	K-CK	124.045	0.932147	62.4887	7.09796	3.52097e-15	5.69634e-14	Y
Os10g0551900	K-AG	K-CK	103454	55369.6	79411.7	0.901842	3.54088e-15	5.72419e-14	N
Os11g0572301	K-AG	K-CK	668.349	320.184	494.267	1.06118	3.62224e-15	5.85127e-14	Y
Os04g0479000	K-AG	K-CK	88.3041	277.63	182.967	-1.64918	3.75362e-15	6.05686e-14	Y
Os04g0597866	K-AG	K-CK	81.1263	444.967	263.047	-2.45896	3.75522e-15	6.05686e-14	Y
Os03g0804400	K-AG	K-CK	1649.05	937.925	1293.49	0.814842	3.77482e-15	6.08386e-14	N
Os02g0771600	K-AG	K-CK	257.941	81.6244	169.783	1.6627	3.80252e-15	6.12385e-14	Y
Os02g0187100	K-AG	K-CK	638.678	1129.47	884.075	-0.822304	3.82232e-15	6.15107e-14	N
Os09g0542100	K-AG	K-CK	539.643	165.417	352.53	1.70276	3.93154e-15	6.32204e-14	Y
Os01g0849500	K-AG	K-CK	171.721	31.311	101.516	2.46605	3.94263e-15	6.33507e-14	Y
Os05g0127200	K-AG	K-CK	596.351	250.335	423.343	1.25213	3.95052e-15	6.34294e-14	Y
Os12g0117300	K-AG	K-CK	31.6435	155.999	93.8211	-2.30748	4.00825e-15	6.43078e-14	Y
Os01g0805400	K-AG	K-CK	205.691	584.149	394.92	-1.50391	4.04365e-15	6.48268e-14	Y
Os04g0472700	K-AG	K-CK	47.475	197.897	122.686	-2.05718	4.05206e-15	6.49124e-14	Y
Os03g0205400	K-AG	K-CK	183.849	429.912	306.881	-1.22591	4.09508e-15	6.55522e-14	Y
Os04g0654600	K-AG	K-CK	446.838	192.309	319.574	1.21599	4.11457e-15	6.58145e-14	Y
Os03g0146200	K-AG	K-CK	235.997	69.1809	152.589	1.77047	4.29927e-15	6.87171e-14	Y
Os02g0132200	K-AG	K-CK	105.432	377.052	241.242	-1.83726	4.33679e-15	6.92646e-14	Y
Os04g0510900	K-AG	K-CK	178.539	662.579	420.559	-1.89205	4.38751e-15	7.0022e-14	Y
Os11g0155600	K-AG	K-CK	1482.68	874.24	1178.46	0.762284	4.41765e-15	7.045e-14	N
Os11g0607200	K-AG	K-CK	565.229	256.753	410.991	1.13904	4.49539e-15	7.1636e-14	Y
Os05g0589200	K-AG	K-CK	1145.41	630.095	887.752	0.861616	4.52878e-15	7.2114e-14	N
Os04g0382300	K-AG	K-CK	1229.69	637.943	933.814	0.945855	4.60509e-15	7.32474e-14	N
Os09g0130800	K-AG	K-CK	3465.97	2092.44	2779.21	0.727886	4.60686e-15	7.32474e-14	N
Os08g0548300	K-AG	K-CK	2624.2	5166.11	3895.16	-0.977676	4.6404e-15	7.37254e-14	N
Os08g0465800	K-AG	K-CK	553.908	1075.36	814.635	-0.95811	4.64799e-15	7.37907e-14	N
Os01g0514600	K-AG	K-CK	1274.85	712.836	993.842	0.838935	4.92309e-15	7.80997e-14	N
Os04g0624701	K-AG	K-CK	18.8046	137.944	78.3743	-2.86868	5.04633e-15	7.99951e-14	Y
Os03g0249400	K-AG	K-CK	622.955	1224.79	923.873	-0.976132	5.19763e-15	8.23321e-14	N
Os01g0924900	K-AG	K-CK	2436.53	4216.25	3326.39	-0.791033	5.31948e-15	8.41992e-14	N
Os04g0667800	K-AG	K-CK	2162.69	1308.38	1735.53	0.724694	5.41452e-15	8.56398e-14	N
Os08g0141300	K-AG	K-CK	2731.95	1628.86	2180.41	0.745606	5.45649e-15	8.62394e-14	N
Os11g0432900	K-AG	K-CK	6989.82	12236.1	9612.97	-0.80794	5.54706e-15	8.76055e-14	N
Os11g0226933	K-AG	K-CK	1035.83	356.516	696.174	1.53674	5.76065e-15	9.09112e-14	Y
Os07g0689300	K-AG	K-CK	905.073	1727.02	1316.05	-0.932515	5.77967e-15	9.11436e-14	N
Os01g0625200	K-AG	K-CK	2911.61	5885.3	4398.45	-1.01575	5.81929e-15	9.17002e-14	Y
Os03g0842900	K-AG	K-CK	49.0894	273.399	161.244	-2.47308	5.9168e-15	9.31677e-14	Y
Os08g0546700	K-AG	K-CK	512.919	222.999	367.959	1.20128	5.94923e-15	9.36088e-14	Y
Os01g0973000	K-AG	K-CK	277.898	654.434	466.166	-1.236	6.04378e-15	9.50262e-14	Y
Os03g0821100	K-AG	K-CK	9.93818	113.498	61.7182	-3.52284	6.08631e-15	9.5624e-14	Y
Os07g0170800	K-AG	K-CK	205.877	571.423	388.65	-1.47492	6.11081e-15	9.59379e-14	Y
Os03g0286900	K-AG	K-CK	258.266	691.913	475.09	-1.42434	6.22532e-15	9.76634e-14	Y
Os03g0747100	K-AG	K-CK	6.89629	92.2603	49.5783	-3.73801	6.2415e-15	9.7845e-14	Y
Os11g0701000	K-AG	K-CK	90.2497	6.60313	48.4264	3.77041	6.42819e-15	1.00697e-13	Y
Os02g0778400	K-AG	K-CK	868.614	1739.38	1304	-1.00084	6.73896e-15	1.05488e-13	Y
Os03g0772300	K-AG	K-CK	1232.46	649.485	940.972	0.924362	6.76065e-15	1.05749e-13	N
Os02g0592833	K-AG	K-CK	422.904	153.387	288.146	1.46463	6.81475e-15	1.06517e-13	Y
Os10g0529800	K-AG	K-CK	4175.64	2454.66	3315.15	0.766583	6.85293e-15	1.06965e-13	N
Os01g0756200	K-AG	K-CK	1349.05	689.814	1019.43	0.967935	6.85348e-15	1.06965e-13	N
Os06g0270900	K-AG	K-CK	1420.1	2463.63	1941.87	-0.795165	6.93257e-15	1.0812e-13	N
Os03g0861400	K-AG	K-CK	848.638	304.042	576.34	1.48225	6.94947e-15	1.08304e-13	Y
Os02g0321900	K-AG	K-CK	2715.56	4936.11	3825.83	-0.862219	7.0424e-15	1.09671e-13	N
Os10g0577400	K-AG	K-CK	72.2946	348.502	210.398	-2.27369	7.05917e-15	1.09852e-13	Y
Os02g0701300	K-AG	K-CK	208.059	528.993	368.526	-1.34591	7.09422e-15	1.10316e-13	Y
Os09g0426500	K-AG	K-CK	86.1332	1.68593	43.9096	5.59471	7.41219e-15	1.15177e-13	Y
Os06g0295600	K-AG	K-CK	163.711	34.1318	98.9212	2.26492	7.46703e-15	1.15944e-13	Y
Os04g0460300	K-AG	K-CK	1515.63	826.666	1171.15	0.874945	7.66498e-15	1.18931e-13	N
Os06g0731100	K-AG	K-CK	723.79	340.613	532.201	1.08579	7.75952e-15	1.2023e-13	Y
Os03g0708900	K-AG	K-CK	226.182	577.285	401.734	-1.34828	7.76006e-15	1.2023e-13	Y
Os01g0532800	K-AG	K-CK	125.64	416.616	271.128	-1.73007	7.92245e-15	1.22656e-13	Y
Os01g0231700	K-AG	K-CK	1162.63	1896.64	1529.64	-0.705939	8.01391e-15	1.23982e-13	N
Os03g0668900	K-AG	K-CK	180.52	432.123	306.322	-1.25909	8.17114e-15	1.26322e-13	Y
Os12g0438000	K-AG	K-CK	838.059	1803.31	1320.68	-1.10511	8.17837e-15	1.26342e-13	Y
Os02g0534800	K-AG	K-CK	1861.24	3525.42	2693.33	-0.921612	8.27118e-15	1.27683e-13	N
Os04g0689500	K-AG	K-CK	4398.81	2738.45	3568.63	0.684073	8.37368e-15	1.29171e-13	N
Os10g0370400	K-AG	K-CK	638.814	272.659	455.736	1.22677	8.56926e-15	1.32092e-13	Y
Os01g0579900	K-AG	K-CK	3500.67	2038.49	2769.58	0.780413	8.60448e-15	1.32539e-13	N
Os01g0793200	K-AG	K-CK	538.871	1061.98	800.426	-0.977966	8.62169e-15	1.32708e-13	N
Os02g0582100	K-AG	K-CK	1241.13	695.012	968.073	0.837057	8.67751e-15	1.3347e-13	N
Os01g0905800	K-AG	K-CK	319645	194263	256954	0.718464	8.95109e-15	1.37578e-13	N
Os02g0760500	K-AG	K-CK	3035.43	1736.41	2385.92	0.805784	8.97265e-15	1.3781e-13	N
Os09g0443800	K-AG	K-CK	196.698	44.1131	120.406	2.15385	9.04466e-15	1.38816e-13	Y
Os05g0111200	K-AG	K-CK	1397.43	3456.95	2427.19	-1.30741	9.18091e-15	1.40802e-13	Y
Os04g0625100	K-AG	K-CK	91.0423	281.929	186.485	-1.63076	9.18737e-15	1.40802e-13	Y
Os09g0560000	K-AG	K-CK	245.234	719.569	482.402	-1.55316	9.25912e-15	1.418e-13	Y
Os03g0689833	K-AG	K-CK	108.9	14.6131	61.7564	2.89033	9.43844e-15	1.44441e-13	Y
Os05g0367900	K-AG	K-CK	45.5893	223.267	134.428	-2.29493	9.61889e-15	1.47097e-13	Y
Os07g0671100	K-AG	K-CK	847.355	411.431	629.393	1.0414	9.72725e-15	1.48647e-13	Y
Os09g0392400	K-AG	K-CK	7321.97	4718.84	6020.4	0.633925	9.87814e-15	1.50844e-13	N
Os05g0410900	K-AG	K-CK	142.892	25.4179	84.1551	2.49288	9.90743e-15	1.51183e-13	Y
Os05g0319700	K-AG	K-CK	211.1	492.137	351.619	-1.21928	9.96917e-15	1.52016e-13	Y
Os07g0551300	K-AG	K-CK	1698.47	965.76	1332.11	0.813681	1.0015e-14	1.52605e-13	N
Os03g0787300	K-AG	K-CK	4026.34	2374.26	3200.3	0.761796	1.02304e-14	1.55775e-13	N
Os03g0229600	K-AG	K-CK	21.339	134.145	77.7422	-2.64645	1.0301e-14	1.56737e-13	Y
Os01g0841100	K-AG	K-CK	1364.29	671.731	1018.01	1.02342	1.05304e-14	1.60113e-13	Y
Os03g0819600	K-AG	K-CK	53.3903	204.466	128.928	-1.9314	1.07857e-14	1.63878e-13	Y
Os01g0101800	K-AG	K-CK	11.1546	109.342	60.2485	-3.28145	1.08876e-14	1.65308e-13	Y
Os02g0131300	K-AG	K-CK	19767.2	12805.2	16286.2	0.626337	1.10149e-14	1.67121e-13	N
Os12g0529800	K-AG	K-CK	45.061	208.786	126.924	-2.20238	1.15824e-14	1.75606e-13	Y
Os03g0561400	K-AG	K-CK	3201.49	7313.74	5257.62	-1.19209	1.18876e-14	1.80104e-13	Y
Os05g0295900	K-AG	K-CK	371.66	781.26	576.46	-1.07057	1.2099e-14	1.83071e-13	Y
Os02g0731300	K-AG	K-CK	1146.19	526.733	836.462	1.12311	1.21007e-14	1.83071e-13	Y
Os01g0933500	K-AG	K-CK	156.672	28.832	92.752	2.45215	1.2256e-14	1.85289e-13	Y
Os04g0598800	K-AG	K-CK	1270.48	594.011	932.244	1.09603	1.23802e-14	1.87034e-13	Y
Os01g0856900	K-AG	K-CK	804.612	1963.77	1384.19	-1.28868	1.24902e-14	1.88561e-13	Y
Os08g0117300	K-AG	K-CK	4045.04	6077.97	5061.51	-0.587428	1.27917e-14	1.92976e-13	N
Os11g0430000	K-AG	K-CK	1476.29	823.7	1150	0.841239	1.29424e-14	1.9511e-13	N
Os05g0128400	K-AG	K-CK	2281.14	1385.05	1833.09	0.719918	1.30303e-14	1.96296e-13	N
Os05g0409400	K-AG	K-CK	177.693	669.887	423.79	-1.9132	1.3068e-14	1.96724e-13	Y
Os11g0438700	K-AG	K-CK	1277.91	689.023	983.464	0.891717	1.30892e-14	1.96904e-13	N
Os01g0644200	K-AG	K-CK	23.9301	142.494	83.2123	-2.569	1.31178e-14	1.97194e-13	Y
Os07g0558300	K-AG	K-CK	4.90266	92.9309	48.9168	-4.20596	1.33469e-14	2.00497e-13	Y
Os01g0911700	K-AG	K-CK	4450.42	8448.69	6449.55	-0.924769	1.34825e-14	2.0239e-13	N
Os01g0118000	K-AG	K-CK	987.45	1706.34	1346.9	-0.788369	1.38866e-14	2.08309e-13	N
Os01g0814900	K-AG	K-CK	1688.08	3010.5	2349.29	-0.834544	1.42728e-14	2.13951e-13	N
Os05g0481100	K-AG	K-CK	55.9347	237.521	146.728	-2.08094	1.43794e-14	2.15396e-13	Y
Os05g0566800	K-AG	K-CK	828.34	1595.69	1212.01	-0.946577	1.46911e-14	2.19911e-13	N
Os04g0379800	K-AG	K-CK	83.9867	344.483	214.235	-2.03323	1.48361e-14	2.21925e-13	Y
Os02g0178700	K-AG	K-CK	1104.47	532.743	818.605	1.05192	1.51614e-14	2.26631e-13	Y
Os08g0468400	K-AG	K-CK	139.629	357.287	248.458	-1.353	1.54421e-14	2.30523e-13	Y
Os05g0114400	K-AG	K-CK	164.786	32.7035	98.7447	2.32774	1.54435e-14	2.30523e-13	Y
Os03g0675600	K-AG	K-CK	2157.95	4733.2	3445.58	-1.13329	1.5829e-14	2.36111e-13	Y
Os02g0489700	K-AG	K-CK	11.7927	112.484	62.1382	-3.2638	1.59108e-14	2.37164e-13	Y
Os08g0474100	K-AG	K-CK	20.4376	169.567	95.0024	-3.04175	1.66696e-14	2.48301e-13	Y
Os05g0209600	K-AG	K-CK	357.123	129.096	243.109	1.46999	1.70258e-14	2.53429e-13	Y
Os03g0135700	K-AG	K-CK	586.655	271.479	429.067	1.11286	1.72683e-14	2.56859e-13	Y
Os02g0226200	K-AG	K-CK	49.5191	207.653	128.586	-2.06995	1.77345e-14	2.63608e-13	Y
Os02g0699700	K-AG	K-CK	2264.19	4744.96	3504.58	-1.06752	1.78051e-14	2.64472e-13	Y
Os10g0414700	K-AG	K-CK	96.2977	307.48	201.889	-1.67323	1.8084e-14	2.68427e-13	Y
Os05g0579600	K-AG	K-CK	10.1944	119.755	64.9745	-3.55153	1.84435e-14	2.73571e-13	Y
Os06g0671700	K-AG	K-CK	173.287	432.133	302.71	-1.31841	1.8784e-14	2.78428e-13	Y
Os02g0821200	K-AG	K-CK	2111.06	3471.36	2791.21	-0.717209	1.89082e-14	2.80074e-13	N
Os03g0212400	K-AG	K-CK	143.971	367.235	255.603	-1.35137	2.01828e-14	2.98745e-13	Y
Os01g0273100	K-AG	K-CK	117.598	436.992	277.295	-1.89508	2.01969e-14	2.98746e-13	Y
Os03g0665700	K-AG	K-CK	170.365	552.746	361.556	-1.69635	2.03071e-14	3.00167e-13	Y
Os11g0448700	K-AG	K-CK	400.704	160.585	280.644	1.31822	2.0448e-14	3.02039e-13	Y
Os04g0690500	K-AG	K-CK	557.534	254.355	405.944	1.13364	2.10396e-14	3.10561e-13	Y
Os07g0656200	K-AG	K-CK	19.1397	122.699	70.9191	-2.68654	2.21285e-14	3.26407e-13	Y
Os01g0710700	K-AG	K-CK	319.846	80.7431	200.295	1.98753	2.32336e-14	3.4247e-13	Y
Os09g0252100	K-AG	K-CK	4601.35	7556.89	6079.12	-0.715676	2.33978e-14	3.44651e-13	N
Os03g0777100	K-AG	K-CK	63.2715	334.452	198.862	-2.40977	2.34878e-14	3.45736e-13	Y
Os11g0512600	K-AG	K-CK	137.543	434.16	285.851	-1.66206	2.44412e-14	3.59522e-13	Y
Os01g0757600	K-AG	K-CK	567.535	1078.03	822.781	-0.924715	2.56091e-14	3.76439e-13	N
Os07g0634100	K-AG	K-CK	11.4768	128.934	70.2056	-3.50054	2.56414e-14	3.76654e-13	Y
Os03g0250000	K-AG	K-CK	1085.04	5486.15	3285.59	-2.33807	2.61634e-14	3.84055e-13	Y
Os05g0419200	K-AG	K-CK	3298.73	2108.47	2703.6	0.64581	2.65202e-14	3.89024e-13	N
Os06g0266800	K-AG	K-CK	3826.31	7694.95	5760.63	-1.0077	2.71123e-14	3.97434e-13	Y
Os01g0888500	K-AG	K-CK	1035.73	1922.33	1479.03	-0.892347	2.74703e-14	4.02405e-13	N
Os11g0154500	K-AG	K-CK	56.1554	218.075	137.115	-1.95027	2.77519e-14	4.0625e-13	Y
Os09g0453900	K-AG	K-CK	713.648	1363.57	1038.61	-0.932922	2.78465e-14	4.07353e-13	N
Os01g0108800	K-AG	K-CK	83.0837	309.325	196.204	-1.90051	2.82372e-14	4.12785e-13	Y
Os02g0107700	K-AG	K-CK	637.576	232.666	435.121	1.45366	2.83929e-14	4.14774e-13	Y
Os05g0134400	K-AG	K-CK	10190.6	5047.23	7618.9	1.0136	2.84177e-14	4.14852e-13	Y
Os01g0860800	K-AG	K-CK	4534.96	6891.51	5713.24	-0.603924	2.90642e-14	4.23998e-13	N
Os12g0506700	K-AG	K-CK	171.523	536.779	354.151	-1.64629	2.96188e-14	4.31792e-13	Y
Os10g0169800	K-AG	K-CK	3919.09	2376.72	3147.91	0.721673	3.03847e-14	4.42653e-13	N
Os01g0295700	K-AG	K-CK	1059.13	1956.66	1507.9	-0.885992	3.11908e-14	4.54085e-13	N
Os07g0522500	K-AG	K-CK	1379.49	750.546	1065.02	0.877001	3.12915e-14	4.55238e-13	N
Os01g0572300	K-AG	K-CK	926.773	464.415	695.594	0.997731	3.20663e-14	4.66191e-13	N
Os01g0363300	K-AG	K-CK	329.501	73.5537	201.527	2.16642	3.42592e-14	4.97732e-13	Y
Os03g0854600	K-AG	K-CK	432.82	144.711	288.765	1.57889	3.45248e-14	5.01247e-13	Y
Os04g0406600	K-AG	K-CK	204.456	670.683	437.569	-1.71409	3.51702e-14	5.10268e-13	Y
Os02g0300700	K-AG	K-CK	236.239	545.484	390.862	-1.20987	3.54751e-14	5.14341e-13	Y
Os02g0135700	K-AG	K-CK	1211.81	2065.35	1638.58	-0.768976	3.59903e-14	5.21455e-13	N
Os03g0390200	K-AG	K-CK	50.3499	206.679	128.514	-2.03083	3.64138e-14	5.2723e-13	Y
Os04g0320700	K-AG	K-CK	4248.69	6954.83	5601.76	-0.710924	3.67546e-14	5.31802e-13	N
Os01g0102400	K-AG	K-CK	226.801	675.363	451.082	-1.57679	3.75522e-14	5.42972e-13	Y
Os01g0130000	K-AG	K-CK	379.594	849.529	614.562	-1.16395	4.09103e-14	5.91125e-13	Y
Os03g0220700	K-AG	K-CK	3708.32	2415.93	3062.12	0.618069	4.20189e-14	6.0673e-13	N
Os05g0331532	K-AG	K-CK	119.774	459.63	289.702	-1.94307	4.23588e-14	6.11222e-13	Y
Os10g0391300	K-AG	K-CK	12.0517	109.239	60.6453	-3.18355	4.24751e-14	6.12483e-13	Y
Os05g0586400	K-AG	K-CK	2825.63	1714.14	2269.89	0.721403	4.35992e-14	6.28266e-13	N
Os03g0424500	K-AG	K-CK	4279.19	6586.8	5433	-0.622449	4.3792e-14	6.30464e-13	N
Os08g0101100	K-AG	K-CK	32.2918	865.345	448.819	-4.73787	4.38111e-14	6.30464e-13	Y
Os12g0150500	K-AG	K-CK	257.153	762.579	509.866	-1.57099	4.432e-14	6.37356e-13	Y
Os08g0159800	K-AG	K-CK	3727.68	6216.91	4972.3	-0.73792	4.44448e-14	6.38717e-13	N
Os01g0775100	K-AG	K-CK	1728.96	2926.77	2327.86	-0.759036	4.47201e-14	6.42239e-13	N
Os12g0153700	K-AG	K-CK	355.787	117.789	236.788	1.5937	4.53959e-14	6.51504e-13	Y
Os01g0821700	K-AG	K-CK	1657.51	3304.38	2480.94	-0.996127	4.57595e-14	6.56278e-13	N
Os06g0164400	K-AG	K-CK	1275.44	2252.08	1763.76	-0.820117	4.72776e-14	6.77593e-13	N
Os09g0556300	K-AG	K-CK	481.09	1019.82	750.456	-1.08351	4.74235e-14	6.79225e-13	Y
Os06g0571800	K-AG	K-CK	481.622	167.734	324.678	1.51872	4.75711e-14	6.8088e-13	Y
Os04g0612500	K-AG	K-CK	331.672	1017.96	674.818	-1.62029	4.85965e-14	6.95086e-13	Y
Os01g0239000	K-AG	K-CK	660.115	260.188	460.152	1.34377	4.91694e-14	7.02808e-13	Y
Os12g0600701	K-AG	K-CK	3803.31	2397.24	3100.27	0.665937	5.36761e-14	7.66595e-13	N
Os08g0420600	K-AG	K-CK	1137.46	1917.48	1527.47	-0.75311	5.37043e-14	7.66595e-13	N
Os05g0423500	K-AG	K-CK	548.028	258.02	403.024	1.08711	5.50753e-14	7.85637e-13	Y
Os07g0600400	K-AG	K-CK	577.076	1159.77	868.423	-1.00637	5.62715e-14	8.02161e-13	Y
Os06g0644600	K-AG	K-CK	1098.58	1846.94	1472.76	-0.749382	5.67223e-14	8.08045e-13	N
Os10g0462900	K-AG	K-CK	4771.12	7794.92	6283.02	-0.708275	5.69442e-14	8.10662e-13	N
Os03g0172100	K-AG	K-CK	1852.21	3692.15	2772.18	-0.995882	5.7605e-14	8.1952e-13	N
Os01g0180700	K-AG	K-CK	121.813	337.733	229.773	-1.46966	5.83952e-14	8.30206e-13	Y
Os04g0571200	K-AG	K-CK	1075.78	581.726	828.755	0.887224	5.86031e-14	8.32603e-13	N
Os02g0730300	K-AG	K-CK	1420.62	832.347	1126.48	0.771653	5.87145e-14	8.33629e-13	N
Os04g0568900	K-AG	K-CK	2922.97	1851.81	2387.39	0.658474	5.8874e-14	8.35334e-13	N
Os06g0229066	K-AG	K-CK	17.8472	127.938	72.8927	-2.84134	5.90234e-14	8.36894e-13	Y
Os01g0280400	K-AG	K-CK	663.586	1342.86	1003.22	-1.01684	6.05519e-14	8.57993e-13	Y
Os07g0588800	K-AG	K-CK	75.6617	297.857	186.759	-1.97089	6.05939e-14	8.58016e-13	Y
Os05g0113500	K-AG	K-CK	5400.59	3450.76	4425.68	0.646392	6.08034e-14	8.60409e-13	N
Os03g0765200	K-AG	K-CK	228.16	669.138	448.649	-1.54848	6.12719e-14	8.66461e-13	Y
Os01g0326300	K-AG	K-CK	1456.83	499.187	978.007	1.54354	6.14399e-14	8.68258e-13	Y
Os01g0972000	K-AG	K-CK	778.754	325.138	551.946	1.25975	6.19168e-14	8.74414e-13	Y
Os07g0212300	K-AG	K-CK	778.012	1861.33	1319.67	-1.25986	6.21034e-14	8.76467e-13	Y
Os07g0182400	K-AG	K-CK	4922.63	2778.33	3850.48	0.825411	6.48472e-14	9.14583e-13	N
Os12g0228400	K-AG	K-CK	1113.38	630.671	872.027	0.820451	6.69748e-14	9.43963e-13	N
Os12g0149900	K-AG	K-CK	2695.91	1584.08	2139.99	0.767315	7.18515e-14	1.01202e-12	N
Os06g0678200	K-AG	K-CK	616.585	1160.47	888.525	-0.910793	7.29594e-14	1.02695e-12	N
Os03g0692700	K-AG	K-CK	3849.71	2415.27	3132.49	0.672895	7.63742e-14	1.0743e-12	N
Os03g0784000	K-AG	K-CK	333.101	704.521	518.811	-1.07979	7.78623e-14	1.09451e-12	Y
Os04g0618600	K-AG	K-CK	2502.67	4416.8	3459.74	-0.819298	7.89208e-14	1.10865e-12	N
Os12g0171700	K-AG	K-CK	186.556	456.045	321.3	-1.28788	8.03611e-14	1.12814e-12	Y
Os07g0506000	K-AG	K-CK	2211.22	1386.49	1798.85	0.673778	8.24837e-14	1.15717e-12	N
Os10g0467900	K-AG	K-CK	137.245	23.0608	80.1529	2.5777	8.26001e-14	1.15804e-12	Y
Os02g0601300	K-AG	K-CK	109160	66487.5	87823.6	0.715272	8.53049e-14	1.19517e-12	N
Os07g0627300	K-AG	K-CK	391.193	831.333	611.263	-1.08573	8.64013e-14	1.20973e-12	Y
Os06g0168800	K-AG	K-CK	692.38	324	508.19	1.09498	8.97914e-14	1.25637e-12	Y
Os02g0130600	K-AG	K-CK	396.017	965.31	680.664	-1.28781	9.00882e-14	1.25969e-12	Y
Os01g0935800	K-AG	K-CK	197.619	510.382	354.001	-1.37087	9.03877e-14	1.26305e-12	Y
Os10g0113100	K-AG	K-CK	187.689	479.289	333.489	-1.34943	9.21383e-14	1.28666e-12	Y
Os01g0224100	K-AG	K-CK	599.213	1289.61	944.41	-1.10427	9.226e-14	1.28752e-12	Y
Os03g0700100	K-AG	K-CK	413.072	6.19128	209.632	6.07123	9.25515e-14	1.29074e-12	Y
Os05g0586200	K-AG	K-CK	937.701	1879.2	1408.45	-1.00201	9.36751e-14	1.30555e-12	Y
Os06g0223800	K-AG	K-CK	12005.5	7662.59	9834.03	0.64782	9.39373e-14	1.30763e-12	N
Os01g0839100	K-AG	K-CK	742.852	1859.77	1301.31	-1.32519	9.39479e-14	1.30763e-12	Y
Os07g0585800	K-AG	K-CK	3851.57	2391.92	3121.74	0.687084	9.62091e-14	1.33804e-12	N
Os11g0171700	K-AG	K-CK	101.903	372.793	237.348	-1.8709	9.62588e-14	1.33804e-12	Y
Os11g0586800	K-AG	K-CK	98.8843	9.69246	54.2884	3.35421	9.80872e-14	1.36256e-12	Y
Os03g0807900	K-AG	K-CK	39.5921	181.665	110.628	-2.19201	9.9894e-14	1.38676e-12	Y
Os05g0477900	K-AG	K-CK	249.59	731.616	490.603	-1.55437	1.00808e-13	1.39853e-12	Y
Os07g0499800	K-AG	K-CK	822.247	1771.74	1296.99	-1.10898	1.06958e-13	1.48287e-12	Y
Os10g0456600	K-AG	K-CK	428.157	177.441	302.799	1.2693	1.08063e-13	1.49723e-12	Y
Os02g0143200	K-AG	K-CK	325.489	726.012	525.751	-1.15709	1.11076e-13	1.53796e-12	Y
Os01g0169800	K-AG	K-CK	680.251	1488.92	1084.58	-1.12916	1.11568e-13	1.54377e-12	Y
Os03g0150600	K-AG	K-CK	1998.79	948.567	1473.68	1.07487	1.12013e-13	1.54892e-12	Y
Os08g0499300	K-AG	K-CK	499.77	1093.66	796.714	-1.12996	1.14267e-13	1.57876e-12	Y
Os06g0127800	K-AG	K-CK	70.8416	323.664	197.253	-2.19215	1.1432e-13	1.57876e-12	Y
Os08g0549200	K-AG	K-CK	170.722	40.946	105.834	2.06314	1.17293e-13	1.61876e-12	Y
Os06g0726400	K-AG	K-CK	7506.99	17148.9	12328	-1.19197	1.19058e-13	1.64205e-12	Y
Os02g0497700	K-AG	K-CK	1693.09	2695.45	2194.27	-0.670546	1.20307e-13	1.6582e-12	N
Os07g0615200	K-AG	K-CK	8783.03	5024.06	6903.54	0.805931	1.20458e-13	1.6592e-12	N
Os02g0202500	K-AG	K-CK	918.619	1583.18	1250.9	-0.785565	1.21231e-13	1.66877e-12	N
Os01g0709500	K-AG	K-CK	5965.55	9079.74	7522.64	-0.60613	1.21428e-13	1.6704e-12	N
Os08g0135400	K-AG	K-CK	1681.28	926.639	1303.96	0.858693	1.21586e-13	1.6715e-12	N
Os10g0457400	K-AG	K-CK	25.3391	152.877	89.1079	-2.59891	1.22704e-13	1.68577e-12	Y
Os08g0106501	K-AG	K-CK	137.497	420.248	278.873	-1.61591	1.23898e-13	1.70107e-12	Y
Os07g0420000	K-AG	K-CK	761.146	391.565	576.355	0.959483	1.25141e-13	1.71703e-12	N
Os09g0272000	K-AG	K-CK	1636.52	969.194	1302.85	0.755764	1.26498e-13	1.73452e-12	N
Os01g0829100	K-AG	K-CK	684.849	305.072	494.961	1.1671	1.28242e-13	1.7573e-12	Y
Os02g0694300	K-AG	K-CK	4335.81	2686.21	3511.01	0.691013	1.30209e-13	1.7831e-12	N
Os12g0263100	K-AG	K-CK	47.6773	290.696	169.187	-2.61128	1.30778e-13	1.78974e-12	Y
Os03g0850100	K-AG	K-CK	126.635	386.534	256.584	-1.61163	1.31444e-13	1.79769e-12	Y
Os02g0527100	K-AG	K-CK	251.854	547.424	399.639	-1.12126	1.37108e-13	1.87396e-12	Y
Os05g0488100	K-AG	K-CK	354.429	737.336	545.882	-1.05547	1.38092e-13	1.88619e-12	Y
Os03g0392600	K-AG	K-CK	94.4255	315.724	205.075	-1.74072	1.41174e-13	1.92704e-12	Y
Os04g0463700	K-AG	K-CK	1180.96	2100.17	1640.57	-0.83152	1.42958e-13	1.95015e-12	N
Os05g0116000	K-AG	K-CK	6052.89	3097.82	4575.35	0.966533	1.46979e-13	2.0037e-12	N
Os03g0599000	K-AG	K-CK	1236.15	460.508	848.331	1.42284	1.49111e-13	2.03148e-12	Y
Os11g0128400	K-AG	K-CK	46.2036	265.305	155.754	-2.51318	1.50064e-13	2.04315e-12	Y
Os04g0560700	K-AG	K-CK	2394.62	1196.62	1795.62	1.00035	1.5019e-13	2.04354e-12	Y
Os02g0179600	K-AG	K-CK	320.795	674.134	497.464	-1.07207	1.53828e-13	2.0917e-12	Y
Os08g0452900	K-AG	K-CK	538.648	200.63	369.639	1.42304	1.63786e-13	2.22568e-12	Y
Os03g0703100	K-AG	K-CK	2055.64	3182.12	2618.88	-0.630356	1.6692e-13	2.26683e-12	N
Os03g0161000	K-AG	K-CK	2561.1	1464.38	2012.74	0.807122	1.68538e-13	2.28733e-12	N
Os01g0718300	K-AG	K-CK	7071.76	4339.28	5705.52	0.704878	1.68835e-13	2.2899e-12	N
Os04g0430200	K-AG	K-CK	80.1614	289.281	184.721	-1.85888	1.71256e-13	2.32125e-12	Y
Os11g0180600	K-AG	K-CK	237.904	702.609	470.257	-1.56251	1.71707e-13	2.32588e-12	Y
Os01g0923000	K-AG	K-CK	441.615	1088.68	765.146	-1.30375	1.72592e-13	2.33638e-12	Y
Os03g0685600	K-AG	K-CK	440.746	831.546	636.146	-0.916063	1.74345e-13	2.3586e-12	N
Os03g0165300	K-AG	K-CK	94.1838	8.77189	51.4778	3.40202	1.80801e-13	2.44439e-12	Y
Os06g0297700	K-AG	K-CK	1137	637.642	887.322	0.833696	1.81693e-13	2.45488e-12	N
Os07g0203300	K-AG	K-CK	1322.44	2475.44	1898.94	-0.904523	1.91553e-13	2.58645e-12	N
Os09g0396900	K-AG	K-CK	13.3419	114.396	63.8692	-3.09255	1.92024e-13	2.59117e-12	Y
Os01g0966300	K-AG	K-CK	395.842	853.361	624.601	-1.10851	1.93853e-13	2.61418e-12	Y
Os02g0324300	K-AG	K-CK	5810.86	3845.18	4828.02	0.595579	1.94956e-13	2.62739e-12	N
Os03g0247200	K-AG	K-CK	375.028	858.564	616.796	-1.19482	1.95494e-13	2.63297e-12	Y
Os01g0525700	K-AG	K-CK	423.655	177.765	300.71	1.25233	1.95678e-13	2.63378e-12	Y
Os10g0213800	K-AG	K-CK	3817.3	2440.18	3128.74	0.645455	1.98543e-13	2.67065e-12	N
Os05g0408200	K-AG	K-CK	324.682	694.235	509.458	-1.09466	1.99381e-13	2.68022e-12	Y
Os06g0646000	K-AG	K-CK	166.063	503.019	334.541	-1.60011	1.99509e-13	2.68025e-12	Y
Os11g0655300	K-AG	K-CK	87.6073	4.71432	46.1608	4.19736	2.03813e-13	2.73632e-12	Y
Os07g0555850	K-AG	K-CK	224.321	69.4433	146.882	1.68931	2.10434e-13	2.82343e-12	Y
Os01g0508100	K-AG	K-CK	497.083	951.508	724.296	-0.93785	2.1087e-13	2.8275e-12	N
Os09g0442700	K-AG	K-CK	13.3525	149.608	81.4803	-3.46487	2.14569e-13	2.87527e-12	Y
Os09g0531900	K-AG	K-CK	3577.16	2283.93	2930.55	0.64742	2.2319e-13	2.98891e-12	N
Os09g0461700	K-AG	K-CK	348.001	140.93	244.465	1.30431	2.30086e-13	3.07932e-12	Y
Os09g0352400	K-AG	K-CK	682.257	1303.49	992.872	-0.933481	2.36816e-13	3.16739e-12	N
Os01g0965600	K-AG	K-CK	1201.96	671.92	936.941	0.838361	2.40506e-13	3.21472e-12	N
Os01g0839500	K-AG	K-CK	3110.17	5369.81	4239.99	-0.787675	2.50991e-13	3.35276e-12	N
Os01g0772900	K-AG	K-CK	27.2575	159.366	93.3117	-2.55344	2.51992e-13	3.36401e-12	Y
Os02g0652300	K-AG	K-CK	1337.58	728.04	1032.81	0.877703	2.61831e-13	3.49316e-12	N
Os02g0122600	K-AG	K-CK	141.678	22.1114	81.8948	2.68959	2.80552e-13	3.74058e-12	Y
Os03g0265900	K-AG	K-CK	133.975	19.1828	76.5788	2.80174	2.81124e-13	3.74584e-12	Y
Os03g0200800	K-AG	K-CK	1963.29	1032.54	1497.91	0.926097	2.87197e-13	3.82437e-12	N
Os06g0634300	K-AG	K-CK	416.227	904.95	660.588	-1.1196	2.90264e-13	3.86279e-12	Y
Os08g0108300	K-AG	K-CK	101.026	10.0723	55.5492	3.31599	2.914e-13	3.87547e-12	Y
Os08g0155900	K-AG	K-CK	1031.37	1927.36	1479.36	-0.902303	2.95004e-13	3.91907e-12	N
Os02g0735200	K-AG	K-CK	16049.9	10435.3	13242.6	0.621203	2.95047e-13	3.91907e-12	N
Os01g0840700	K-AG	K-CK	412.942	892.936	652.939	-1.11272	2.97074e-13	3.94353e-12	Y
Os03g0230300	K-AG	K-CK	1733.19	3125.72	2429.45	-0.851237	2.98052e-13	3.95404e-12	N
Os01g0170500	K-AG	K-CK	2175.31	1232.63	1703.97	0.820086	3.05563e-13	4.05097e-12	N
Os08g0536300	K-AG	K-CK	3391.34	2128.69	2760.02	0.671684	3.05741e-13	4.05097e-12	N
Os05g0132100	K-AG	K-CK	1347.29	772.11	1059.7	0.80408	3.17527e-13	4.2045e-12	N
Os02g0188500	K-AG	K-CK	37.6137	182.715	110.164	-2.28755	3.21845e-13	4.25903e-12	Y
Os03g0689688	K-AG	K-CK	112.582	19.0274	65.8048	2.56706	3.28173e-13	4.34007e-12	Y
Os03g0299900	K-AG	K-CK	2132.45	3299.11	2715.78	-0.629501	3.29611e-13	4.35636e-12	N
Os11g0182200	K-AG	K-CK	8623.58	5862.93	7243.25	0.556678	3.31508e-13	4.37871e-12	N
Os01g0129600	K-AG	K-CK	283.133	88.2811	185.707	1.68165	3.32786e-13	4.39286e-12	Y
Os08g0451700	K-AG	K-CK	1711.01	1056.14	1383.58	0.696335	3.35662e-13	4.42807e-12	N
Os08g0137800	K-AG	K-CK	9.80818	130.008	69.9079	-3.70269	3.52942e-13	4.65314e-12	Y
Os03g0704700	K-AG	K-CK	2242.11	4233.72	3237.92	-0.917551	3.54033e-13	4.66462e-12	N
Os02g0302900	K-AG	K-CK	169.695	516.512	343.104	-1.60509	3.58474e-13	4.7202e-12	Y
Os10g0503800	K-AG	K-CK	101.601	15.7946	58.6978	2.69077	3.68627e-13	4.85089e-12	Y
Os03g0133100	K-AG	K-CK	88.2851	329.567	208.926	-1.90129	3.97209e-13	5.22377e-12	Y
Os01g0813700	K-AG	K-CK	270.385	54.8878	162.637	2.29282	4.06954e-13	5.34862e-12	Y
Os03g0577000	K-AG	K-CK	6361.23	9729.43	8045.33	-0.613034	4.09523e-13	5.37904e-12	N
Os02g0527200	K-AG	K-CK	683.151	1691.85	1187.5	-1.30965	4.12155e-13	5.41027e-12	Y
Os01g0842600	K-AG	K-CK	37.451	153.929	95.6899	-2.03739	4.17985e-13	5.48146e-12	Y
Os01g0292200	K-AG	K-CK	1153.27	2172.61	1662.94	-0.914372	4.18095e-13	5.48146e-12	N
Os04g0465600	K-AG	K-CK	464.448	1010.6	737.523	-1.1207	4.18366e-13	5.48163e-12	Y
Os01g0895300	K-AG	K-CK	773.291	1621.81	1197.55	-1.06795	4.22264e-13	5.52929e-12	Y
Os07g0690300	K-AG	K-CK	3050.66	1950.17	2500.41	0.645083	4.23226e-13	5.53846e-12	N
Os01g0276300	K-AG	K-CK	27.6385	137.679	82.6589	-2.3233	4.3312e-13	5.66445e-12	Y
Os02g0519700	K-AG	K-CK	204.317	48.5891	126.453	2.07089	4.38807e-13	5.73529e-12	Y
Os04g0512500	K-AG	K-CK	404.66	864.701	634.68	-1.09744	4.52442e-13	5.90986e-12	Y
Os07g0608700	K-AG	K-CK	1096.55	2255.33	1675.94	-1.04103	4.56414e-13	5.95808e-12	Y
Os11g0660000	K-AG	K-CK	12.8997	116.6	64.7498	-3.16225	4.57865e-13	5.97336e-12	Y
Os09g0453300	K-AG	K-CK	332.792	857.899	595.346	-1.3684	5.00629e-13	6.52725e-12	Y
Os11g0454000	K-AG	K-CK	121.853	386.52	254.187	-1.66223	5.26457e-13	6.85977e-12	Y
Os07g0646800	K-AG	K-CK	18.5811	136.25	77.4154	-2.87606	5.27875e-13	6.87404e-12	Y
Os03g0750900	K-AG	K-CK	15.0985	132.278	73.688	-3.1244	5.30954e-13	6.9099e-12	Y
Os04g0301500	K-AG	K-CK	192.484	625.091	408.788	-1.69754	5.32969e-13	6.93187e-12	Y
Os06g0650900	K-AG	K-CK	274.332	686.469	480.401	-1.3245	5.38221e-13	6.99589e-12	Y
Os02g0644600	K-AG	K-CK	4129.79	6357.57	5243.68	-0.622373	5.4439e-13	7.07174e-12	N
Os03g0701100	K-AG	K-CK	720.807	380.603	550.705	0.921657	5.46844e-13	7.09928e-12	N
Os12g0535400	K-AG	K-CK	1654.29	922.183	1288.24	0.843752	5.56926e-13	7.22574e-12	N
Os02g0258200	K-AG	K-CK	167.662	1358.32	762.992	-3.01926	5.62541e-13	7.29413e-12	Y
Os07g0631100	K-AG	K-CK	5827.34	3787.04	4807.19	0.621956	5.66025e-13	7.33483e-12	N
Os10g0510500	K-AG	K-CK	208.345	501.779	355.062	-1.26589	5.78959e-13	7.49786e-12	Y
Os05g0453900	K-AG	K-CK	76.2587	257.895	167.077	-1.75274	5.92358e-13	7.6667e-12	Y
Os06g0729400	K-AG	K-CK	759.454	1519.15	1139.3	-0.999409	5.95013e-13	7.69638e-12	N
Os02g0522300	K-AG	K-CK	5448.47	3107.54	4278.01	0.810213	5.9692e-13	7.71633e-12	N
Os06g0128200	K-AG	K-CK	8109.66	5385.1	6747.38	0.590774	6.12322e-13	7.91062e-12	N
Os01g0606900	K-AG	K-CK	176.218	452.072	314.145	-1.35855	6.127e-13	7.91068e-12	Y
Os04g0562000	K-AG	K-CK	2109.08	1189.24	1649.16	0.826992	6.4182e-13	8.28162e-12	N
Os01g0936600	K-AG	K-CK	909.432	500.063	704.747	0.861832	6.45654e-13	8.32604e-12	N
Os03g0168100	K-AG	K-CK	106.156	972.366	539.261	-3.19485	6.49173e-13	8.36633e-12	Y
Os05g0119850	K-AG	K-CK	3502.8	2201.78	2852.29	0.669774	6.5401e-13	8.42355e-12	N
Os08g0537600	K-AG	K-CK	260.398	612.543	436.47	-1.23147	6.60398e-13	8.50067e-12	Y
Os11g0206000	K-AG	K-CK	3244.92	2088.85	2666.89	0.635752	6.62386e-13	8.5211e-12	N
Os09g0338400	K-AG	K-CK	448.348	828.324	638.336	-0.884794	6.69213e-13	8.60371e-12	N
Os04g0489600	K-AG	K-CK	493.769	187.226	340.498	1.3991	6.7076e-13	8.61837e-12	Y
Os12g0127650	K-AG	K-CK	680.151	345.259	512.705	0.978667	6.79394e-13	8.72403e-12	N
Os08g0130100	K-AG	K-CK	75.141	6.50578	40.8234	3.516	6.79905e-13	8.72532e-12	Y
Os02g0616600	K-AG	K-CK	3231.72	5170.95	4201.34	-0.678489	6.92748e-13	8.88476e-12	N
Os11g0707300	K-AG	K-CK	100.51	14.8476	57.6788	2.75071	7.01536e-13	8.99203e-12	Y
Os04g0644400	K-AG	K-CK	733.545	330.381	531.963	1.14888	7.06228e-13	9.04671e-12	Y
Os03g0732100	K-AG	K-CK	197.352	39.9742	118.663	2.30189	7.29111e-13	9.33421e-12	Y
Os09g0560600	K-AG	K-CK	222.088	72.2866	147.187	1.62084	7.55406e-13	9.665e-12	Y
Os11g0264500	K-AG	K-CK	304.263	624.415	464.339	-1.03614	7.81388e-13	9.99142e-12	Y
Os02g0771800	K-AG	K-CK	2916.88	4643.54	3780.21	-0.671029	7.9592e-13	1.01711e-11	N
Os04g0347900	K-AG	K-CK	288.871	608.459	448.665	-1.07407	8.01117e-13	1.02314e-11	Y
Os01g0823300	K-AG	K-CK	2023.04	3294.73	2658.88	-0.70322	8.36843e-13	1.06812e-11	N
Os08g0434566	K-AG	K-CK	347.957	80.254	214.106	2.12202	8.44009e-13	1.07662e-11	Y
Os01g0571300	K-AG	K-CK	56.6834	249.033	152.858	-2.13396	8.47675e-13	1.08065e-11	Y
Os11g0547000	K-AG	K-CK	1639.64	1015.67	1327.65	0.690902	8.49213e-13	1.08196e-11	N
Os07g0593000	K-AG	K-CK	268.114	76.0041	172.059	1.81618	8.62474e-13	1.09819e-11	Y
Os06g0306300	K-AG	K-CK	0	106.688	53.344	-9.04637	8.63141e-13	1.09838e-11	Y
Os08g0179900	K-AG	K-CK	220.322	496.553	358.437	-1.1745	8.84035e-13	1.1243e-11	Y
Os05g0104900	K-AG	K-CK	746.863	1404.76	1075.81	-0.912753	8.89968e-13	1.13117e-11	N
Os01g0167700	K-AG	K-CK	46.5269	180.563	113.545	-1.95953	8.9479e-13	1.13661e-11	Y
Os02g0302700	K-AG	K-CK	68.003	246.812	157.408	-1.86314	9.16188e-13	1.1631e-11	Y
Os05g0462700	K-AG	K-CK	21.7842	145.84	83.8123	-2.75968	9.46395e-13	1.20073e-11	Y
Os05g0256000	K-AG	K-CK	1287.39	2161.32	1724.36	-0.746879	9.60715e-13	1.21817e-11	N
Os06g0554800	K-AG	K-CK	272.354	633.353	452.854	-1.21703	9.75655e-13	1.23637e-11	Y
Os09g0101800	K-AG	K-CK	319.683	644.852	482.268	-1.01379	9.78507e-13	1.23925e-11	Y
Os08g0520000	K-AG	K-CK	987.281	1741.48	1364.38	-0.818671	9.83277e-13	1.24455e-11	N
Os02g0684100	K-AG	K-CK	124.534	384.546	254.54	-1.62507	9.91476e-13	1.25418e-11	Y
Os05g0529700	K-AG	K-CK	82.4668	246.21	164.339	-1.57511	1.03403e-12	1.30722e-11	Y
Os04g0530200	K-AG	K-CK	602.045	277.356	439.701	1.11782	1.05137e-12	1.32835e-11	Y
Os04g0201800	K-AG	K-CK	410.789	130.951	270.87	1.64786	1.05934e-12	1.33763e-11	Y
Os03g0736300	K-AG	K-CK	9191.43	6001.82	7596.63	0.614958	1.07327e-12	1.35442e-11	N
Os01g0660400	K-AG	K-CK	2334.61	1072.6	1703.6	1.12175	1.08248e-12	1.36522e-11	Y
Os08g0224000	K-AG	K-CK	511.974	249.371	380.672	1.03886	1.08466e-12	1.36716e-11	Y
Os08g0429800	K-AG	K-CK	424.333	178.337	301.335	1.24833	1.08915e-12	1.37122e-11	Y
Os03g0340500	K-AG	K-CK	754.464	1881.47	1317.96	-1.31959	1.08917e-12	1.37122e-11	Y
Os05g0453300	K-AG	K-CK	478.957	932.343	705.65	-0.960372	1.12056e-12	1.4099e-11	N
Os04g0419900	K-AG	K-CK	309.22	789.674	549.447	-1.35041	1.13291e-12	1.4246e-11	Y
Os01g0629900	K-AG	K-CK	1926.85	3248.36	2587.6	-0.754084	1.14607e-12	1.44029e-11	N
Os08g0342400	K-AG	K-CK	8858.68	5870.31	7364.49	0.593589	1.15351e-12	1.44878e-11	N
Os01g0642100	K-AG	K-CK	115.476	304.658	210.067	-1.39865	1.20001e-12	1.50629e-11	Y
Os06g0566500	K-AG	K-CK	414.947	866.047	640.497	-1.06299	1.21091e-12	1.51908e-11	Y
Os05g0217000	K-AG	K-CK	2600.24	1569.13	2084.69	0.727971	1.2141e-12	1.52217e-11	N
Os04g0669100	K-AG	K-CK	97.55	309.811	203.68	-1.67167	1.21879e-12	1.52716e-11	Y
Os01g0622700	K-AG	K-CK	2097.13	1343.82	1720.48	0.642146	1.22994e-12	1.54022e-11	N
Os09g0420800	K-AG	K-CK	8076.12	5010.39	6543.26	0.688486	1.23806e-12	1.54948e-11	N
Os09g0413600	K-AG	K-CK	2416.63	1521.2	1968.91	0.667971	1.24299e-12	1.55473e-11	N
Os08g0530000	K-AG	K-CK	263.447	99.8806	181.664	1.40005	1.24915e-12	1.56152e-11	Y
Os02g0704600	K-AG	K-CK	1184.81	2065.74	1625.27	-0.801303	1.25466e-12	1.56747e-11	N
Os01g0222300	K-AG	K-CK	17.4051	111.654	64.5295	-2.67866	1.28136e-12	1.59989e-11	Y
Os01g0356400	K-AG	K-CK	1796.85	2767.9	2282.37	-0.623263	1.28242e-12	1.60028e-11	N
Os09g0385700	K-AG	K-CK	228.571	595.874	412.222	-1.38424	1.30407e-12	1.62633e-11	Y
Os02g0312600	K-AG	K-CK	58.235	215.721	136.978	-1.88974	1.3408e-12	1.67116e-11	Y
Os01g0730300	K-AG	K-CK	4464.35	6600.01	5532.18	-0.564241	1.36203e-12	1.69662e-11	N
Os03g0232800	K-AG	K-CK	212.669	56.8672	134.768	1.90914	1.36599e-12	1.70056e-11	Y
Os03g0711650	K-AG	K-CK	203.209	65.8097	134.51	1.62817	1.37195e-12	1.70698e-11	Y
Os03g0372500	K-AG	K-CK	3059.3	1973.87	2516.58	0.632118	1.39247e-12	1.73149e-11	N
Os01g0111800	K-AG	K-CK	1447.11	773.321	1110.22	0.903365	1.40492e-12	1.74595e-11	N
Os12g0270900	K-AG	K-CK	253.067	547.234	400.151	-1.11228	1.42923e-12	1.77513e-11	Y
Os02g0754100	K-AG	K-CK	2168.09	3856.96	3012.52	-0.831638	1.4347e-12	1.78088e-11	N
Os04g0459000	K-AG	K-CK	2120.4	3590.23	2855.31	-0.759226	1.4524e-12	1.80179e-11	N
Os07g0608400	K-AG	K-CK	529.746	1003.01	766.377	-0.920026	1.45824e-12	1.80798e-11	N
Os08g0503200	K-AG	K-CK	383.959	166.778	275.369	1.20395	1.47342e-12	1.82573e-11	Y
Os02g0620200	K-AG	K-CK	125.541	398.967	262.254	-1.66657	1.58517e-12	1.96306e-11	Y
Os01g0773700	K-AG	K-CK	278.454	73.4605	175.957	1.91679	1.60194e-12	1.98267e-11	Y
Os12g0541400	K-AG	K-CK	1052.46	1746.48	1399.47	-0.730714	1.60576e-12	1.98624e-11	N
Os07g0475800	K-AG	K-CK	859.588	1575.11	1217.35	-0.874237	1.6561e-12	2.04731e-11	N
Os08g0535200	K-AG	K-CK	91.9805	5.83827	48.9094	3.95533	1.69221e-12	2.09074e-11	Y
Os07g0277600	K-AG	K-CK	1220.61	711.682	966.146	0.778345	1.71832e-12	2.12176e-11	N
Os05g0582300	K-AG	K-CK	190.084	425.468	307.776	-1.16187	1.7326e-12	2.13815e-11	Y
Os01g0306800	K-AG	K-CK	182.855	494.418	338.637	-1.43342	1.76119e-12	2.17217e-11	Y
Os03g0789200	K-AG	K-CK	796.092	440.787	618.44	0.852206	1.81814e-12	2.24111e-11	N
Os04g0532100	K-AG	K-CK	35.7867	148.366	92.0765	-2.05192	1.84935e-12	2.27826e-11	Y
Os05g0399300	K-AG	K-CK	209.157	573.599	391.378	-1.4544	1.85567e-12	2.28471e-11	Y
Os03g0792800	K-AG	K-CK	161.133	476.155	318.644	-1.56106	1.86429e-12	2.294e-11	Y
Os05g0422900	K-AG	K-CK	1074.25	628.585	851.416	0.773639	1.90324e-12	2.34057e-11	N
Os03g0336200	K-AG	K-CK	1780.77	1074.17	1427.47	0.729371	1.91748e-12	2.35672e-11	N
Os08g0550850	K-AG	K-CK	137.093	22.2207	79.6569	2.63726	1.93672e-12	2.37898e-11	Y
Os04g0119500	K-AG	K-CK	3249.06	5893.26	4571.16	-0.859051	1.98199e-12	2.43319e-11	N
Os12g0617800	K-AG	K-CK	134.249	346.251	240.25	-1.36722	1.99167e-12	2.44365e-11	Y
Os01g0857900	K-AG	K-CK	668.962	337.302	503.132	0.989092	1.99845e-12	2.45055e-11	N
Os05g0541100	K-AG	K-CK	63.4329	271.039	167.236	-2.09203	2.01229e-12	2.4661e-11	Y
Os08g0559000	K-AG	K-CK	24.3837	124.135	74.2594	-2.3482	2.05181e-12	2.51308e-11	Y
Os05g0582000	K-AG	K-CK	204.296	63.9618	134.129	1.6778	2.06042e-12	2.52217e-11	Y
Os11g0182100	K-AG	K-CK	8.45121	114.13	61.2906	-3.73002	2.06772e-12	2.52965e-11	Y
Os12g0578400	K-AG	K-CK	1450.76	725.026	1087.89	1.0002	2.09369e-12	2.55995e-11	Y
Os11g0243300	K-AG	K-CK	327.403	738.099	532.751	-1.17443	2.10691e-12	2.57463e-11	Y
Os12g0479900	K-AG	K-CK	4415.74	2857.61	3636.68	0.627605	2.12127e-12	2.59068e-11	N
Os08g0441100	K-AG	K-CK	2325.61	3961.31	3143.46	-0.768037	2.13571e-12	2.60682e-11	N
Os11g0148400	K-AG	K-CK	3217.47	2106.68	2662.08	0.610915	2.13767e-12	2.60772e-11	N
Os01g0827700	K-AG	K-CK	269.661	94.3257	181.993	1.51344	2.18525e-12	2.66273e-11	Y
Os04g0136700	K-AG	K-CK	2277.07	1147.58	1712.33	0.98893	2.18528e-12	2.66273e-11	N
Os05g0551500	K-AG	K-CK	112.206	372.067	242.137	-1.73285	2.19336e-12	2.67104e-11	Y
Os03g0355700	K-AG	K-CK	992.924	473.977	733.451	1.06848	2.22792e-12	2.71157e-11	Y
Os03g0710100	K-AG	K-CK	389.252	776.007	582.63	-0.996906	2.22994e-12	2.71247e-11	N
Os01g0750300	K-AG	K-CK	1403.32	3360.42	2381.87	-1.26064	2.24498e-12	2.7292e-11	Y
Os11g0704000	K-AG	K-CK	23.7562	188.315	106.036	-2.97539	2.27562e-12	2.76487e-11	Y
Os06g0148200	K-AG	K-CK	1246.32	601.929	924.125	1.05159	2.27787e-12	2.76602e-11	Y
Os01g0866400	K-AG	K-CK	16.469	105.9	61.1844	-2.68942	2.28234e-12	2.76987e-11	Y
Os02g0577300	K-AG	K-CK	182.243	37.4643	109.853	2.27683	2.32705e-12	2.82252e-11	Y
Os05g0536400	K-AG	K-CK	359.583	710.248	534.915	-0.981304	2.33363e-12	2.82887e-11	N
Os01g0233500	K-AG	K-CK	32.2167	210.778	121.497	-2.70396	2.34938e-12	2.84504e-11	Y
Os12g0129350	K-AG	K-CK	145.166	362.018	253.592	-1.31896	2.35002e-12	2.84504e-11	Y
Os04g0631100	K-AG	K-CK	61.1519	215.284	138.218	-1.81421	2.35099e-12	2.84504e-11	Y
Os11g0119900	K-AG	K-CK	135.102	341.676	238.389	-1.33781	2.4506e-12	2.96389e-11	Y
Os04g0452100	K-AG	K-CK	575.277	294.164	434.721	0.967294	2.45787e-12	2.971e-11	N
Os02g0644650	K-AG	K-CK	212.193	481.985	347.089	-1.18269	2.51215e-12	3.03488e-11	Y
Os06g0221300	K-AG	K-CK	106.983	317.134	212.059	-1.57149	2.54455e-12	3.07227e-11	Y
Os01g0708700	K-AG	K-CK	54.0718	202.731	128.402	-1.90873	2.58676e-12	3.12146e-11	Y
Os02g0742900	K-AG	K-CK	53.0875	239.551	146.319	-2.17704	2.62202e-12	3.16222e-11	Y
Os12g0170700	K-AG	K-CK	1217.43	1929.79	1573.61	-0.664692	2.66164e-12	3.20817e-11	N
Os12g0569200	K-AG	K-CK	2198.99	4260.48	3229.73	-0.953846	2.67468e-12	3.22207e-11	N
Os12g0611200	K-AG	K-CK	3022.05	5025.13	4023.59	-0.733667	2.69238e-12	3.24155e-11	N
Os02g0202400	K-AG	K-CK	1434.13	3025.14	2229.63	-1.07771	2.83412e-12	3.41027e-11	Y
Os04g0450600	K-AG	K-CK	297.875	689.758	493.816	-1.21425	2.83897e-12	3.41417e-11	Y
Os01g0589500	K-AG	K-CK	3168.03	2089.39	2628.71	0.600254	2.84169e-12	3.41417e-11	N
Os01g0279100	K-AG	K-CK	625.682	1133.95	879.816	-0.858361	2.84219e-12	3.41417e-11	N
Os02g0109501	K-AG	K-CK	248.104	571.501	409.803	-1.20389	2.87799e-12	3.4534e-11	Y
Os01g0658600	K-AG	K-CK	348.474	114.559	231.517	1.60927	2.87863e-12	3.4534e-11	Y
Os10g0453000	K-AG	K-CK	13.376	107.863	60.6197	-3.00793	2.87973e-12	3.4534e-11	Y
Os04g0484300	K-AG	K-CK	204.205	458.749	331.477	-1.16786	2.95357e-12	3.53995e-11	Y
Os02g0595700	K-AG	K-CK	1994.53	1274.89	1634.71	0.645679	2.97101e-12	3.55884e-11	N
Os01g0959200	K-AG	K-CK	88.4382	299.149	193.794	-1.76483	2.9887e-12	3.57801e-11	Y
Os03g0689866	K-AG	K-CK	76.2699	6.243	41.2564	3.59918	2.99286e-12	3.58097e-11	Y
Os01g0134500	K-AG	K-CK	5332.05	3385.42	4358.73	0.655094	3.02252e-12	3.61442e-11	N
Os02g0134400	K-AG	K-CK	4833.62	3022.03	3927.83	0.677568	3.02848e-12	3.61951e-11	N
Os01g0737500	K-AG	K-CK	53.3324	216.41	134.871	-2.02094	3.11654e-12	3.72267e-11	Y
Os01g0801901	K-AG	K-CK	159.277	31.769	95.5228	2.32809	3.14683e-12	3.75673e-11	Y
Os12g0581700	K-AG	K-CK	3596.54	2336.96	2966.75	0.622281	3.27076e-12	3.90248e-11	N
Os07g0100200	K-AG	K-CK	3240.79	4961.06	4100.92	-0.614142	3.31471e-12	3.9527e-11	N
Os03g0808100	K-AG	K-CK	2098.25	1325.2	1711.73	0.663476	3.37974e-12	4.02798e-11	N
Os05g0394200	K-AG	K-CK	726.708	1319.64	1023.17	-0.861011	3.43382e-12	4.09014e-11	N
Os02g0503900	K-AG	K-CK	824.652	1594.41	1209.53	-0.952165	3.52278e-12	4.19375e-11	N
Os09g0294000	K-AG	K-CK	562.526	1060.43	811.48	-0.915065	3.5285e-12	4.1982e-11	N
Os07g0633400	K-AG	K-CK	94.6777	260.882	177.78	-1.46536	3.55342e-12	4.22548e-11	Y
Os03g0402800	K-AG	K-CK	1879.22	3567.29	2723.25	-0.924146	3.55777e-12	4.22828e-11	N
Os02g0188000	K-AG	K-CK	787.319	1515.18	1151.25	-0.945084	3.5775e-12	4.24935e-11	N
Os02g0626100	K-AG	K-CK	80139.3	23384.4	51761.9	1.77695	3.58043e-12	4.25046e-11	Y
Os03g0128800	K-AG	K-CK	495.529	959.21	727.37	-0.952468	3.60432e-12	4.27643e-11	N
Os01g0348600	K-AG	K-CK	2833.14	4178.12	3505.63	-0.560355	3.60958e-12	4.28028e-11	N
Os09g0432900	K-AG	K-CK	840.626	433.021	636.823	0.955726	3.61832e-12	4.28824e-11	N
Os03g0808300	K-AG	K-CK	154.794	32.2743	93.534	2.25336	3.67302e-12	4.35064e-11	Y
Os01g0896500	K-AG	K-CK	413.253	159.634	286.444	1.37584	3.72553e-12	4.41038e-11	Y
Os11g0602800	K-AG	K-CK	1843.78	1125.93	1484.86	0.710794	3.79842e-12	4.49416e-11	N
Os01g0757200	K-AG	K-CK	621.169	272.512	446.841	1.18639	3.80315e-12	4.49725e-11	Y
Os04g0672300	K-AG	K-CK	696.182	1284.16	990.172	-0.882994	3.82489e-12	4.52044e-11	N
Os06g0484600	K-AG	K-CK	7.54352	86.8372	47.1903	-3.51196	3.86425e-12	4.56441e-11	Y
Os04g0376300	K-AG	K-CK	4467.57	2795.94	3631.75	0.676111	3.90599e-12	4.61115e-11	N
Os02g0775200	K-AG	K-CK	429.172	854.307	641.739	-0.992831	3.92856e-12	4.63312e-11	N
Os07g0622700	K-AG	K-CK	141.479	37.1263	89.3027	1.93192	3.92896e-12	4.63312e-11	Y
Os07g0287400	K-AG	K-CK	2251.6	1391.89	1821.74	0.694546	3.9706e-12	4.67961e-11	N
Os02g0576700	K-AG	K-CK	4339.74	6859.27	5599.51	-0.660422	3.98099e-12	4.68926e-11	N
Os01g0190500	K-AG	K-CK	25.6222	123.58	74.6012	-2.27233	4.14629e-12	4.88126e-11	Y
Os08g0308100	K-AG	K-CK	1263.14	1960.33	1611.74	-0.634457	4.31116e-12	5.07254e-11	N
Os06g0730150	K-AG	K-CK	27.5716	151.377	89.4745	-2.44885	4.45564e-12	5.23963e-11	Y
Os02g0798700	K-AG	K-CK	733.194	1213.28	973.235	-0.726873	4.46286e-12	5.24521e-11	N
Os03g0415200	K-AG	K-CK	236.738	587.096	411.917	-1.31299	4.46948e-12	5.2501e-11	Y
Os05g0130300	K-AG	K-CK	139.414	14.215	76.8145	3.29442	4.51898e-12	5.3053e-11	Y
Os10g0102400	K-AG	K-CK	1399.84	807.789	1103.81	0.793584	4.5743e-12	5.36728e-11	N
Os01g0847700	K-AG	K-CK	35.4603	169.935	102.698	-2.26677	4.61004e-12	5.40349e-11	Y
Os08g0555300	K-AG	K-CK	191.391	53.9671	122.679	1.83184	4.61025e-12	5.40349e-11	Y
Os05g0331366	K-AG	K-CK	169.122	500.46	334.791	-1.56618	4.63329e-12	5.4275e-11	Y
Os01g0855000	K-AG	K-CK	3401.59	2140.11	2770.85	0.668876	4.65269e-12	5.44722e-11	N
Os11g0153500	K-AG	K-CK	282.88	79.3266	181.104	1.83574	4.75286e-12	5.56142e-11	Y
Os06g0613500	K-AG	K-CK	1520.37	882.862	1201.62	0.784428	4.75677e-12	5.56293e-11	N
Os04g0692000	K-AG	K-CK	4586.77	3100.14	3843.45	0.565135	4.76883e-12	5.57397e-11	N
Os04g0118100	K-AG	K-CK	309.285	116.369	212.827	1.40896	4.79896e-12	5.60609e-11	Y
Os09g0540800	K-AG	K-CK	294.056	99.6927	196.874	1.56346	4.80661e-12	5.61194e-11	Y
Os06g0531000	K-AG	K-CK	346.284	95.7566	221.02	1.85833	4.86491e-12	5.67689e-11	Y
Os03g0314100	K-AG	K-CK	3984.46	5754.84	4869.65	-0.530444	4.93614e-12	5.75684e-11	N
Os05g0160200	K-AG	K-CK	6030.93	8592.81	7311.87	-0.510801	4.9446e-12	5.76354e-11	N
Os01g0304000	K-AG	K-CK	998.179	1772.96	1385.57	-0.828898	5.10754e-12	5.9502e-11	N
Os02g0481900	K-AG	K-CK	485.084	177.874	331.479	1.44383	5.16505e-12	6.0139e-11	Y
Os05g0593100	K-AG	K-CK	3863.06	2590.25	3226.65	0.576544	5.23699e-12	6.09432e-11	N
Os04g0501000	K-AG	K-CK	4454.16	7427.45	5940.81	-0.73787	5.24328e-12	6.0983e-11	N
Os01g0647200	K-AG	K-CK	346.522	8.82498	177.674	5.29825	5.26471e-12	6.11987e-11	Y
Os07g0661600	K-AG	K-CK	877.227	484.839	681.033	0.856065	5.35828e-12	6.22522e-11	N
Os03g0290300	K-AG	K-CK	867.913	1904.11	1386.01	-1.13342	5.45059e-12	6.329e-11	Y
Os03g0780600	K-AG	K-CK	620.799	261.945	441.372	1.2423	5.47516e-12	6.35406e-11	Y
Os06g0116900	K-AG	K-CK	674.311	338.765	506.538	0.993308	5.57468e-12	6.46602e-11	N
Os08g0117200	K-AG	K-CK	1332.05	2076.13	1704.09	-0.639884	5.68245e-12	6.58742e-11	N
Os11g0168200	K-AG	K-CK	6433.73	9765.04	8099.38	-0.602041	5.70296e-12	6.60758e-11	N
Os01g0760900	K-AG	K-CK	69.7947	244.757	157.276	-1.80433	5.72535e-12	6.62991e-11	Y
Os04g0316200	K-AG	K-CK	222.666	63.5886	143.127	1.8108	5.78136e-12	6.69112e-11	Y
Os03g0213800	K-AG	K-CK	132.472	355.098	243.785	-1.4182	5.82184e-12	6.7343e-11	Y
Os04g0648700	K-AG	K-CK	104.028	291.679	197.854	-1.48524	5.91809e-12	6.84191e-11	Y
Os01g0283300	K-AG	K-CK	89.7721	12.0296	50.9008	2.89919	5.9934e-12	6.9252e-11	Y
Os05g0176000	K-AG	K-CK	142.95	374.171	258.56	-1.38655	6.05062e-12	6.98751e-11	Y
Os06g0336101	K-AG	K-CK	184.957	44.2284	114.593	2.05894	6.15131e-12	7.09993e-11	Y
Os01g0687700	K-AG	K-CK	1108.23	665.383	886.805	0.736012	6.23459e-12	7.19214e-11	N
Os04g0599800	K-AG	K-CK	434.576	1074.65	754.611	-1.30724	6.26216e-12	7.22003e-11	Y
Os07g0150100	K-AG	K-CK	2845.36	1879.32	2362.34	0.598265	6.37663e-12	7.3463e-11	N
Os03g0329500	K-AG	K-CK	3737.97	2224.96	2981.46	0.748844	6.37861e-12	7.3463e-11	N
Os09g0471800	K-AG	K-CK	10.2426	102.583	56.4127	-3.32789	6.43194e-12	7.40371e-11	Y
Os08g0560500	K-AG	K-CK	12454.5	7499.76	9977.11	0.731751	6.46867e-12	7.44195e-11	N
Os04g0153200	K-AG	K-CK	202.917	41.7353	122.326	2.27261	6.4728e-12	7.44267e-11	Y
Os12g0156200	K-AG	K-CK	20.0502	120.495	70.2728	-2.58896	6.76621e-12	7.77583e-11	Y
Os07g0130100	K-AG	K-CK	236.293	588.371	412.332	-1.31685	6.82631e-12	7.83792e-11	Y
Os03g0157600	K-AG	K-CK	605.103	1411.55	1008.33	-1.22349	6.82762e-12	7.83792e-11	Y
Os10g0545600	K-AG	K-CK	21.896	160.956	91.426	-2.86328	6.87176e-12	7.88432e-11	Y
Os06g0657500	K-AG	K-CK	160.774	465.212	312.993	-1.53044	6.88305e-12	7.89301e-11	Y
Os07g0300900	K-AG	K-CK	304.135	615.253	459.694	-1.01674	6.97266e-12	7.99145e-11	Y
Os07g0517400	K-AG	K-CK	18.4391	112.441	65.4401	-2.60383	7.08525e-12	8.11611e-11	Y
Os01g0932950	K-AG	K-CK	287.962	611.93	449.946	-1.08894	7.09881e-12	8.12725e-11	Y
Os09g0345300	K-AG	K-CK	227.293	49.5298	138.411	2.19992	7.30716e-12	8.36128e-11	Y
Os03g0760800	K-AG	K-CK	8055.93	4576.38	6316.15	0.815923	7.31806e-12	8.36924e-11	N
Os03g0705300	K-AG	K-CK	2885.79	1858.51	2372.15	0.634746	7.3396e-12	8.38936e-11	N
Os10g0199500	K-AG	K-CK	325.933	95.9632	210.948	1.75872	7.45989e-12	8.52226e-11	Y
Os01g0952300	K-AG	K-CK	3144.48	2102.22	2623.35	0.581181	7.49283e-12	8.55529e-11	N
Os11g0107700	K-AG	K-CK	26.151	159.091	92.6208	-2.61193	7.57465e-12	8.64406e-11	Y
Os12g0548100	K-AG	K-CK	64.127	227.363	145.745	-1.82718	7.58737e-12	8.65392e-11	Y
Os07g0691300	K-AG	K-CK	895.592	449.052	672.322	0.994237	7.61811e-12	8.68432e-11	N
Os06g0141400	K-AG	K-CK	275.241	726.447	500.844	-1.40311	7.64382e-12	8.70895e-11	Y
Os03g0325500	K-AG	K-CK	604.582	270.401	437.492	1.1591	7.76051e-12	8.83715e-11	Y
Os03g0288800	K-AG	K-CK	414.791	780.687	597.739	-0.910938	7.79021e-12	8.86623e-11	N
Os08g0293300	K-AG	K-CK	106.332	16.9222	61.6272	2.65242	7.94459e-12	9.03708e-11	Y
Os02g0304900	K-AG	K-CK	636.779	1117.72	877.25	-0.811581	8.25524e-12	9.38542e-11	N
Os05g0357100	K-AG	K-CK	83.1653	235.386	159.276	-1.50278	8.3624e-12	9.50216e-11	Y
Os05g0446600	K-AG	K-CK	859.568	1412.01	1135.79	-0.716185	8.40363e-12	9.5439e-11	N
Os08g0506700	K-AG	K-CK	2451.08	3728.52	3089.8	-0.605281	8.52513e-12	9.67671e-11	N
Os06g0489500	K-AG	K-CK	5813.08	3959.3	4886.19	0.553976	8.55056e-12	9.70039e-11	N
Os04g0412800	K-AG	K-CK	22.0069	135.454	78.7305	-2.6263	8.88601e-12	1.00756e-10	Y
Os05g0205100	K-AG	K-CK	17.9714	114.442	66.2066	-2.66323	9.08603e-12	1.02969e-10	Y
Os01g0670100	K-AG	K-CK	1007	380.244	693.621	1.40589	9.11857e-12	1.03282e-10	Y
Os08g0558900	K-AG	K-CK	186.528	440.729	313.628	-1.24185	9.3451e-12	1.05792e-10	Y
Os02g0257300	K-AG	K-CK	496.916	207.103	352.01	1.26422	9.36184e-12	1.05925e-10	Y
Os07g0151300	K-AG	K-CK	50.6282	171.89	111.259	-1.75883	9.41094e-12	1.06423e-10	Y
Os06g0661500	K-AG	K-CK	531.674	1046.26	788.965	-0.978442	9.47278e-12	1.07066e-10	N
Os05g0474600	K-AG	K-CK	826.842	1428.71	1127.78	-0.789707	9.69801e-12	1.09553e-10	N
Os03g0298300	K-AG	K-CK	700.167	356.62	528.394	0.974184	9.72428e-12	1.09791e-10	N
Os07g0281000	K-AG	K-CK	2440.7	1600.31	2020.5	0.609048	9.73891e-12	1.09898e-10	N
Os01g0639900	K-AG	K-CK	2526.28	4623.72	3575	-0.871734	9.7896e-12	1.10411e-10	N
Os06g0132500	K-AG	K-CK	286.799	117.666	202.233	1.28323	9.90183e-12	1.11618e-10	Y
Os10g0325400	K-AG	K-CK	890.284	1789.19	1339.74	-1.00823	1.01337e-11	1.14171e-10	Y
Os03g0125600	K-AG	K-CK	3458.02	2171.79	2814.91	0.670971	1.01435e-11	1.1422e-10	N
Os02g0584700	K-AG	K-CK	44.8511	171.298	108.075	-1.93032	1.03938e-11	1.16977e-10	Y
Os06g0683800	K-AG	K-CK	192.58	508.495	350.537	-1.40188	1.04172e-11	1.17178e-10	Y
Os02g0717800	K-AG	K-CK	6317.98	10350.2	8334.07	-0.712187	1.0481e-11	1.17834e-10	N
Os02g0771100	K-AG	K-CK	1170.13	1892.82	1531.48	-0.693402	1.04994e-11	1.17977e-10	N
Os06g0625900	K-AG	K-CK	713.112	379.574	546.343	0.911133	1.05281e-11	1.18238e-10	N
Os03g0380200	K-AG	K-CK	23.0772	130.181	76.629	-2.50888	1.06501e-11	1.19545e-10	Y
Os05g0162500	K-AG	K-CK	1052.28	592.758	822.517	0.828081	1.06763e-11	1.19776e-10	N
Os04g0598000	K-AG	K-CK	3381.3	5756.45	4568.88	-0.767881	1.07995e-11	1.21093e-10	N
Os09g0518000	K-AG	K-CK	510.116	1008.33	759.225	-0.982183	1.08638e-11	1.2175e-10	N
Os11g0433600	K-AG	K-CK	493.355	979.566	736.461	-0.990441	1.08766e-11	1.2183e-10	N
Os05g0104700	K-AG	K-CK	2396.51	434.975	1415.74	2.46225	1.091e-11	1.22139e-10	Y
Os11g0620300	K-AG	K-CK	32.6471	144.48	88.5636	-2.15551	1.10713e-11	1.23879e-10	Y
Os01g0972900	K-AG	K-CK	65.0686	308.047	186.558	-2.24021	1.12352e-11	1.25647e-10	Y
Os04g0510500	K-AG	K-CK	841.864	1387.06	1114.46	-0.719967	1.12523e-11	1.25772e-10	N
Os12g0406200	K-AG	K-CK	2690.25	4392.86	3541.56	-0.707586	1.15736e-11	1.29295e-10	N
Os06g0594600	K-AG	K-CK	172.085	42.8147	107.45	2.0105	1.17069e-11	1.30716e-10	Y
Os04g0403500	K-AG	K-CK	174.818	408.762	291.79	-1.22313	1.17671e-11	1.31319e-10	Y
Os04g0517500	K-AG	K-CK	55.4187	242.132	148.776	-2.12096	1.18005e-11	1.31622e-10	Y
Os05g0295100	K-AG	K-CK	730.68	1254.4	992.54	-0.778941	1.18286e-11	1.31866e-10	N
Os11g0531700	K-AG	K-CK	253.362	62.9164	158.139	2.00616	1.19436e-11	1.33078e-10	Y
Os03g0131100	K-AG	K-CK	2326.31	3670.63	2998.47	-0.658177	1.25098e-11	1.39315e-10	N
Os04g0227500	K-AG	K-CK	13715.6	21770.4	17743	-0.666652	1.25367e-11	1.39541e-10	N
Os10g0169200	K-AG	K-CK	1205.9	2125.3	1665.6	-0.817164	1.26221e-11	1.40418e-10	N
Os10g0112600	K-AG	K-CK	1499.69	2400.37	1950.03	-0.678337	1.26514e-11	1.4067e-10	N
Os12g0274700	K-AG	K-CK	160.817	45.3155	103.066	1.82596	1.27389e-11	1.41569e-10	Y
Os08g0501700	K-AG	K-CK	71.679	3.16661	37.4228	4.54918	1.2777e-11	1.41917e-10	Y
Os06g0591200	K-AG	K-CK	373.74	84.39	229.065	2.15108	1.30716e-11	1.45114e-10	Y
Os07g0168800	K-AG	K-CK	2422.63	3887.49	3155.06	-0.682713	1.34371e-11	1.49093e-10	N
Os01g0713900	K-AG	K-CK	666.43	330.487	498.458	1.01223	1.35613e-11	1.50393e-10	Y
Os06g0130800	K-AG	K-CK	4869.76	2474.95	3672.36	0.976783	1.36607e-11	1.51416e-10	N
Os11g0634500	K-AG	K-CK	994.002	1752.01	1373	-0.818337	1.39251e-11	1.54266e-10	N
Os08g0455800	K-AG	K-CK	1959.89	1191.51	1575.7	0.718398	1.39686e-11	1.54667e-10	N
Os01g0514000	K-AG	K-CK	2977.77	1915.33	2446.55	0.636429	1.43602e-11	1.5892e-10	N
Os04g0572700	K-AG	K-CK	482.045	227.774	354.909	1.08272	1.44636e-11	1.59981e-10	Y
Os03g0596800	K-AG	K-CK	206.897	58.551	132.724	1.82022	1.45585e-11	1.60948e-10	Y
Os05g0557000	K-AG	K-CK	1115.41	2193.92	1654.67	-0.976287	1.47117e-11	1.62556e-10	N
Os03g0578900	K-AG	K-CK	770.708	1341.86	1056.29	-0.801205	1.5241e-11	1.68317e-10	N
Os05g0363200	K-AG	K-CK	6898.94	11492.7	9195.81	-0.736064	1.57314e-11	1.73642e-10	N
Os02g0809900	K-AG	K-CK	123.588	309.326	216.457	-1.32269	1.61107e-11	1.77737e-10	Y
Os08g0150150	K-AG	K-CK	494.901	166.737	330.819	1.56649	1.64625e-11	1.81523e-10	Y
Os05g0403300	K-AG	K-CK	10144.9	2612.02	6378.45	1.95763	1.71074e-11	1.88536e-10	Y
Os03g0847900	K-AG	K-CK	344.656	148.601	246.629	1.21197	1.71634e-11	1.89056e-10	Y
Os05g0373900	K-AG	K-CK	127.176	335.581	231.378	-1.3971	1.71735e-11	1.89069e-10	Y
Os01g0971400	K-AG	K-CK	78.561	7.73526	43.1481	3.33833	1.72492e-11	1.89804e-10	Y
Os07g0674200	K-AG	K-CK	3100.49	4534.07	3817.28	-0.548227	1.72835e-11	1.90083e-10	N
Os02g0579000	K-AG	K-CK	793.47	416.591	605.031	0.928291	1.75312e-11	1.92707e-10	N
Os12g0552400	K-AG	K-CK	225.766	56.8889	141.328	1.98633	1.76438e-11	1.93844e-10	Y
Os02g0445700	K-AG	K-CK	2806.15	1890.3	2348.23	0.570185	1.76698e-11	1.9403e-10	N
Os06g0531900	K-AG	K-CK	238.276	92.7616	165.519	1.36211	1.77546e-11	1.9486e-10	Y
Os02g0617300	K-AG	K-CK	3592.56	2367.75	2980.16	0.601536	1.78987e-11	1.9634e-10	N
Os01g0832100	K-AG	K-CK	826.135	405.488	615.811	1.02862	1.79082e-11	1.96342e-10	Y
Os01g0211200	K-AG	K-CK	33.0323	142.814	87.9231	-2.10957	1.80586e-11	1.9789e-10	Y
Os05g0182600	K-AG	K-CK	472.562	823.73	648.146	-0.801153	1.85414e-11	2.03076e-10	N
Os10g0445500	K-AG	K-CK	644.407	1240.3	942.353	-0.943434	1.87274e-11	2.05006e-10	N
Os03g0769500	K-AG	K-CK	26.9657	134.512	80.739	-2.32505	1.87638e-11	2.05299e-10	Y
Os04g0244500	K-AG	K-CK	334.928	724.923	529.926	-1.11455	1.89574e-11	2.07311e-10	Y
Os01g0805800	K-AG	K-CK	1214.19	696.469	955.328	0.801293	1.91468e-11	2.09202e-10	N
Os03g0778400	K-AG	K-CK	12.7196	103.172	57.9459	-3.03884	1.91501e-11	2.09202e-10	Y
Os05g0543200	K-AG	K-CK	3127.06	4650.11	3888.58	-0.572351	1.92102e-11	2.09751e-10	N
Os01g0560200	K-AG	K-CK	1344.77	766.166	1055.47	0.811295	1.93125e-11	2.1076e-10	N
Os05g0156600	K-AG	K-CK	786.237	1346.3	1066.27	-0.775746	1.93513e-11	2.11075e-10	N
Os10g0566700	K-AG	K-CK	506.388	887.645	697.016	-0.81081	1.9509e-11	2.12686e-10	N
Os05g0561500	K-AG	K-CK	2925.72	1918.4	2422.06	0.608688	2.0092e-11	2.18929e-10	N
Os06g0199100	K-AG	K-CK	298.459	589.644	444.051	-0.983529	2.01453e-11	2.19388e-10	N
Os10g0501200	K-AG	K-CK	60.1868	187.7	123.943	-1.64502	2.01548e-11	2.19388e-10	Y
Os02g0799100	K-AG	K-CK	83.4578	240.658	162.058	-1.53199	2.03342e-11	2.21227e-10	Y
Os06g0730600	K-AG	K-CK	261.612	513.089	387.35	-0.970875	2.04601e-11	2.22483e-10	N
Os06g0701400	K-AG	K-CK	2166.69	3275.95	2721.32	-0.59651	2.08077e-11	2.26147e-10	N
Os01g0955000	K-AG	K-CK	4555.82	2799.64	3677.73	0.70265	2.09487e-11	2.27563e-10	N
Os01g0896800	K-AG	K-CK	3572.74	5478.7	4525.72	-0.616574	2.12245e-11	2.3044e-10	N
Os02g0177600	K-AG	K-CK	32.2189	164.093	98.1561	-2.34638	2.13032e-11	2.31177e-10	Y
Os07g0689400	K-AG	K-CK	897.088	493.397	695.242	0.8637	2.15856e-11	2.34122e-10	N
Os04g0474900	K-AG	K-CK	1127.46	538.613	833.035	1.06438	2.16795e-11	2.3502e-10	Y
Os10g0317900	K-AG	K-CK	50.6761	222.127	136.402	-2.13796	2.17049e-11	2.35176e-10	Y
Os09g0123300	K-AG	K-CK	2915.7	1914.69	2415.2	0.606612	2.24469e-11	2.43091e-10	N
Os03g0820600	K-AG	K-CK	5360.5	3592.33	4476.42	0.577167	2.25251e-11	2.43813e-10	N
Os03g0363950	K-AG	K-CK	30.6029	132.452	81.5272	-2.11428	2.2875e-11	2.47474e-10	Y
Os11g0233800	K-AG	K-CK	1040.94	578.595	809.765	0.848253	2.29294e-11	2.47937e-10	N
Os02g0681000	K-AG	K-CK	62.4602	203.877	133.169	-1.71272	2.31847e-11	2.5057e-10	Y
Os03g0825300	K-AG	K-CK	2124.13	1323.07	1723.6	0.682999	2.32532e-11	2.51182e-10	N
Os06g0507100	K-AG	K-CK	519.966	1319.34	919.651	-1.34517	2.38466e-11	2.5746e-10	Y
Os08g0414500	K-AG	K-CK	430.013	1064.84	747.427	-1.31009	2.39703e-11	2.58664e-10	Y
Os02g0796600	K-AG	K-CK	214.073	474.045	344.059	-1.149	2.40654e-11	2.59544e-10	Y
Os01g0916600	K-AG	K-CK	3523.23	6249.88	4886.56	-0.826902	2.40762e-11	2.59544e-10	N
Os01g0303600	K-AG	K-CK	855.043	455.629	655.336	0.908104	2.41017e-11	2.59687e-10	N
Os06g0676000	K-AG	K-CK	722.441	1212.03	967.236	-0.746596	2.43319e-11	2.62034e-10	N
Os02g0705100	K-AG	K-CK	16.6712	103.295	59.9833	-2.62911	2.45292e-11	2.64024e-10	Y
Os08g0307601	K-AG	K-CK	9678.59	5928.12	7803.35	0.707247	2.47006e-11	2.65686e-10	N
Os01g0923700	K-AG	K-CK	2256.08	1486.7	1871.39	0.60203	2.47086e-11	2.65686e-10	N
Os05g0119200	K-AG	K-CK	571.195	1276.97	924.084	-1.16224	2.47439e-11	2.65931e-10	Y
Os02g0601700	K-AG	K-CK	458.746	199.889	329.317	1.19663	2.48212e-11	2.66626e-10	Y
Os03g0366200	K-AG	K-CK	3624.29	2394.27	3009.28	0.598279	2.61815e-11	2.81096e-10	N
Os01g0881900	K-AG	K-CK	8495.36	5446.22	6970.79	0.64128	2.62338e-11	2.81516e-10	N
Os07g0109500	K-AG	K-CK	1300.66	2063.48	1682.07	-0.66647	2.6382e-11	2.82964e-10	N
Os04g0504200	K-AG	K-CK	15.5329	112.006	63.7695	-2.86055	2.64735e-11	2.83801e-10	Y
Os11g0106700	K-AG	K-CK	131.735	435.806	283.771	-1.72138	2.65449e-11	2.84423e-10	Y
Os11g0634200	K-AG	K-CK	589.932	279.994	434.963	1.07393	2.65804e-11	2.8466e-10	Y
Os04g0674000	K-AG	K-CK	2454.76	4465.64	3460.2	-0.863812	2.67516e-11	2.86349e-10	N
Os10g0564300	K-AG	K-CK	1969.6	2926.7	2448.15	-0.571303	2.68242e-11	2.86981e-10	N
Os11g0477400	K-AG	K-CK	186.686	61.03	123.858	1.61582	2.69279e-11	2.87881e-10	Y
Os11g0170200	K-AG	K-CK	266.81	545.19	406	-1.02878	2.69408e-11	2.87881e-10	Y
Os09g0480400	K-AG	K-CK	80.1413	229.166	154.653	-1.52011	2.69574e-11	2.87881e-10	Y
Os01g0126900	K-AG	K-CK	2481.24	259.077	1370.16	3.25913	2.69625e-11	2.87881e-10	Y
Os01g0260800	K-AG	K-CK	361.546	165.529	263.538	1.12749	2.70267e-11	2.8842e-10	Y
Os12g0141500	K-AG	K-CK	441.891	813.123	627.507	-0.879482	2.70589e-11	2.88619e-10	N
Os08g0532400	K-AG	K-CK	1230.46	754.055	992.256	0.706202	2.74832e-11	2.92998e-10	N
Os06g0671800	K-AG	K-CK	1075.82	2139.85	1607.83	-0.991925	2.7643e-11	2.94553e-10	N
Os05g0490800	K-AG	K-CK	579.211	1177.61	878.409	-1.02395	2.82934e-11	3.01332e-10	Y
Os08g0480400	K-AG	K-CK	404.108	150.951	277.529	1.42337	2.87352e-11	3.05885e-10	Y
Os08g0122000	K-AG	K-CK	1471.75	888.225	1179.99	0.728712	2.936e-11	3.12378e-10	N
Os06g0235500	K-AG	K-CK	83.7567	273.997	178.877	-1.71584	3.02027e-11	3.21183e-10	Y
Os01g0673500	K-AG	K-CK	1635.03	980.584	1307.81	0.737898	3.11131e-11	3.30597e-10	N
Os01g0675100	K-AG	K-CK	535.066	1038.51	786.789	-0.957284	3.11217e-11	3.30597e-10	N
Os09g0332600	K-AG	K-CK	735.298	1365.17	1050.23	-0.892268	3.11346e-11	3.30597e-10	N
[truncated: 19,227 more rows]

## Sheet: T-AG_vs_T-CK
GeneID	sampleA	sampleB	baseMeanA	baseMeanB	baseMean	log2FoldChange	pvalue	padj	Significant
Os11g0255300	T-AG	T-CK	276976	457.512	138717	9.24222	0	0	Y
Os05g0519700	T-AG	T-CK	446.17	8429.72	4437.95	-4.23988	4.3975e-307	4.68949e-303	Y
Os10g0552600	T-AG	T-CK	13216.7	13.1244	6614.89	9.96863	3.77212e-243	2.68173e-239	Y
Os04g0227500	T-AG	T-CK	11652.2	94.4194	5873.33	6.94835	1.63327e-224	8.70859e-221	Y
Os02g0114200	T-AG	T-CK	478948	10695.7	244822	5.48478	5.7843e-207	2.46735e-203	Y
Os04g0546500	T-AG	T-CK	152.897	8346.12	4249.51	-5.76522	1.30341e-181	4.63317e-178	Y
Os03g0201901	T-AG	T-CK	22535.1	270.713	11402.9	6.38002	1.74923e-180	5.32965e-177	Y
Os02g0765400	T-AG	T-CK	49024.7	809.805	24917.3	5.91992	6.5553e-160	1.74764e-156	Y
Os11g0454000	T-AG	T-CK	140.384	4479.08	2309.73	-4.99317	4.38908e-158	1.04011e-154	Y
Os02g0236600	T-AG	T-CK	2420.52	65.7979	1243.16	5.20461	4.63406e-152	9.88353e-149	Y
Os03g0742900	T-AG	T-CK	12329.3	705.057	6517.18	4.12859	1.83104e-151	3.55023e-148	Y
Os11g0454300	T-AG	T-CK	1043.81	20258.4	10651.1	-4.2784	5.84296e-151	1.03849e-147	Y
Os03g0842900	T-AG	T-CK	97.9146	2897.22	1497.57	-4.87944	6.38951e-149	1.04827e-145	Y
Os09g0332700	T-AG	T-CK	57.9015	3437.8	1747.85	-5.88586	4.95862e-143	7.5541e-140	Y
Os11g0454200	T-AG	T-CK	288.643	5677.24	2982.94	-4.2953	5.64891e-139	8.032e-136	Y
Os03g0277300	T-AG	T-CK	1347.15	16620.8	8983.97	-3.6253	8.36245e-139	1.11471e-135	Y
Os08g0560500	T-AG	T-CK	39392.8	1645.05	20518.9	4.58184	4.61487e-138	5.78976e-135	Y
Os05g0349800	T-AG	T-CK	60.4684	3271.59	1666.03	-5.74623	9.03876e-135	1.07099e-131	Y
Os03g0159600	T-AG	T-CK	62.2379	3072.25	1567.25	-5.61561	1.80901e-128	2.03066e-125	Y
Os08g0327700	T-AG	T-CK	65.7679	2349.92	1207.84	-5.15844	5.7247e-128	6.10482e-125	Y
Os01g0233000	T-AG	T-CK	8769.06	151.509	4460.29	5.85558	8.57764e-128	8.71161e-125	Y
Os10g0552700	T-AG	T-CK	3139.65	46.7096	1593.18	6.07602	3.71618e-126	3.60267e-123	Y
Os11g0513700	T-AG	T-CK	3010.25	286.827	1648.54	3.39182	6.42842e-120	5.9611e-117	Y
Os10g0542100	T-AG	T-CK	1065.34	16016.6	8540.97	-3.90928	7.09465e-116	6.30478e-113	Y
Os03g0723400	T-AG	T-CK	69.176	4199.36	2134.27	-5.91152	6.80533e-115	5.80577e-112	Y
Os01g0126900	T-AG	T-CK	5744.82	3.24788	2874.04	10.7651	9.69602e-114	7.95372e-111	Y
Os05g0381400	T-AG	T-CK	34.0001	1686.53	860.265	-5.62089	6.10058e-108	4.81901e-105	Y
Os06g0341300	T-AG	T-CK	80.1805	2139.03	1109.61	-4.74371	1.05635e-107	8.04638e-105	Y
Os03g0388900	T-AG	T-CK	3717.63	81.2853	1899.46	5.51797	6.15317e-106	4.52534e-103	Y
Os10g0150800	T-AG	T-CK	2804.87	15.8675	1410.37	7.46601	1.6486e-105	1.17205e-102	Y
Os05g0468800	T-AG	T-CK	56.7459	1465.09	760.917	-4.68582	5.02781e-105	3.45913e-102	Y
Os08g0131200	T-AG	T-CK	10986.8	1063.77	6025.3	3.36832	5.35116e-105	3.56655e-102	Y
Os07g0543300	T-AG	T-CK	134180	4762.49	69471.4	4.81635	5.89723e-105	3.8114e-102	Y
Os12g0128700	T-AG	T-CK	21094.8	1154.43	11124.6	4.19162	6.16026e-105	3.8643e-102	Y
Os01g0748150	T-AG	T-CK	20.402	1425.39	722.895	-6.14627	6.46301e-105	3.93837e-102	Y
Os02g0755900	T-AG	T-CK	10.309	1230.1	620.205	-6.86211	1.83166e-104	1.08516e-101	Y
Os05g0569500	T-AG	T-CK	70.1576	4086.82	2078.49	-5.85625	1.25007e-103	7.20582e-101	Y
Os06g0324150	T-AG	T-CK	3094.45	125.399	1609.92	4.62532	7.70053e-103	4.32202e-100	Y
Os10g0454200	T-AG	T-CK	2049.44	94.2877	1071.87	4.44411	1.23024e-100	6.72784e-98	Y
Os10g0454300	T-AG	T-CK	1369.88	14.6058	692.244	6.55581	8.47172e-100	4.51712e-97	Y
Os07g0656900	T-AG	T-CK	10074.2	570.359	5322.28	4.1432	2.07896e-99	1.08146e-96	Y
Os01g0638000	T-AG	T-CK	28.1682	1057.83	543.001	-5.21884	7.16413e-97	3.63801e-94	Y
Os06g0473800	T-AG	T-CK	73.9764	1381.59	727.782	-4.21705	7.70898e-97	3.82365e-94	Y
Os03g0661300	T-AG	T-CK	2558.11	90.4363	1324.27	4.82268	3.61435e-94	1.75198e-91	Y
Os05g0140800	T-AG	T-CK	517.237	8283.33	4400.28	-4.00079	1.20545e-93	5.71331e-91	Y
Os04g0556400	T-AG	T-CK	21.1609	683.097	352.129	-5.00658	4.58804e-91	2.12726e-88	Y
Os06g0146800	T-AG	T-CK	45.979	761.598	403.789	-4.05119	2.06552e-90	9.37307e-88	Y
Os01g0260100	T-AG	T-CK	1092.2	77.167	584.685	3.82161	3.96142e-90	1.76019e-87	Y
Os06g0698300	T-AG	T-CK	46.274	1098.59	572.43	-4.57945	1.25796e-89	5.47546e-87	Y
Os02g0106100	T-AG	T-CK	878.501	10.8791	444.69	6.33256	1.6966e-89	7.23701e-87	Y
Os07g0656200	T-AG	T-CK	3524.05	223.601	1873.83	3.97863	7.51189e-89	3.14144e-86	Y
Os06g0650700	T-AG	T-CK	50.4936	1133.97	592.23	-4.48472	1.62533e-88	6.66634e-86	Y
Os12g0550800	T-AG	T-CK	3666.96	71.572	1869.27	5.67983	3.75115e-88	1.50952e-85	Y
Os01g0907600	T-AG	T-CK	670568	26052.4	348310	4.6859	1.08862e-86	4.29963e-84	Y
Os02g0718100	T-AG	T-CK	6569.09	366.46	3467.77	4.16441	5.80316e-86	2.25036e-83	Y
Os12g0115500	T-AG	T-CK	2123.72	147.249	1135.48	3.84976	7.82304e-85	2.97946e-82	Y
Os03g0859100	T-AG	T-CK	1570.97	105.65	838.311	3.89492	1.56936e-84	5.87215e-82	Y
Os02g0731500	T-AG	T-CK	6771.82	809.066	3790.45	3.0655	3.83658e-84	1.4108e-81	Y
Os07g0613000	T-AG	T-CK	9903.48	1352.18	5627.83	2.87272	5.54515e-84	2.00452e-81	Y
Os01g0606900	T-AG	T-CK	168.73	2192.23	1180.48	-3.69875	5.80397e-83	2.06312e-80	Y
Os08g0475100	T-AG	T-CK	1614.96	42.4797	828.721	5.25094	3.08993e-82	1.08036e-79	Y
Os06g0155300	T-AG	T-CK	3607.25	647.818	2127.53	2.47716	2.53843e-81	8.73221e-79	Y
Os02g0718050	T-AG	T-CK	984.361	16.6977	500.529	5.89045	5.0896e-81	1.72303e-78	Y
Os06g0270200	T-AG	T-CK	85.6521	1052.89	569.273	-3.61451	1.77583e-80	5.91796e-78	Y
Os12g0147200	T-AG	T-CK	378.327	2131.13	1254.73	-2.49426	5.09073e-80	1.67039e-77	Y
Os11g0506800	T-AG	T-CK	36.1984	783.357	409.778	-4.43438	2.56701e-79	8.29532e-77	Y
Os01g0102300	T-AG	T-CK	45.8572	806.983	426.42	-4.14692	7.54921e-79	2.40313e-76	Y
Os03g0131200	T-AG	T-CK	23882.3	882.243	12382.3	4.75889	1.77662e-78	5.5723e-76	Y
Os03g0674900	T-AG	T-CK	2969.98	159.103	1564.54	4.22405	2.7024e-78	8.35315e-76	Y
Os05g0366600	T-AG	T-CK	93.7207	1766.65	930.188	-4.23578	2.04887e-77	6.24263e-75	Y
Os04g0450701	T-AG	T-CK	5672.28	479.525	3075.9	3.56455	6.03295e-77	1.81226e-74	Y
Os12g0597000	T-AG	T-CK	3832.76	280.221	2056.49	3.7744	4.41283e-76	1.30718e-73	Y
Os01g0514600	T-AG	T-CK	1019.87	74.014	546.943	3.78389	1.10043e-75	3.21507e-73	Y
Os02g0464550	T-AG	T-CK	177.315	3200.86	1689.09	-4.17087	1.30178e-75	3.75193e-73	Y
Os03g0431100	T-AG	T-CK	1013.06	20.5859	516.822	5.62518	2.07434e-75	5.89888e-73	Y
Os02g0230250	T-AG	T-CK	18460.3	1995.96	10228.1	3.20924	7.50735e-75	2.1068e-72	Y
Os03g0126700	T-AG	T-CK	787.918	50.788	419.353	3.95444	7.84881e-75	2.17402e-72	Y
Os01g0159600	T-AG	T-CK	57.8119	1678.77	868.293	-4.85017	8.67092e-75	2.37094e-72	Y
Os03g0116400	T-AG	T-CK	7663.09	1045.79	4354.44	2.87322	1.31542e-74	3.55131e-72	Y
Os06g0553200	T-AG	T-CK	8361.41	758.54	4559.97	3.46226	9.37406e-74	2.49913e-71	Y
Os08g0549900	T-AG	T-CK	36.1461	1039.67	537.91	-4.85029	1.54333e-73	4.06372e-71	Y
Os04g0197350	T-AG	T-CK	95.6268	1887.89	991.759	-4.30288	7.01318e-73	1.82411e-70	Y
Os02g0740400	T-AG	T-CK	11567.1	797.502	6182.31	3.85841	2.09811e-72	5.39138e-70	Y
Os04g0554800	T-AG	T-CK	1430.29	3.27771	716.785	8.75865	2.18802e-72	5.55548e-70	Y
Os01g0571300	T-AG	T-CK	30.8483	581.403	306.126	-4.23396	2.95773e-71	7.42147e-69	Y
Os08g0476300	T-AG	T-CK	1353.16	71.9029	712.532	4.23513	6.56001e-71	1.62688e-68	Y
Os02g0250600	T-AG	T-CK	135.308	4269.49	2202.4	-4.97425	2.91646e-70	7.14968e-68	Y
Os03g0230300	T-AG	T-CK	1574.76	8254.62	4914.69	-2.39042	3.75994e-70	9.11274e-68	Y
Os02g0259850	T-AG	T-CK	37.7031	741.411	389.557	-4.29316	3.82897e-70	9.17576e-68	Y
Os12g0478200	T-AG	T-CK	367.328	2467.14	1417.23	-2.74699	4.45771e-70	1.05638e-67	Y
Os04g0206500	T-AG	T-CK	24.7969	626.361	325.579	-4.6765	1.38667e-69	3.24998e-67	Y
Os10g0323500	T-AG	T-CK	1445.95	3.93704	724.946	8.51201	6.29577e-69	1.45952e-66	Y
Os05g0142400	T-AG	T-CK	938.778	91.7945	515.286	3.35348	1.27602e-68	2.92633e-66	Y
Os09g0494600	T-AG	T-CK	618.397	16.0194	317.208	5.27965	2.60673e-68	5.91451e-66	Y
Os05g0140100	T-AG	T-CK	1565.61	246.64	906.123	2.66581	3.06226e-68	6.87494e-66	Y
Os01g0511100	T-AG	T-CK	252.099	2266.17	1259.13	-3.16703	6.4307e-68	1.42869e-65	Y
Os04g0655300	T-AG	T-CK	169.918	2047.82	1108.87	-3.58948	5.20578e-67	1.14463e-64	Y
Os05g0110800	T-AG	T-CK	4819.18	374.315	2596.75	3.6863	6.11949e-67	1.3318e-64	Y
Os04g0228400	T-AG	T-CK	1346.69	49.7134	698.203	4.76122	7.38743e-67	1.59151e-64	Y
Os04g0445000	T-AG	T-CK	1636.09	37.9797	837.036	5.42853	1.44473e-66	3.08132e-64	Y
Os01g0710700	T-AG	T-CK	762.827	7.29611	385.061	6.7116	1.86422e-66	3.93665e-64	Y
Os05g0202800	T-AG	T-CK	3669.99	274.239	1972.11	3.74293	4.2916e-66	8.97366e-64	Y
Os07g0192000	T-AG	T-CK	610.662	5114.18	2862.42	-3.06604	5.64898e-66	1.16972e-63	Y
Os03g0246500	T-AG	T-CK	3902.23	706.824	2304.53	2.46495	3.34211e-65	6.85391e-63	Y
Os06g0718100	T-AG	T-CK	31.1905	1291.59	661.392	-5.34872	4.7788e-65	9.70689e-63	Y
Os03g0259900	T-AG	T-CK	2075.28	270.793	1173.04	2.93711	9.2602e-65	1.86322e-62	Y
Os01g0580500	T-AG	T-CK	838.718	21.9507	430.335	5.26097	1.64432e-64	3.27757e-62	Y
Os05g0499300	T-AG	T-CK	2941.58	2.01327	1471.8	10.5338	2.35754e-64	4.65571e-62	Y
Os03g0205800	T-AG	T-CK	5495.93	471.413	2983.67	3.54343	3.17203e-64	6.2067e-62	Y
Os05g0527200	T-AG	T-CK	2110.45	122.544	1116.5	4.10614	4.80729e-64	9.32089e-62	Y
Os02g0259900	T-AG	T-CK	141.895	1518.68	830.287	-3.42004	3.00148e-63	5.76717e-61	Y
Os06g0647400	T-AG	T-CK	479.49	12.4976	245.994	5.25715	4.56028e-63	8.68408e-61	Y
Os06g0686600	T-AG	T-CK	2939.82	455.334	1697.58	2.69064	5.32082e-63	1.00427e-60	Y
Os03g0208500	T-AG	T-CK	4278.72	982.395	2630.56	2.123	5.52887e-62	1.03438e-59	Y
Os11g0490600	T-AG	T-CK	3344.95	403.525	1874.24	3.05128	6.60051e-62	1.22414e-59	Y
Os03g0760200	T-AG	T-CK	480.199	5536.37	3008.29	-3.52693	8.00008e-62	1.47091e-59	Y
Os02g0527300	T-AG	T-CK	254.481	3057.98	1656.23	-3.58916	1.36283e-61	2.48432e-59	Y
Os06g0711900	T-AG	T-CK	1199.59	57.1858	628.386	4.39293	1.43345e-61	2.59091e-59	Y
Os07g0565800	T-AG	T-CK	588.911	21.1503	305.031	4.80007	1.93533e-60	3.46864e-58	Y
Os07g0418500	T-AG	T-CK	45.2303	1113.14	579.187	-4.62767	2.07227e-60	3.68311e-58	Y
Os03g0133100	T-AG	T-CK	35.7837	1339.69	687.736	-5.20783	2.51764e-60	4.43771e-58	Y
Os11g0149200	T-AG	T-CK	230.461	1709.75	970.105	-2.89106	1.40463e-59	2.45556e-57	Y
Os12g0625000	T-AG	T-CK	3170.22	518.529	1844.38	2.61221	3.88736e-59	6.74061e-57	Y
Os12g0418600	T-AG	T-CK	288.357	2907.09	1597.73	-3.33571	4.65988e-59	8.015e-57	Y
Os09g0473966	T-AG	T-CK	1144.02	81.5637	612.792	3.8112	6.09815e-59	1.04049e-56	Y
Os06g0677300	T-AG	T-CK	6794.13	1369.4	4081.76	2.31078	1.86689e-58	3.16009e-56	Y
Os05g0151200	T-AG	T-CK	51.9518	1625.83	838.892	-4.9575	6.16573e-58	1.03546e-55	Y
Os06g0106800	T-AG	T-CK	1050.3	123.972	587.134	3.08353	1.27393e-57	2.12269e-55	Y
Os11g0147150	T-AG	T-CK	21116.1	3698.26	12407.2	2.5135	1.72919e-57	2.85892e-55	Y
Os06g0675600	T-AG	T-CK	645.407	42.2056	343.806	3.93847	2.12108e-57	3.47988e-55	Y
Os09g0332600	T-AG	T-CK	246.678	3004.66	1625.67	-3.60509	4.38952e-57	7.14654e-55	Y
Os06g0143100	T-AG	T-CK	1057.75	61.8188	559.785	4.09896	3.17759e-56	5.13422e-54	Y
Os03g0348900	T-AG	T-CK	3839.38	771.955	2305.67	2.31418	3.83555e-56	6.14113e-54	Y
Os07g0529600	T-AG	T-CK	55.0954	1221.41	638.253	-4.46035	3.85836e-56	6.14113e-54	Y
Os03g0218500	T-AG	T-CK	491.174	3874.02	2182.59	-2.97848	8.51855e-55	1.3458e-52	Y
Os11g0649600	T-AG	T-CK	472.794	21.7988	247.297	4.4385	9.14408e-55	1.43401e-52	Y
Os04g0690500	T-AG	T-CK	461.614	21.2697	241.442	4.44505	1.33444e-54	2.07745e-52	Y
Os01g0880800	T-AG	T-CK	1181.26	137.317	659.287	3.10462	1.66671e-54	2.57592e-52	Y
Os07g0684000	T-AG	T-CK	3747.23	184.598	1965.92	4.34363	3.69827e-54	5.67458e-52	Y
Os02g0168100	T-AG	T-CK	780.818	4219.17	2499.99	-2.43323	5.71348e-54	8.70408e-52	Y
Os01g0767600	T-AG	T-CK	7850.02	1043.9	4446.96	2.91073	2.61602e-53	3.95706e-51	Y
Os04g0445050	T-AG	T-CK	1198.86	61.1623	630.01	4.29278	4.06444e-53	6.10468e-51	Y
Os05g0134400	T-AG	T-CK	6509.2	515.153	3512.18	3.6599	4.60192e-53	6.86361e-51	Y
Os03g0111200	T-AG	T-CK	10935	1073.22	6004.12	3.3489	4.84743e-53	7.17958e-51	Y
Os04g0587200	T-AG	T-CK	472.913	13.8312	243.372	5.09188	7.32445e-53	1.07735e-50	Y
Os01g0297700	T-AG	T-CK	1568.15	72.2799	820.213	4.44158	3.39428e-52	4.95844e-50	Y
Os02g0765600	T-AG	T-CK	359355	55392.9	207374	2.69764	7.32782e-52	1.06318e-49	Y
Os08g0108500	T-AG	T-CK	250.131	1186.12	718.126	-2.2472	1.26893e-51	1.82863e-49	Y
Os08g0495500	T-AG	T-CK	1791.88	342.267	1067.07	2.38809	2.39871e-51	3.43354e-49	Y
Os02g0530600	T-AG	T-CK	65.1693	1222.29	643.729	-4.22412	2.69198e-51	3.82763e-49	Y
Os05g0438600	T-AG	T-CK	1403.34	197.022	800.182	2.83287	2.72816e-51	3.85339e-49	Y
Os11g0154900	T-AG	T-CK	580.038	2795.4	1687.72	-2.26985	4.51826e-51	6.33983e-49	Y
Os08g0546700	T-AG	T-CK	576.46	48.1939	312.327	3.584	7.8204e-51	1.09015e-48	Y
Os10g0440500	T-AG	T-CK	781.897	4185.25	2483.58	-2.41911	8.1593e-51	1.13001e-48	Y
Os04g0173800	T-AG	T-CK	120.702	2686.46	1403.58	-4.47564	2.63015e-50	3.61909e-48	Y
Os05g0421450	T-AG	T-CK	192.27	1414.38	803.324	-2.87583	2.91448e-50	3.98462e-48	Y
Os12g0190000	T-AG	T-CK	192.947	1798.75	995.849	-3.21785	3.18656e-50	4.32886e-48	Y
Os04g0508300	T-AG	T-CK	575.323	3285.74	1930.53	-2.51318	6.97713e-50	9.41825e-48	Y
Os06g0711800	T-AG	T-CK	1636.73	261.347	949.038	2.64666	1.32769e-49	1.78094e-47	Y
Os04g0517900	T-AG	T-CK	1390.94	137.652	764.297	3.33709	1.53638e-49	2.04799e-47	Y
Os09g0452900	T-AG	T-CK	100.897	618.902	359.899	-2.61731	2.08619e-49	2.76361e-47	Y
Os12g0601400	T-AG	T-CK	4412.77	737.554	2575.16	2.58099	2.25735e-49	2.9719e-47	Y
Os07g0530700	T-AG	T-CK	729.093	61.831	395.462	3.56259	4.10996e-49	5.37775e-47	Y
Os01g0813800	T-AG	T-CK	436.756	15.8377	226.297	4.78344	4.48119e-49	5.82774e-47	Y
Os09g0109600	T-AG	T-CK	155.629	1599.89	877.76	-3.35807	1.18132e-48	1.52699e-46	Y
Os12g0530100	T-AG	T-CK	422.135	17.8916	220.013	4.56344	3.82836e-48	4.91875e-46	Y
Os10g0345100	T-AG	T-CK	1908.29	8316.2	5112.24	-2.12335	4.04718e-48	5.16876e-46	Y
Os03g0820300	T-AG	T-CK	165.503	1029.7	597.602	-2.63949	8.81694e-48	1.11933e-45	Y
Os09g0542100	T-AG	T-CK	757.043	108.916	432.98	2.7957	1.32587e-47	1.67326e-45	Y
Os05g0565100	T-AG	T-CK	417.236	42.9899	230.113	3.27929	1.47062e-47	1.84503e-45	Y
Os01g0805400	T-AG	T-CK	258.978	1217.23	738.102	-2.23385	1.77496e-47	2.21382e-45	Y
Os06g0246000	T-AG	T-CK	40619.3	11434.5	26026.9	1.82877	1.88546e-47	2.33797e-45	Y
Os07g0101800	T-AG	T-CK	210.318	1405.06	807.69	-2.74121	2.22191e-47	2.73925e-45	Y
Os04g0682100	T-AG	T-CK	506.746	6.47677	256.611	6.26847	2.36752e-47	2.90198e-45	Y
Os07g0150100	T-AG	T-CK	1956.72	527.833	1242.28	1.89041	4.4834e-47	5.46411e-45	Y
Os02g0666200	T-AG	T-CK	24336.8	6261.2	15299	1.95863	4.67043e-47	5.65971e-45	Y
Os03g0320100	T-AG	T-CK	1815.02	142.062	978.541	3.67651	6.40631e-47	7.71942e-45	Y
Os01g0869900	T-AG	T-CK	7120.61	2038.61	4579.61	1.80454	7.73633e-47	9.26969e-45	Y
Os06g0671800	T-AG	T-CK	1740.77	117.003	928.887	3.89612	8.3421e-47	9.93968e-45	Y
Os03g0654400	T-AG	T-CK	4029.69	832.933	2431.31	2.27399	9.74418e-47	1.15458e-44	Y
Os08g0202300	T-AG	T-CK	573.523	31.8801	302.701	4.17189	1.26004e-46	1.48476e-44	Y
Os03g0701100	T-AG	T-CK	65.2617	766.587	415.925	-3.5502	1.28969e-46	1.51134e-44	Y
Os09g0127700	T-AG	T-CK	31.6528	759.552	395.602	-4.57006	1.82194e-46	2.12341e-44	Y
Os03g0374600	T-AG	T-CK	333.656	1429.24	881.45	-2.09759	2.1303e-46	2.4693e-44	Y
Os11g0262600	T-AG	T-CK	31.0565	680.52	355.788	-4.46736	2.27056e-46	2.61765e-44	Y
Os07g0142900	T-AG	T-CK	29.6598	376.617	203.139	-3.67679	3.44558e-46	3.95094e-44	Y
Os01g0347600	T-AG	T-CK	1198.73	1.97259	600.352	9.24037	6.60838e-46	7.53708e-44	Y
Os02g0285300	T-AG	T-CK	13575.3	2372.38	7973.83	2.51655	8.83022e-46	1.00176e-43	Y
Os11g0181200	T-AG	T-CK	11.7167	371.91	191.813	-4.96812	9.67827e-46	1.09216e-43	Y
Os04g0688300	T-AG	T-CK	970.146	116.661	543.403	3.05647	1.35221e-45	1.51789e-43	Y
Os09g0459450	T-AG	T-CK	547.959	46.4208	297.19	3.56256	1.74549e-45	1.94911e-43	Y
Os02g0653000	T-AG	T-CK	344.221	8.61207	176.416	5.32281	3.07516e-45	3.41599e-43	Y
Os09g0469600	T-AG	T-CK	3303.75	517.626	1910.69	2.67404	3.62645e-45	4.0075e-43	Y
Os07g0635900	T-AG	T-CK	972.492	121.187	546.839	3.00292	3.9809e-45	4.37653e-43	Y
Os05g0421600	T-AG	T-CK	201.274	1393.07	797.173	-2.78865	8.28783e-45	9.06476e-43	Y
Os01g0728700	T-AG	T-CK	23.445	455.519	239.482	-4.2856	1.45956e-44	1.58824e-42	Y
Os05g0373900	T-AG	T-CK	225.014	1124.2	674.606	-2.32063	1.89628e-44	2.05299e-42	Y
Os06g0319133	T-AG	T-CK	628.622	8.86039	318.741	6.14238	1.99954e-44	2.15385e-42	Y
Os03g0776900	T-AG	T-CK	309.042	3057.78	1683.41	-3.30613	3.09712e-44	3.31936e-42	Y
Os01g0772100	T-AG	T-CK	391.022	19.6471	205.335	4.32077	5.47634e-44	5.83997e-42	Y
Os06g0633800	T-AG	T-CK	168174	58558.4	113366	1.52201	6.46057e-44	6.85527e-42	Y
Os01g0281600	T-AG	T-CK	635.73	100.914	368.322	2.65381	1.12388e-43	1.18663e-41	Y
Os08g0565200	T-AG	T-CK	17.0622	366.032	191.547	-4.4123	1.1349e-43	1.19237e-41	Y
Os03g0314500	T-AG	T-CK	2361.75	140.604	1251.18	4.07178	1.94411e-43	2.03254e-41	Y
Os09g0248100	T-AG	T-CK	2012.01	233.809	1122.91	3.10578	2.55477e-43	2.65796e-41	Y
Os11g0116200	T-AG	T-CK	1063.95	141.781	602.863	2.90762	3.15604e-43	3.26758e-41	Y
Os02g0181900	T-AG	T-CK	735.822	3999.46	2367.64	-2.44226	3.35298e-43	3.45471e-41	Y
Os04g0456700	T-AG	T-CK	587.83	13.2979	300.564	5.46997	3.96954e-43	4.07031e-41	Y
Os01g0738400	T-AG	T-CK	6.89572	317.499	162.198	-5.56514	5.20347e-43	5.31003e-41	Y
Os08g0499300	T-AG	T-CK	158.579	963.317	560.948	-2.60362	6.0765e-43	6.17141e-41	Y
Os02g0771800	T-AG	T-CK	5850.04	1998.39	3924.21	1.54974	7.46459e-43	7.54525e-41	Y
Os01g0119000	T-AG	T-CK	1953.84	156.237	1055.04	3.64523	1.19255e-42	1.19975e-40	Y
Os03g0761100	T-AG	T-CK	1144.1	3751.69	2447.9	-1.71367	1.30462e-42	1.30633e-40	Y
Os09g0458900	T-AG	T-CK	1355.86	78.0228	716.939	4.12016	2.45677e-42	2.4485e-40	Y
Os04g0201800	T-AG	T-CK	304.09	7.98257	156.036	5.25881	2.96231e-42	2.93861e-40	Y
Os05g0562300	T-AG	T-CK	484.253	2877.9	1681.08	-2.57137	3.06138e-42	3.02283e-40	Y
Os01g0749000	T-AG	T-CK	18.8263	510.688	264.757	-4.76891	3.59009e-42	3.52855e-40	Y
Os11g0121500	T-AG	T-CK	2289.22	725.493	1507.36	1.65807	6.07255e-42	5.94107e-40	Y
Os12g0621100	T-AG	T-CK	2592.64	758.169	1675.4	1.77363	6.38861e-42	6.22174e-40	Y
Os07g0684800	T-AG	T-CK	4580.81	850.769	2715.79	2.42913	8.02415e-42	7.77905e-40	Y
Os12g0163700	T-AG	T-CK	5583.15	37.1412	2810.14	7.23254	8.66684e-42	8.36409e-40	Y
Os11g0115100	T-AG	T-CK	1273.92	216.241	745.082	2.55948	1.38146e-41	1.3272e-39	Y
Os09g0511600	T-AG	T-CK	3321.29	21832.1	12576.7	-2.71646	2.14209e-41	2.04872e-39	Y
Os11g0210100	T-AG	T-CK	2610.99	334.389	1472.69	2.96536	2.92888e-41	2.78871e-39	Y
Os03g0329700	T-AG	T-CK	890.977	159.85	525.413	2.47867	3.13923e-41	2.97571e-39	Y
Os02g0178800	T-AG	T-CK	2287.69	12805.6	7546.65	-2.4848	4.15876e-41	3.92469e-39	Y
Os08g0320900	T-AG	T-CK	125.743	1270.39	698.066	-3.3319	4.52558e-41	4.25206e-39	Y
Os05g0568100	T-AG	T-CK	53.9701	1192.37	623.172	-4.45707	5.12674e-41	4.79575e-39	Y
Os08g0207800	T-AG	T-CK	1415.93	100.108	758.018	3.82152	6.83271e-41	6.36367e-39	Y
Os10g0513900	T-AG	T-CK	492.237	2104.36	1298.3	-2.09629	7.2302e-41	6.70459e-39	Y
Os01g0182600	T-AG	T-CK	9254.65	2163.11	5708.88	2.09709	7.35359e-41	6.7895e-39	Y
Os03g0146100	T-AG	T-CK	15557.4	2171.03	8864.23	2.8412	8.33904e-41	7.66616e-39	Y
Os02g0503900	T-AG	T-CK	531.403	2657.17	1594.29	-2.32045	2.75413e-40	2.52104e-38	Y
Os12g0288400	T-AG	T-CK	4835.74	1425.88	3130.81	1.76189	3.40417e-40	3.10274e-38	Y
Os05g0541750	T-AG	T-CK	474.106	42.8744	258.49	3.46984	3.63407e-40	3.29819e-38	Y
Os03g0796000	T-AG	T-CK	326.051	2675.02	1500.53	-3.03586	4.37339e-40	3.95236e-38	Y
Os12g0288000	T-AG	T-CK	2847.34	323.243	1585.29	3.13911	4.91828e-40	4.42603e-38	Y
Os03g0145900	T-AG	T-CK	1983.64	303.602	1143.62	2.70782	6.64293e-40	5.95296e-38	Y
Os03g0186900	T-AG	T-CK	21919.1	2382.66	12150.9	3.20156	8.63436e-40	7.70517e-38	Y
Os12g0454600	T-AG	T-CK	778.715	127.587	453.151	2.60904	1.03593e-39	9.20596e-38	Y
Os12g0210400	T-AG	T-CK	635.326	52.6531	343.989	3.59702	1.0976e-39	9.71354e-38	Y
Os04g0116800	T-AG	T-CK	369.999	4.70486	187.352	6.31718	1.13937e-39	1.00415e-37	Y
Os10g0477600	T-AG	T-CK	405.72	6.9583	206.339	5.86764	1.52088e-39	1.33487e-37	Y
Os12g0573600	T-AG	T-CK	400.926	6.56627	203.746	5.92502	1.90402e-39	1.6643e-37	Y
Os04g0644400	T-AG	T-CK	748.572	1.64428	375.108	8.82477	1.95547e-39	1.7023e-37	Y
Os11g0189600	T-AG	T-CK	519.735	49.909	284.822	3.37803	2.18791e-39	1.8969e-37	Y
Os04g0410600	T-AG	T-CK	301.914	11.5018	156.708	4.70857	2.38781e-39	2.06183e-37	Y
Os07g0604700	T-AG	T-CK	1195.43	134.937	665.185	3.14875	2.43395e-39	2.0932e-37	Y
Os07g0573900	T-AG	T-CK	10438.3	946.393	5692.36	3.46344	2.51281e-39	2.15234e-37	Y
Os02g0460200	T-AG	T-CK	416.906	38.2742	227.59	3.44349	6.294e-39	5.36954e-37	Y
Os01g0126100	T-AG	T-CK	4740.33	497.778	2619.05	3.25139	1.33876e-38	1.13757e-36	Y
Os01g0210400	T-AG	T-CK	374.808	46.1049	210.456	3.02164	1.37182e-38	1.16104e-36	Y
Os04g0542900	T-AG	T-CK	504.277	56.1181	280.198	3.17098	1.4051e-38	1.18451e-36	Y
Os03g0180100	T-AG	T-CK	325.328	21.2724	173.3	3.93876	1.90422e-38	1.59895e-36	Y
Os11g0244200	T-AG	T-CK	10.309	583.992	297.15	-5.80109	2.16962e-38	1.81465e-36	Y
Os04g0659000	T-AG	T-CK	670.174	75.7124	372.943	3.14801	2.95529e-38	2.46213e-36	Y
Os04g0413500	T-AG	T-CK	1329.35	136.55	732.948	3.28359	3.22794e-38	2.67881e-36	Y
Os06g0115300	T-AG	T-CK	79.2418	583.686	331.464	-2.87379	4.38303e-38	3.62331e-36	Y
Os10g0573800	T-AG	T-CK	836.629	3138.13	1987.38	-1.90733	7.65709e-38	6.30542e-36	Y
Os01g0799500	T-AG	T-CK	3944.32	371.891	2158.11	3.4073	7.6988e-38	6.31538e-36	Y
Os06g0697200	T-AG	T-CK	215.44	1417	816.222	-2.71535	8.20531e-38	6.70509e-36	Y
Os06g0336200	T-AG	T-CK	87438.9	11656.7	49547.8	2.90712	9.50175e-38	7.73486e-36	Y
Os12g0138800	T-AG	T-CK	631.644	57.856	344.75	3.45051	9.95781e-38	8.07529e-36	Y
Os08g0520900	T-AG	T-CK	4995.83	1391.02	3193.42	1.84476	1.6631e-37	1.34358e-35	Y
Os03g0327800	T-AG	T-CK	874.213	99.1824	486.698	3.14228	1.68162e-37	1.35124e-35	Y
Os01g0639600	T-AG	T-CK	159.062	965.702	562.382	-2.60189	1.68525e-37	1.35124e-35	Y
Os12g0626500	T-AG	T-CK	107.572	1043.09	575.331	-3.28168	1.88312e-37	1.50424e-35	Y
Os02g0649900	T-AG	T-CK	471.611	2216.05	1343.83	-2.23422	2.02077e-37	1.60817e-35	Y
Os09g0334600	T-AG	T-CK	916.217	169.269	542.743	2.43582	2.60175e-37	2.06283e-35	Y
Os12g0458900	T-AG	T-CK	1120.2	317.984	719.092	1.8164	3.23873e-37	2.55835e-35	Y
Os05g0586400	T-AG	T-CK	2129.65	520.418	1325.04	2.03262	3.54151e-37	2.78721e-35	Y
Os07g0437000	T-AG	T-CK	333.92	7.28119	170.601	5.51949	3.88277e-37	3.04455e-35	Y
Os01g0226300	T-AG	T-CK	1196.7	253.876	725.288	2.2371	3.9391e-37	3.0774e-35	Y
Os01g0117900	T-AG	T-CK	1772.74	200.97	986.855	3.14143	4.00818e-37	3.11994e-35	Y
Os06g0696400	T-AG	T-CK	1593.25	196.557	894.902	3.01904	4.5103e-37	3.49803e-35	Y
Os09g0538600	T-AG	T-CK	2209.82	480.391	1345.1	2.20178	6.50786e-37	5.02897e-35	Y
Os01g0294700	T-AG	T-CK	2432.09	358.364	1395.23	2.76332	8.56454e-37	6.59438e-35	Y
Os11g0533400	T-AG	T-CK	81.5933	904.396	492.995	-3.46636	9.94901e-37	7.63282e-35	Y
Os01g0936600	T-AG	T-CK	699.059	130.169	414.614	2.42426	1.2678e-36	9.6916e-35	Y
Os01g0142300	T-AG	T-CK	473.802	60.2357	267.019	2.97628	1.32076e-36	1.00604e-34	Y
Os01g0386500	T-AG	T-CK	102.304	851.537	476.92	-3.0565	1.4994e-36	1.13805e-34	Y
Os03g0283100	T-AG	T-CK	136.83	1047.19	592.012	-2.93917	1.95275e-36	1.47689e-34	Y
Os12g0630200	T-AG	T-CK	101.942	791.255	446.598	-2.95278	2.80943e-36	2.1173e-34	Y
Os03g0737300	T-AG	T-CK	1192.73	215.082	703.905	2.47186	2.85274e-36	2.14237e-34	Y
Os11g0249400	T-AG	T-CK	421.381	37.4886	229.435	3.49235	3.1837e-36	2.38253e-34	Y
Os01g0270300	T-AG	T-CK	1254.18	329.672	791.926	1.92798	3.56978e-36	2.6621e-34	Y
Os10g0464000	T-AG	T-CK	1150.36	87.6727	619.015	3.71537	3.7919e-36	2.81789e-34	Y
Os03g0385400	T-AG	T-CK	2649.67	561.833	1605.75	2.23768	4.13733e-36	3.06392e-34	Y
Os08g0174300	T-AG	T-CK	9.37292	247.55	128.461	-4.72938	6.38959e-36	4.71547e-34	Y
Os10g0533150	T-AG	T-CK	50.2578	361.059	205.658	-2.84502	8.44295e-36	6.20935e-34	Y
Os05g0503500	T-AG	T-CK	7651.28	907.363	4279.32	3.07592	1.21456e-35	8.90175e-34	Y
Os07g0227600	T-AG	T-CK	560.872	1638.33	1099.6	-1.54694	1.34511e-35	9.82483e-34	Y
Os01g0799900	T-AG	T-CK	1691.84	431.733	1061.79	1.97051	1.74694e-35	1.27163e-33	Y
Os04g0538000	T-AG	T-CK	231.115	1201.04	716.08	-2.37429	2.4204e-35	1.75586e-33	Y
Os05g0103400	T-AG	T-CK	216.259	7.59459	111.927	4.83112	2.6406e-35	1.90911e-33	Y
Os09g0484200	T-AG	T-CK	73210.1	17409.5	45309.8	2.07218	8.59082e-35	6.19004e-33	Y
Os05g0113300	T-AG	T-CK	29.0295	393.966	211.498	-3.7573	9.20708e-35	6.61174e-33	Y
Os03g0249500	T-AG	T-CK	689.446	2047.45	1368.45	-1.5701	9.86282e-35	7.05887e-33	Y
Os05g0376600	T-AG	T-CK	287.877	14.5488	151.213	4.3073	1.32015e-34	9.4168e-33	Y
Os03g0200800	T-AG	T-CK	1530.69	407.016	968.853	1.91083	1.36507e-34	9.70474e-33	Y
Os04g0527000	T-AG	T-CK	3552.28	408.954	1980.62	3.11885	1.42525e-34	1.00989e-32	Y
Os03g0150500	T-AG	T-CK	421.523	11.2494	216.386	5.22833	1.67927e-34	1.18594e-32	Y
Os03g0363600	T-AG	T-CK	719.648	85.8031	402.726	3.07039	2.03208e-34	1.43037e-32	Y
Os03g0311600	T-AG	T-CK	452.848	53.162	253.005	3.09355	2.45088e-34	1.71949e-32	Y
Os01g0594300	T-AG	T-CK	2045.14	411.765	1228.45	2.31239	2.53687e-34	1.77398e-32	Y
Os05g0332300	T-AG	T-CK	1987.73	347.9	1167.82	2.51523	2.71484e-34	1.89222e-32	Y
Os06g0157000	T-AG	T-CK	2227.56	395.626	1311.59	2.49371	2.91009e-34	2.02171e-32	Y
Os01g0263300	T-AG	T-CK	1161.67	149.876	655.771	2.95514	3.07659e-34	2.13044e-32	Y
Os12g0616500	T-AG	T-CK	100.454	626.656	363.555	-2.64226	4.73728e-34	3.2698e-32	Y
Os10g0568900	T-AG	T-CK	127.228	1131.59	629.409	-3.14764	5.39877e-34	3.71435e-32	Y
Os02g0246900	T-AG	T-CK	314.598	6.63678	160.618	5.56983	7.53931e-34	5.17037e-32	Y
Os01g0974200	T-AG	T-CK	331.751	2.28734	167.019	7.16641	1.4296e-33	9.77262e-32	Y
Os03g0748100	T-AG	T-CK	15.6016	292.742	154.172	-4.21165	1.69493e-33	1.15494e-31	Y
Os05g0123200	T-AG	T-CK	4436.51	1380.48	2908.5	1.68418	2.02955e-33	1.37854e-31	Y
Os03g0807900	T-AG	T-CK	21.1517	403.705	212.428	-4.25094	2.22177e-33	1.50432e-31	Y
Os01g0925400	T-AG	T-CK	1763.65	434.28	1098.96	2.02157	2.38565e-33	1.61016e-31	Y
Os05g0429400	T-AG	T-CK	6564.97	1844.42	4204.69	1.83164	2.49833e-33	1.6809e-31	Y
Os04g0486950	T-AG	T-CK	34509.3	11111.5	22810.4	1.63491	2.695e-33	1.80751e-31	Y
Os11g0236100	T-AG	T-CK	964.778	92.3208	528.549	3.38547	3.1429e-33	2.10131e-31	Y
Os01g0823400	T-AG	T-CK	223.732	11.5818	117.657	4.27232	3.46989e-33	2.31268e-31	Y
Os01g0285300	T-AG	T-CK	311.064	35.6599	173.362	3.12545	3.66785e-33	2.437e-31	Y
Os03g0279700	T-AG	T-CK	387.309	11.2494	199.279	5.1058	4.24987e-33	2.81494e-31	Y
Os04g0523500	T-AG	T-CK	512.769	11.6347	262.202	5.46519	4.3152e-33	2.84937e-31	Y
Os02g0699700	T-AG	T-CK	1646.16	262.794	954.476	2.64712	4.45229e-33	2.93081e-31	Y
Os04g0429050	T-AG	T-CK	10.7012	275.115	142.908	-4.68797	5.7765e-33	3.79081e-31	Y
Os02g0704600	T-AG	T-CK	735.194	2548.61	1641.9	-1.79328	5.85689e-33	3.83177e-31	Y
Os01g0214600	T-AG	T-CK	2847.19	467.475	1657.33	2.60676	6.56765e-33	4.28363e-31	Y
Os03g0157700	T-AG	T-CK	124.456	1050.84	587.647	-3.07214	6.88603e-33	4.4776e-31	Y
Os01g0138800	T-AG	T-CK	22.7733	290.499	156.636	-3.678	8.81477e-33	5.71433e-31	Y
Os01g0958500	T-AG	T-CK	1621.85	376.223	999.038	2.10821	1.23888e-32	8.00693e-31	Y
Os06g0126500	T-AG	T-CK	1763.86	537.262	1150.56	1.71542	1.39493e-32	8.98823e-31	Y
Os03g0266900	T-AG	T-CK	335.578	2549.6	1442.59	-2.92741	1.49212e-32	9.58555e-31	Y
Os05g0491000	T-AG	T-CK	459.86	41.1163	250.488	3.48397	1.58493e-32	1.01511e-30	Y
Os02g0791300	T-AG	T-CK	498.896	57.799	278.348	3.11145	2.20498e-32	1.40802e-30	Y
Os04g0533300	T-AG	T-CK	10271.3	2464.35	6367.85	2.05934	2.58572e-32	1.64621e-30	Y
Os01g0808100	T-AG	T-CK	1289.32	3525.37	2407.34	-1.45153	3.61405e-32	2.29406e-30	Y
Os01g0866133	T-AG	T-CK	6152.22	2296.22	4224.22	1.42176	5.85425e-32	3.70503e-30	Y
Os01g0775400	T-AG	T-CK	12500.5	2963.85	7732.2	2.07646	6.51102e-32	4.10849e-30	Y
Os01g0706850	T-AG	T-CK	319.366	4.62621	161.996	6.10845	6.91956e-32	4.3534e-30	Y
Os03g0407400	T-AG	T-CK	92.5458	725.531	409.038	-2.96703	9.71699e-32	6.09541e-30	Y
Os01g0878400	T-AG	T-CK	479.377	88.2386	283.808	2.4421	1.19103e-31	7.44934e-30	Y
Os08g0332700	T-AG	T-CK	967.432	296.162	631.797	1.70762	1.46396e-31	9.12961e-30	Y
Os03g0644400	T-AG	T-CK	1669.76	530.218	1099.99	1.65482	1.63491e-31	1.0166e-29	Y
Os11g0603000	T-AG	T-CK	1065.38	132.447	598.913	3.00766	2.12226e-31	1.3158e-29	Y
Os12g0183100	T-AG	T-CK	609.409	2139.26	1374.33	-1.81079	2.27201e-31	1.40242e-29	Y
Os03g0448600	T-AG	T-CK	388.436	1302.99	845.711	-1.74461	2.27511e-31	1.40242e-29	Y
Os06g0140700	T-AG	T-CK	1336.5	212.325	774.414	2.65432	2.38004e-31	1.46287e-29	Y
Os06g0133500	T-AG	T-CK	132.725	791.588	462.157	-2.57573	2.48175e-31	1.521e-29	Y
Os01g0757500	T-AG	T-CK	780.528	2149.85	1465.19	-1.46111	3.20205e-31	1.95683e-29	Y
Os04g0495400	T-AG	T-CK	2462.41	449.619	1456.02	2.45329	3.57855e-31	2.18067e-29	Y
Os12g0604000	T-AG	T-CK	1159.37	282.463	720.919	2.03786	3.68056e-31	2.23644e-29	Y
Os06g0193300	T-AG	T-CK	556.787	121.916	339.352	2.19058	3.82298e-31	2.31638e-29	Y
Os11g0131900	T-AG	T-CK	8804.3	1845.25	5324.77	2.25436	3.95819e-31	2.39151e-29	Y
Os11g0150400	T-AG	T-CK	2329.44	323.689	1326.57	2.84778	4.09559e-31	2.46754e-29	Y
Os02g0181300	T-AG	T-CK	736.965	2178.16	1457.56	-1.56291	6.08733e-31	3.6572e-29	Y
Os01g0221100	T-AG	T-CK	221.352	1053.12	637.237	-2.24904	6.31983e-31	3.78622e-29	Y
Os05g0272800	T-AG	T-CK	775.849	109.971	442.91	2.81959	6.56028e-31	3.91926e-29	Y
Os04g0352400	T-AG	T-CK	559.743	3601.73	2080.74	-2.68496	6.84012e-31	4.07503e-29	Y
Os06g0356800	T-AG	T-CK	4.69105	336.662	170.677	-6.17187	7.18359e-31	4.26774e-29	Y
Os01g0730400	T-AG	T-CK	1346.82	378.354	862.587	1.83168	7.53591e-31	4.46461e-29	Y
Os03g0633800	T-AG	T-CK	1289.25	194.816	742.033	2.72724	7.7764e-31	4.59432e-29	Y
Os06g0152400	T-AG	T-CK	483.353	2002.54	1242.94	-2.04943	7.86747e-31	4.63529e-29	Y
Os05g0404700	T-AG	T-CK	1912.51	618.661	1265.59	1.62861	8.44472e-31	4.96168e-29	Y
Os01g0850900	T-AG	T-CK	58.4916	943.027	500.759	-4.011	1.04477e-30	6.12165e-29	Y
Os06g0221300	T-AG	T-CK	684.955	2985.37	1835.16	-2.12317	1.18423e-30	6.91982e-29	Y
Os04g0559700	T-AG	T-CK	1190.85	173.926	682.388	2.77538	1.19449e-30	6.96065e-29	Y
Os04g0579700	T-AG	T-CK	1658	426.96	1042.48	1.95681	1.25505e-30	7.29364e-29	Y
Os09g0526700	T-AG	T-CK	8333.09	1776.28	5054.69	2.23002	2.12033e-30	1.22887e-28	Y
Os01g0910500	T-AG	T-CK	4797.22	976.747	2886.98	2.29619	2.16768e-30	1.25291e-28	Y
Os12g0538700	T-AG	T-CK	346.274	20.5941	183.434	4.07355	2.32607e-30	1.34082e-28	Y
Os03g0793000	T-AG	T-CK	237.127	2005.86	1121.49	-3.08149	2.50897e-30	1.44235e-28	Y
Os03g0745600	T-AG	T-CK	310.654	3021.94	1666.3	-3.28289	2.82675e-30	1.62067e-28	Y
Os02g0618100	T-AG	T-CK	162.084	717.686	439.885	-2.1473	2.83683e-30	1.62209e-28	Y
Os04g0469500	T-AG	T-CK	245.19	944.548	594.869	-1.94681	3.15403e-30	1.79864e-28	Y
Os03g0665700	T-AG	T-CK	121.208	1018.21	569.707	-3.06441	3.19674e-30	1.81814e-28	Y
Os03g0734100	T-AG	T-CK	13.7971	254.711	134.254	-4.1969	3.44257e-30	1.95275e-28	Y
Os01g0840100	T-AG	T-CK	2400.13	9015.08	5707.61	-1.90932	4.2467e-30	2.40248e-28	Y
Os02g0128000	T-AG	T-CK	1164.31	142.494	653.401	3.03156	4.84892e-30	2.73592e-28	Y
Os03g0748700	T-AG	T-CK	313.164	1873.29	1093.23	-2.57941	5.47034e-30	3.0784e-28	Y
Os05g0437100	T-AG	T-CK	153.293	971.697	562.495	-2.66038	5.78951e-30	3.24944e-28	Y
Os04g0542200	T-AG	T-CK	1284.81	417.782	851.299	1.62073	6.08536e-30	3.40653e-28	Y
Os07g0109400	T-AG	T-CK	2083.29	533.506	1308.4	1.96567	6.57776e-30	3.67253e-28	Y
Os06g0324300	T-AG	T-CK	850.841	88.7707	469.806	3.25884	8.3707e-30	4.66136e-28	Y
Os01g0717000	T-AG	T-CK	540.74	2257.33	1399.03	-2.0605	8.4572e-30	4.69727e-28	Y
Os04g0652600	T-AG	T-CK	176.287	655.423	415.855	-1.89533	8.52737e-30	4.72394e-28	Y
Os03g0306800	T-AG	T-CK	541.172	104.588	322.88	2.37214	9.87732e-30	5.4576e-28	Y
Os04g0680400	T-AG	T-CK	513.48	52.9354	283.208	3.28107	1.00748e-29	5.55233e-28	Y
Os02g0702300	T-AG	T-CK	844.01	1.00664	422.508	9.73279	1.14975e-29	6.32006e-28	Y
Os05g0428700	T-AG	T-CK	956.103	161.289	558.696	2.56887	1.22222e-29	6.70114e-28	Y
Os06g0134900	T-AG	T-CK	1280.99	6779.85	4030.42	-2.40392	1.41514e-29	7.73898e-28	Y
Os01g0644200	T-AG	T-CK	98.8639	1335.46	717.164	-3.74854	1.47358e-29	8.03801e-28	Y
Os05g0496500	T-AG	T-CK	467.588	51.8433	259.716	3.17447	1.71266e-29	9.31828e-28	Y
Os09g0487200	T-AG	T-CK	512.692	104.447	308.569	2.29544	2.22168e-29	1.2057e-27	Y
Os10g0417600	T-AG	T-CK	2471.05	734.722	1602.88	1.75002	2.28684e-29	1.23791e-27	Y
Os07g0586700	T-AG	T-CK	858.836	236.139	547.487	1.86197	2.88871e-29	1.55976e-27	Y
Os06g0354500	T-AG	T-CK	2035.79	507.856	1271.82	2.00307	2.95216e-29	1.58999e-27	Y
Os03g0128000	T-AG	T-CK	2567.39	420.796	1494.09	2.60921	3.32151e-29	1.78441e-27	Y
Os09g0494500	T-AG	T-CK	1.87572	343.236	172.556	-7.4359	3.37568e-29	1.80745e-27	Y
Os06g0681200	T-AG	T-CK	55.0344	865.876	460.455	-3.98418	3.38133e-29	1.80745e-27	Y
Os01g0800500	T-AG	T-CK	745.719	44.2053	394.962	4.07759	3.45311e-29	1.8412e-27	Y
Os01g0717700	T-AG	T-CK	341.373	54.0601	197.716	2.6608	3.84689e-29	2.04604e-27	Y
Os02g0247100	T-AG	T-CK	626.236	118.929	372.582	2.39562	4.83395e-29	2.56464e-27	Y
Os02g0188000	T-AG	T-CK	473.303	1669.51	1071.41	-1.81884	5.40746e-29	2.86179e-27	Y
Os05g0429000	T-AG	T-CK	346.129	1464.32	905.225	-2.0797	5.8871e-29	3.10792e-27	Y
Os01g0884300	T-AG	T-CK	1642.41	4276.44	2959.42	-1.38044	6.09975e-29	3.21223e-27	Y
Os02g0707900	T-AG	T-CK	213.194	1094.01	653.603	-2.35725	6.57746e-29	3.45528e-27	Y
Os08g0160500	T-AG	T-CK	1504.75	404.036	954.395	1.8969	8.58032e-29	4.49634e-27	Y
Os05g0474600	T-AG	T-CK	910.261	3115.67	2012.97	-1.77464	1.18401e-28	6.18936e-27	Y
Os09g0567900	T-AG	T-CK	336.682	36.8021	186.742	3.19438	1.20561e-28	6.28688e-27	Y
Os07g0563400	T-AG	T-CK	260.373	1305.08	782.726	-2.32471	1.20908e-28	6.28955e-27	Y
Os02g0763000	T-AG	T-CK	1735.42	326.068	1030.74	2.41198	1.24611e-28	6.46642e-27	Y
Os06g0174400	T-AG	T-CK	2768.98	807.996	1788.49	1.77661	1.29415e-28	6.69944e-27	Y
Os03g0371000	T-AG	T-CK	26.4517	585.343	305.897	-4.46024	1.51807e-28	7.83955e-27	Y
Os04g0526600	T-AG	T-CK	1574.53	11795.4	6684.98	-2.90476	1.70389e-28	8.77789e-27	Y
Os04g0607500	T-AG	T-CK	367.087	58.6214	212.854	2.64465	1.71153e-28	8.79604e-27	Y
Os04g0105200	T-AG	T-CK	577.417	133.498	355.458	2.11192	1.71718e-28	8.80387e-27	Y
Os07g0685500	T-AG	T-CK	209.461	5.24216	107.352	5.31025	1.90824e-28	9.75993e-27	Y
Os04g0474800	T-AG	T-CK	4966.28	1343.52	3154.9	1.8864	2.0351e-28	1.03839e-26	Y
Os07g0657100	T-AG	T-CK	51.6365	372.151	211.894	-2.84359	3.09755e-28	1.57672e-26	Y
Os03g0390200	T-AG	T-CK	58.0166	563.952	310.984	-3.2742	3.1073e-28	1.57792e-26	Y
Os12g0147800	T-AG	T-CK	656.965	2643.66	1650.31	-2.00937	3.47326e-28	1.75957e-26	Y
Os05g0339300	T-AG	T-CK	453.83	54.9339	254.382	3.0461	4.48679e-28	2.26764e-26	Y
Os03g0250000	T-AG	T-CK	3875.49	1104.25	2489.87	1.81149	5.11456e-28	2.5788e-26	Y
Os01g0859300	T-AG	T-CK	87.0995	843.826	465.463	-3.26809	6.52765e-28	3.28353e-26	Y
Os06g0523300	T-AG	T-CK	1650.56	387.415	1018.99	2.09161	6.60991e-28	3.31708e-26	Y
Os04g0586000	T-AG	T-CK	2611.33	706.038	1658.69	1.88703	6.82037e-28	3.41467e-26	Y
Os03g0103300	T-AG	T-CK	58223	19286.2	38754.6	1.59401	7.1632e-28	3.57791e-26	Y
Os09g0518000	T-AG	T-CK	255.856	2481.64	1368.75	-3.27792	8.31771e-28	4.14486e-26	Y
Os05g0467700	T-AG	T-CK	19.2322	244.014	131.623	-3.66319	1.2935e-27	6.43072e-26	Y
Os02g0734600	T-AG	T-CK	3656.11	949.516	2302.81	1.9451	1.3583e-27	6.73718e-26	Y
Os04g0372700	T-AG	T-CK	26.351	356.564	191.457	-3.76563	1.42542e-27	7.05368e-26	Y
Os08g0387200	T-AG	T-CK	247.447	16.0031	131.725	3.95696	1.56048e-27	7.70415e-26	Y
Os03g0293600	T-AG	T-CK	27.4185	364.462	195.94	-3.73592	1.97536e-27	9.72991e-26	Y
Os08g0112300	T-AG	T-CK	53.6129	436.597	245.105	-3.01822	1.98113e-27	9.73584e-26	Y
Os07g0435300	T-AG	T-CK	245.129	5.98015	125.555	5.36356	2.23833e-27	1.09745e-25	Y
Os01g0874700	T-AG	T-CK	14834.6	4603.73	9719.15	1.68807	2.31414e-27	1.13202e-25	Y
Os09g0295200	T-AG	T-CK	1955.82	12855.4	7405.63	-2.71625	2.63073e-27	1.28394e-25	Y
Os03g0211700	T-AG	T-CK	1878.72	634.29	1256.5	1.56605	2.65652e-27	1.29357e-25	Y
Os05g0580000	T-AG	T-CK	857.878	2454.52	1656.2	-1.51569	2.76484e-27	1.34325e-25	Y
Os09g0534800	T-AG	T-CK	2277.87	5373.83	3825.85	-1.23834	2.82771e-27	1.37067e-25	Y
Os02g0620400	T-AG	T-CK	114.461	660.236	387.349	-2.52217	2.88421e-27	1.39488e-25	Y
Os01g0929200	T-AG	T-CK	1883.6	311.016	1097.31	2.59913	3.10617e-27	1.49883e-25	Y
Os08g0103300	T-AG	T-CK	812.122	2607.94	1710.03	-1.683	3.68746e-27	1.77531e-25	Y
Os01g0934400	T-AG	T-CK	93.9205	439.005	266.463	-2.22683	4.55372e-27	2.18462e-25	Y
Os03g0245800	T-AG	T-CK	916.601	5553.63	3235.12	-2.59894	4.55812e-27	2.18462e-25	Y
Os01g0756200	T-AG	T-CK	1370.14	347.386	858.763	1.97965	4.98217e-27	2.37818e-25	Y
Os01g0356800	T-AG	T-CK	9712.83	1468.03	5590.43	2.726	4.98428e-27	2.37818e-25	Y
Os02g0519700	T-AG	T-CK	330.561	23.8067	177.184	3.79504	5.28721e-27	2.51709e-25	Y
Os03g0820400	T-AG	T-CK	270.226	1113.06	691.645	-2.04193	6.06195e-27	2.87949e-25	Y
Os05g0595100	T-AG	T-CK	5782.51	14415.9	10099.2	-1.31804	6.46476e-27	3.06401e-25	Y
Os03g0356470	T-AG	T-CK	386.532	23.6289	205.08	4.03602	6.76739e-27	3.20033e-25	Y
Os05g0130200	T-AG	T-CK	337.225	60.0866	198.656	2.48792	7.41914e-27	3.50078e-25	Y
Os07g0114000	T-AG	T-CK	30.4096	253.193	141.801	-3.05393	8.47398e-27	3.98969e-25	Y
Os03g0356700	T-AG	T-CK	14599.3	6062.34	10330.8	1.26792	1.00166e-26	4.70561e-25	Y
Os01g0306400	T-AG	T-CK	33.728	428.703	231.216	-3.65257	1.18496e-26	5.55445e-25	Y
Os09g0370300	T-AG	T-CK	7.63979	215.452	111.546	-4.85624	1.23222e-26	5.76334e-25	Y
Os12g0117100	T-AG	T-CK	200.924	12.6495	106.787	3.99459	1.30116e-26	6.07247e-25	Y
Os03g0143700	T-AG	T-CK	2059.88	707.458	1383.67	1.54231	1.38881e-26	6.46737e-25	Y
Os07g0620700	T-AG	T-CK	1747.13	275.785	1011.46	2.66276	1.42943e-26	6.64203e-25	Y
Os03g0719000	T-AG	T-CK	171.447	3.97772	87.7122	5.43303	1.53386e-26	7.11177e-25	Y
Os08g0425800	T-AG	T-CK	380.998	1667.33	1024.16	-2.12766	1.71784e-26	7.94754e-25	Y
Os03g0313100	T-AG	T-CK	86.9489	432.063	259.506	-2.31047	1.94786e-26	8.9922e-25	Y
Os03g0815100	T-AG	T-CK	1525.43	5157.07	3341.25	-1.75723	1.96216e-26	9.03865e-25	Y
Os08g0159800	T-AG	T-CK	1489.62	4092.46	2791.04	-1.45831	2.0532e-26	9.43763e-25	Y
Os03g0743900	T-AG	T-CK	3943.74	1686.71	2815.23	1.22531	2.07489e-26	9.51684e-25	Y
Os03g0350100	T-AG	T-CK	6195.85	30810.1	18503	-2.31392	2.08519e-26	9.54354e-25	Y
Os03g0251500	T-AG	T-CK	515.305	1610.29	1062.8	-1.64256	2.11479e-26	9.65832e-25	Y
Os07g0686900	T-AG	T-CK	1012.29	224.422	618.358	2.17214	2.40606e-26	1.09651e-24	Y
Os08g0508000	T-AG	T-CK	14.5137	221.057	117.785	-3.92313	2.442e-26	1.11051e-24	Y
Os03g0828100	T-AG	T-CK	662.106	119.609	390.857	2.47012	2.8725e-26	1.30351e-24	Y
Os01g0849600	T-AG	T-CK	81.7537	893.85	487.802	-3.44383	2.9767e-26	1.34792e-24	Y
Os01g0815400	T-AG	T-CK	81.9705	468.509	275.24	-2.52045	3.06882e-26	1.38669e-24	Y
Os07g0242000	T-AG	T-CK	12.9944	198.93	105.962	-3.95874	3.24451e-26	1.46298e-24	Y
Os05g0563600	T-AG	T-CK	8132.26	1723.55	4927.91	2.23828	3.26089e-26	1.46726e-24	Y
Os04g0508800	T-AG	T-CK	542.284	1496.29	1019.29	-1.46522	3.50897e-26	1.57556e-24	Y
Os07g0274700	T-AG	T-CK	214.47	1141.32	677.893	-2.41486	3.58772e-26	1.60754e-24	Y
Os08g0336200	T-AG	T-CK	2.81358	221.995	112.404	-6.22918	3.73552e-26	1.67025e-24	Y
Os04g0489600	T-AG	T-CK	540.032	59.2118	299.622	3.1856	3.75521e-26	1.67555e-24	Y
Os02g0766600	T-AG	T-CK	11029.9	3881.68	7455.79	1.50663	4.06158e-26	1.80847e-24	Y
Os02g0720900	T-AG	T-CK	952.416	182.688	567.552	2.38291	4.22289e-26	1.87637e-24	Y
Os11g0592600	T-AG	T-CK	405.689	44.0982	224.894	3.2031	6.52191e-26	2.89188e-24	Y
Os03g0369000	T-AG	T-CK	240.875	13.2166	127.046	4.18928	6.90463e-26	3.05523e-24	Y
Os09g0433900	T-AG	T-CK	54.1995	565.154	309.677	-3.38033	7.64965e-26	3.37788e-24	Y
Os02g0662000	T-AG	T-CK	619.324	40.2684	329.796	3.94315	1.12389e-25	4.95255e-24	Y
Os07g0666900	T-AG	T-CK	1594.63	6250.24	3922.44	-1.97062	1.19581e-25	5.25862e-24	Y
Os04g0412300	T-AG	T-CK	1682.89	336.656	1009.77	2.32182	1.21879e-25	5.34862e-24	Y
Os05g0591900	T-AG	T-CK	1898.28	754.929	1326.61	1.33015	1.24633e-25	5.45827e-24	Y
Os12g0571100	T-AG	T-CK	208.893	2.61024	105.752	6.30677	1.34157e-25	5.86332e-24	Y
Os02g0532300	T-AG	T-CK	401.574	58.6403	230.107	2.77692	1.48609e-25	6.48164e-24	Y
Os02g0701300	T-AG	T-CK	59.4023	315.729	187.566	-2.40578	1.72722e-25	7.51797e-24	Y
Os11g0546500	T-AG	T-CK	2068.22	560.679	1314.45	1.88293	1.76009e-25	7.64544e-24	Y
Os01g0111800	T-AG	T-CK	1596.58	419.927	1008.26	1.92695	1.87007e-25	8.10667e-24	Y
Os02g0131100	T-AG	T-CK	5006.19	1025.44	3015.82	2.28773	1.88298e-25	8.14606e-24	Y
Os01g0876800	T-AG	T-CK	8349.98	2011.17	5180.57	2.05384	1.90816e-25	8.23833e-24	Y
Os04g0578550	T-AG	T-CK	28.6948	331.266	179.98	-3.53028	2.2608e-25	9.74107e-24	Y
Os02g0817500	T-AG	T-CK	1813.31	372.189	1092.75	2.28434	2.30887e-25	9.92814e-24	Y
Os04g0491700	T-AG	T-CK	1015.12	360.526	687.824	1.49398	2.37257e-25	1.01815e-23	Y
Os07g0529000	T-AG	T-CK	97613.9	29516.2	63565	1.72558	2.56243e-25	1.09742e-23	Y
Os02g0506100	T-AG	T-CK	627.198	144.05	385.624	2.12217	2.98247e-25	1.27475e-23	Y
Os01g0260800	T-AG	T-CK	382.073	80.6589	231.366	2.24358	3.38662e-25	1.4446e-23	Y
Os11g0620300	T-AG	T-CK	24.8905	380.325	202.608	-3.91437	3.44311e-25	1.46576e-23	Y
Os01g0507700	T-AG	T-CK	249.294	10.5657	129.93	4.56191	3.58277e-25	1.52218e-23	Y
Os02g0671200	T-AG	T-CK	228.68	970.111	599.395	-2.08638	4.55093e-25	1.92967e-23	Y
Os05g0319875	T-AG	T-CK	339.392	1.98344	170.688	7.41823	5.03745e-25	2.13172e-23	Y
Os10g0150700	T-AG	T-CK	1051.67	0	525.835	12.493	5.16056e-25	2.17949e-23	Y
Os07g0694700	T-AG	T-CK	8181.25	2126.42	5153.84	1.94404	5.19264e-25	2.18871e-23	Y
Os12g0514000	T-AG	T-CK	84.2434	416.521	250.382	-2.30129	5.31886e-25	2.23749e-23	Y
Os03g0325600	T-AG	T-CK	87.1152	391.698	239.406	-2.16836	5.88286e-25	2.46988e-23	Y
Os10g0551700	T-AG	T-CK	267.143	13.4091	140.276	4.32511	5.98138e-25	2.50423e-23	Y
Os04g0654600	T-AG	T-CK	298.851	27.7302	163.291	3.42799	5.98816e-25	2.50423e-23	Y
Os03g0214000	T-AG	T-CK	900.646	287.589	594.117	1.64756	6.21443e-25	2.59377e-23	Y
Os01g0723400	T-AG	T-CK	251.067	29.8492	140.458	3.07437	6.43799e-25	2.68183e-23	Y
Os03g0266300	T-AG	T-CK	3721.45	11548.5	7634.98	-1.63381	6.48283e-25	2.69524e-23	Y
Os06g0634500	T-AG	T-CK	2368.75	821.317	1595.03	1.528	6.60309e-25	2.7399e-23	Y
Os03g0180900	T-AG	T-CK	135.245	1090.28	612.765	-3.01187	6.80776e-25	2.81934e-23	Y
Os03g0267000	T-AG	T-CK	649.585	3617.44	2133.51	-2.47762	7.11866e-25	2.94238e-23	Y
Os08g0412700	T-AG	T-CK	76.0333	585.218	330.626	-2.93767	7.28694e-25	3.00611e-23	Y
Os01g0242600	T-AG	T-CK	1303.21	438.785	870.997	1.56982	8.04713e-25	3.3133e-23	Y
Os09g0433800	T-AG	T-CK	84.5977	504.486	294.542	-2.5794	9.2975e-25	3.82075e-23	Y
Os12g0242100	T-AG	T-CK	375.356	1317.29	846.32	-1.80958	9.37105e-25	3.84357e-23	Y
Os06g0570100	T-AG	T-CK	1474.82	464.206	969.515	1.6673	9.47894e-25	3.88036e-23	Y
Os06g0229066	T-AG	T-CK	7.01996	244.255	125.638	-5.16562	1.02864e-24	4.20284e-23	Y
Os01g0501800	T-AG	T-CK	366.89	16.6163	191.753	4.46885	1.14235e-24	4.65853e-23	Y
Os11g0672300	T-AG	T-CK	1336.76	505.023	920.891	1.40454	1.231e-24	5.01045e-23	Y
Os07g0568300	T-AG	T-CK	1660.26	3978.29	2819.27	-1.26103	1.29613e-24	5.2655e-23	Y
Os10g0551900	T-AG	T-CK	101712	27353	64532.5	1.89471	1.32347e-24	5.36635e-23	Y
Os09g0463600	T-AG	T-CK	215.391	17.1347	116.263	3.64886	1.34248e-24	5.43309e-23	Y
Os03g0426900	T-AG	T-CK	1930.62	4493.45	3212.03	-1.21838	1.44281e-24	5.82808e-23	Y
Os11g0707600	T-AG	T-CK	1323.88	438.866	881.373	1.5931	1.49905e-24	6.04383e-23	Y
Os08g0560900	T-AG	T-CK	309.511	17.3435	163.427	4.16375	1.54836e-24	6.23084e-23	Y
Os03g0338400	T-AG	T-CK	585.839	2571.99	1578.91	-2.13535	1.60614e-24	6.45117e-23	Y
Os06g0690200	T-AG	T-CK	71.4329	538.519	304.976	-2.90652	1.70102e-24	6.81944e-23	Y
Os07g0545800	T-AG	T-CK	1305.58	3521.18	2413.38	-1.431	2.89134e-24	1.15697e-22	Y
Os01g0836800	T-AG	T-CK	3580.57	9068.41	6324.49	-1.34079	2.90085e-24	1.1586e-22	Y
Os06g0223800	T-AG	T-CK	11007.5	5399.28	8203.39	1.02765	3.17425e-24	1.26543e-22	Y
Os05g0527000	T-AG	T-CK	6.57594	221.791	114.183	-5.06483	3.42627e-24	1.36335e-22	Y
Os06g0495500	T-AG	T-CK	23.9159	254.73	139.323	-3.42086	3.54592e-24	1.40833e-22	Y
Os01g0290000	T-AG	T-CK	5006.03	2028.12	3517.08	1.30341	3.94758e-24	1.56495e-22	Y
Os07g0223766	T-AG	T-CK	678.619	86.8755	382.747	2.96436	4.30099e-24	1.70188e-22	Y
Os05g0518300	T-AG	T-CK	1763.12	495.41	1129.26	1.83127	4.32864e-24	1.70965e-22	Y
Os01g0930400	T-AG	T-CK	1275.24	20.9875	648.114	5.92723	4.64384e-24	1.83076e-22	Y
Os12g0156200	T-AG	T-CK	5.81353	185.182	95.4977	-4.96653	5.10992e-24	2.01078e-22	Y
Os04g0571300	T-AG	T-CK	393.242	82.1986	237.721	2.25882	5.21671e-24	2.04902e-22	Y
Os03g0330200	T-AG	T-CK	11.1618	168.369	89.7652	-3.92889	6.34099e-24	2.48604e-22	Y
Os05g0227600	T-AG	T-CK	429.681	24.0182	226.85	4.16455	7.30462e-24	2.85859e-22	Y
Os05g0217000	T-AG	T-CK	2220.46	330.777	1275.62	2.74675	9.08389e-24	3.54837e-22	Y
Os01g0740300	T-AG	T-CK	255.481	21.2493	138.365	3.58948	1.00433e-23	3.91595e-22	Y
Os12g0538600	T-AG	T-CK	227.433	1.66462	114.549	7.10426	1.02202e-23	3.97768e-22	Y
Os09g0426800	T-AG	T-CK	6161.19	2920.47	4540.83	1.07692	1.09796e-23	4.26546e-22	Y
Os08g0514300	T-AG	T-CK	375.419	1571.15	973.286	-2.06503	1.1536e-23	4.47347e-22	Y
Os04g0598000	T-AG	T-CK	6620.97	1970.77	4295.87	1.74835	1.31811e-23	5.1021e-22	Y
Os05g0208000	T-AG	T-CK	10215.9	4544.15	7380.02	1.16868	1.35089e-23	5.21952e-22	Y
Os01g0801600	T-AG	T-CK	2148.3	861.081	1504.69	1.31882	1.37112e-23	5.28811e-22	Y
Os07g0511400	T-AG	T-CK	2438.27	1039.31	1738.79	1.23014	1.46282e-23	5.63158e-22	Y
Os01g0312500	T-AG	T-CK	6190.88	1531.1	3860.99	2.01546	1.47315e-23	5.66114e-22	Y
Os01g0105800	T-AG	T-CK	99.6201	646.903	373.262	-2.69615	1.49481e-23	5.73404e-22	Y
Os05g0255800	T-AG	T-CK	278.087	1190.42	734.253	-2.09674	1.51376e-23	5.79633e-22	Y
Os05g0552100	T-AG	T-CK	174.438	797.436	485.937	-2.19191	1.61123e-23	6.15848e-22	Y
Os01g0918400	T-AG	T-CK	19.203	342.313	180.758	-4.14549	1.66053e-23	6.33555e-22	Y
Os11g0306400	T-AG	T-CK	2313.02	74.9053	1193.96	4.94882	1.68808e-23	6.42916e-22	Y
Os06g0140400	T-AG	T-CK	895.28	75.4571	485.368	3.57023	1.79774e-23	6.8346e-22	Y
Os01g0227100	T-AG	T-CK	683.328	100.653	391.99	2.76453	2.07444e-23	7.87255e-22	Y
Os05g0104700	T-AG	T-CK	3005.43	9355.71	6180.57	-1.63857	2.38871e-23	9.04911e-22	Y
Os04g0644100	T-AG	T-CK	6.15909	154.893	80.5261	-4.62757	2.56959e-23	9.71707e-22	Y
Os01g0952600	T-AG	T-CK	303.325	32.1286	167.727	3.23643	2.7835e-23	1.05073e-21	Y
Os02g0658800	T-AG	T-CK	4615.26	27.525	2321.39	7.39149	2.85186e-23	1.07464e-21	Y
Os04g0460600	T-AG	T-CK	766.787	119.333	443.06	2.68373	2.86712e-23	1.07848e-21	Y
Os10g0204100	T-AG	T-CK	3331.83	1338.73	2335.28	1.31549	3.0124e-23	1.13114e-21	Y
Os03g0170900	T-AG	T-CK	5669.27	13427.2	9548.21	-1.244	3.10896e-23	1.16534e-21	Y
Os04g0613800	T-AG	T-CK	384.82	1113.72	749.272	-1.53235	3.12144e-23	1.16796e-21	Y
Os02g0143100	T-AG	T-CK	1985.66	857.145	1421.4	1.21188	3.7227e-23	1.3905e-21	Y
Os02g0828200	T-AG	T-CK	212.065	922.486	567.275	-2.12112	4.09166e-23	1.52565e-21	Y
Os01g0960500	T-AG	T-CK	3789.51	1570.75	2680.13	1.27057	4.12107e-23	1.53393e-21	Y
Os01g0948600	T-AG	T-CK	13602.6	3406.76	8504.67	1.99732	4.18989e-23	1.55683e-21	Y
Os02g0639300	T-AG	T-CK	1.80443	200.015	100.91	-6.66478	4.2377e-23	1.57185e-21	Y
Os04g0434400	T-AG	T-CK	4.95439	171.69	88.322	-5.04378	4.32864e-23	1.6028e-21	Y
Os03g0760000	T-AG	T-CK	33.5574	307.396	170.476	-3.1997	4.78159e-23	1.76745e-21	Y
Os08g0287200	T-AG	T-CK	103.7	435.603	269.652	-2.07032	5.2255e-23	1.92819e-21	Y
Os02g0725900	T-AG	T-CK	24.4443	228.901	126.673	-3.22244	5.4258e-23	1.99864e-21	Y
Os06g0700700	T-AG	T-CK	407.817	1605.48	1006.65	-1.97608	5.45344e-23	2.00536e-21	Y
Os03g0699000	T-AG	T-CK	50.7355	2954.6	1502.67	-5.85868	5.52102e-23	2.02672e-21	Y
Os06g0695400	T-AG	T-CK	671.59	2.70244	337.146	7.97513	6.04339e-23	2.21466e-21	Y
Os01g0618900	T-AG	T-CK	2217.82	633.955	1425.89	1.80653	6.07152e-23	2.22116e-21	Y
Os03g0847900	T-AG	T-CK	302.839	52.0428	177.441	2.54151	6.56564e-23	2.39781e-21	Y
Os05g0136200	T-AG	T-CK	156.526	4.60452	80.565	5.08065	6.72984e-23	2.45357e-21	Y
Os01g0749200	T-AG	T-CK	769.051	192.547	480.799	1.99844	7.32694e-23	2.66671e-21	Y
Os07g0520800	T-AG	T-CK	990.016	261.431	625.723	1.92154	7.70708e-23	2.80028e-21	Y
Os02g0264800	T-AG	T-CK	1093.8	292.48	693.141	1.90362	7.93528e-23	2.87829e-21	Y
Os11g0210201	T-AG	T-CK	40.4973	459.248	249.872	-3.50556	8.01174e-23	2.90109e-21	Y
Os02g0530100	T-AG	T-CK	3216.34	1226.79	2221.56	1.39065	8.89215e-23	3.21444e-21	Y
Os10g0396300	T-AG	T-CK	306.299	50.4868	178.393	2.60009	9.00012e-23	3.24796e-21	Y
Os08g0529100	T-AG	T-CK	50.1106	432.929	241.52	-3.11018	9.2997e-23	3.35041e-21	Y
Os01g0931100	T-AG	T-CK	1140.27	253.339	696.807	2.17108	9.70589e-23	3.49085e-21	Y
Os10g0513200	T-AG	T-CK	5646.06	2490.53	4068.29	1.1808	1.09192e-22	3.92062e-21	Y
Os07g0561300	T-AG	T-CK	78.5541	349.689	214.121	-2.15057	1.13697e-22	4.0755e-21	Y
Os08g0505900	T-AG	T-CK	5844.63	1430.43	3637.53	2.03057	1.18609e-22	4.24445e-21	Y
Os06g0527800	T-AG	T-CK	6522.22	1439.17	3980.7	2.18004	1.27363e-22	4.55007e-21	Y
Os02g0543000	T-AG	T-CK	236.279	19.3079	127.793	3.61647	1.32358e-22	4.72064e-21	Y
Os05g0470000	T-AG	T-CK	509.785	38.1518	273.969	3.74379	1.37208e-22	4.88544e-21	Y
Os10g0506100	T-AG	T-CK	2043.69	467.056	1255.37	2.13009	1.42586e-22	5.06845e-21	Y
Os10g0361900	T-AG	T-CK	165.679	659.945	412.812	-1.99329	1.49822e-22	5.31681e-21	Y
Os06g0705400	T-AG	T-CK	522.063	2104.46	1313.26	-2.01055	1.55558e-22	5.51119e-21	Y
Os07g0686800	T-AG	T-CK	27.4333	286.362	156.898	-3.38689	1.57835e-22	5.58259e-21	Y
Os07g0141400	T-AG	T-CK	366.603	16.6543	191.629	4.4652	2.12139e-22	7.49091e-21	Y
Os08g0178800	T-AG	T-CK	103.059	436.392	269.726	-2.08225	2.17324e-22	7.6613e-21	Y
Os08g0556900	T-AG	T-CK	291.622	1.35664	146.489	7.78274	2.23693e-22	7.87283e-21	Y
Os06g0676300	T-AG	T-CK	226.05	888.24	557.145	-1.97761	2.28905e-22	8.04298e-21	Y
Os01g0960200	T-AG	T-CK	112.945	624.864	368.905	-2.46736	2.477e-22	8.68906e-21	Y
Os08g0269500	T-AG	T-CK	536.022	116.496	326.259	2.20203	2.54516e-22	8.91348e-21	Y
Os06g0137100	T-AG	T-CK	1503.25	542.982	1023.11	1.46854	2.72729e-22	9.53569e-21	Y
Os11g0109900	T-AG	T-CK	942.419	2904.63	1923.53	-1.62309	2.84087e-22	9.91653e-21	Y
Os03g0802200	T-AG	T-CK	2309.19	5924.52	4116.85	-1.35933	3.15081e-22	1.09805e-20	Y
Os08g0558100	T-AG	T-CK	1299.03	3562.5	2430.76	-1.45592	3.7027e-22	1.28827e-20	Y
Os04g0345500	T-AG	T-CK	18.3674	232.405	125.386	-3.6741	4.27682e-22	1.4856e-20	Y
Os02g0186900	T-AG	T-CK	275.683	37.6853	156.684	2.87037	4.7135e-22	1.63463e-20	Y
Os03g0171900	T-AG	T-CK	1409.41	396.117	902.765	1.8313	4.72138e-22	1.6347e-20	Y
Os06g0472200	T-AG	T-CK	206.497	618.299	412.398	-1.58107	4.86526e-22	1.68179e-20	Y
Os06g0237300	T-AG	T-CK	6511.89	2979.08	4745.49	1.12807	5.48053e-22	1.8914e-20	Y
Os02g0511600	T-AG	T-CK	890.874	172.279	531.577	2.37034	5.53638e-22	1.90759e-20	Y
Os06g0112100	T-AG	T-CK	153.246	14.2219	83.7339	3.43068	5.99247e-22	2.06141e-20	Y
Os08g0130400	T-AG	T-CK	217.053	763.065	490.059	-1.81257	6.26881e-22	2.153e-20	Y
Os03g0778100	T-AG	T-CK	357.767	27.8631	192.815	3.68439	6.91046e-22	2.36955e-20	Y
Os07g0671100	T-AG	T-CK	701.699	127.031	414.365	2.46435	7.38561e-22	2.52842e-20	Y
Os04g0663100	T-AG	T-CK	6905.32	3246.06	5075.69	1.08907	8.09488e-22	2.76679e-20	Y
Os04g0432300	T-AG	T-CK	283.986	45.1225	164.554	2.65484	8.16381e-22	2.78588e-20	Y
Os06g0701700	T-AG	T-CK	976.303	96.1221	536.213	3.34471	8.90827e-22	3.03507e-20	Y
Os10g0550500	T-AG	T-CK	139.582	5.6681	72.6248	4.63206	9.00852e-22	3.06433e-20	Y
Os03g0134900	T-AG	T-CK	804.339	228.988	516.664	1.81144	9.53665e-22	3.23882e-20	Y
Os02g0189000	T-AG	T-CK	519.79	120.146	319.968	2.11489	1.05495e-21	3.57711e-20	Y
Os03g0802500	T-AG	T-CK	1075.59	4614.05	2844.82	-2.10086	1.13499e-21	3.8424e-20	Y
Os06g0147100	T-AG	T-CK	628.799	1604.17	1116.48	-1.35154	1.23968e-21	4.19017e-20	Y
Os02g0463401	T-AG	T-CK	22.001	178.12	100.061	-3.00828	1.43983e-21	4.85898e-20	Y
Os10g0371000	T-AG	T-CK	7007.49	2744.4	4875.95	1.35241	1.45862e-21	4.91461e-20	Y
Os01g0763600	T-AG	T-CK	2428.79	578.92	1503.85	2.06898	1.68468e-21	5.66731e-20	Y
Os01g0838350	T-AG	T-CK	1843.6	286.009	1064.81	2.68821	1.70138e-21	5.71451e-20	Y
Os05g0594100	T-AG	T-CK	484.019	1280.9	882.459	-1.40544	1.7328e-21	5.81087e-20	Y
Os03g0305600	T-AG	T-CK	41.5064	271.002	156.254	-2.71023	1.77929e-21	5.95742e-20	Y
Os06g0103300	T-AG	T-CK	936.5	2267.57	1602.04	-1.2754	1.80938e-21	6.04865e-20	Y
Os03g0765900	T-AG	T-CK	222.275	22.4066	122.341	3.3071	1.85572e-21	6.19385e-20	Y
Os07g0621600	T-AG	T-CK	81.3303	383.899	232.615	-2.23348	2.2556e-21	7.5168e-20	Y
Os04g0372750	T-AG	T-CK	36.7448	273.352	155.048	-2.90167	2.26352e-21	7.53143e-20	Y
Os01g0652375	T-AG	T-CK	215.684	15.6694	115.677	3.78758	2.42786e-21	8.06563e-20	Y
Os07g0603300	T-AG	T-CK	2721.52	931.664	1826.59	1.54676	2.43248e-21	8.06841e-20	Y
Os03g0321500	T-AG	T-CK	3277.92	1621.13	2449.52	1.01576	2.58914e-21	8.57472e-20	Y
Os10g0527800	T-AG	T-CK	17.2139	163.008	90.1112	-3.2398	2.66685e-21	8.81838e-20	Y
Os03g0736300	T-AG	T-CK	7999.68	3710.53	5855.11	1.10841	3.02768e-21	9.99605e-20	Y
Os07g0249900	T-AG	T-CK	774.265	158.182	466.223	2.29226	3.09731e-21	1.02101e-19	Y
Os03g0692700	T-AG	T-CK	5063.5	1813.71	3438.61	1.48112	3.1878e-21	1.04922e-19	Y
Os06g0113900	T-AG	T-CK	3598.99	1307.49	2453.24	1.46076	3.29926e-21	1.08423e-19	Y
Os04g0684100	T-AG	T-CK	159.064	15.2217	87.1428	3.38638	3.34641e-21	1.09804e-19	Y
Os01g0218100	T-AG	T-CK	681.307	178.467	429.887	1.93337	3.44825e-21	1.12971e-19	Y
Os01g0388700	T-AG	T-CK	274.883	12.7064	143.795	4.44188	3.48273e-21	1.13926e-19	Y
Os07g0257200	T-AG	T-CK	310.718	32.7021	171.71	3.25189	4.05746e-21	1.32523e-19	Y
Os10g0109300	T-AG	T-CK	3514.73	56.9592	1785.84	5.94802	4.10007e-21	1.3371e-19	Y
Os01g0975300	T-AG	T-CK	747.81	257.117	502.464	1.54035	4.55458e-21	1.48306e-19	Y
Os01g0155200	T-AG	T-CK	34.1484	286.812	160.48	-3.05505	5.04177e-21	1.63919e-19	Y
Os10g0390900	T-AG	T-CK	7395.1	339.69	3867.4	4.44442	5.76383e-21	1.8711e-19	Y
Os09g0522200	T-AG	T-CK	3.14997	151.636	77.3932	-5.52828	6.10301e-21	1.97819e-19	Y
Os05g0194500	T-AG	T-CK	247.387	840.188	543.788	-1.76429	6.1732e-21	1.99791e-19	Y
Os01g0909400	T-AG	T-CK	538.132	71.0834	304.608	2.921	6.27833e-21	2.02885e-19	Y
Os06g0222100	T-AG	T-CK	1617.46	363.109	990.284	2.15509	7.04546e-21	2.27331e-19	Y
Os03g0729500	T-AG	T-CK	698.559	1726.09	1212.32	-1.30534	7.38592e-21	2.37956e-19	Y
Os01g0207900	T-AG	T-CK	1709	337.603	1023.3	2.33942	7.73003e-21	2.48667e-19	Y
Os11g0453900	T-AG	T-CK	17.4589	266.516	141.988	-3.9176	8.77262e-21	2.81781e-19	Y
Os07g0206700	T-AG	T-CK	16748.2	6695.69	11721.9	1.32269	8.8346e-21	2.83345e-19	Y
Os08g0169100	T-AG	T-CK	393.763	1400.05	896.908	-1.82988	9.16189e-21	2.93401e-19	Y
Os06g0571800	T-AG	T-CK	389.999	94.2242	242.111	2.04865	1.02795e-20	3.28698e-19	Y
Os01g0723800	T-AG	T-CK	231.189	16.227	123.708	3.8361	1.06611e-20	3.40389e-19	Y
Os12g0512800	T-AG	T-CK	12.2652	188.971	100.618	-3.92381	1.13867e-20	3.63012e-19	Y
Os01g0777900	T-AG	T-CK	363.822	58.8601	211.341	2.62712	1.17092e-20	3.72736e-19	Y
Os03g0196600	T-AG	T-CK	9.38209	174.252	91.8172	-4.22056	1.22904e-20	3.90654e-19	Y
Os08g0503000	T-AG	T-CK	30649.7	6475.59	18562.7	2.24282	1.33879e-20	4.24907e-19	Y
Os07g0683900	T-AG	T-CK	67978.6	21032.5	44505.6	1.69245	1.41192e-20	4.47451e-19	Y
Os01g0644600	T-AG	T-CK	1731.87	558.865	1145.37	1.63116	1.45392e-20	4.60077e-19	Y
Os03g0314100	T-AG	T-CK	2740.99	5499.55	4120.27	-1.00448	1.60495e-20	5.07115e-19	Y
Os05g0230700	T-AG	T-CK	4449.57	2143.15	3296.36	1.05389	1.60762e-20	5.07208e-19	Y
Os01g0311800	T-AG	T-CK	899.137	3926.59	2412.86	-2.12735	1.66661e-20	5.25044e-19	Y
Os08g0437300	T-AG	T-CK	270.238	971.683	620.96	-1.84423	1.6759e-20	5.27192e-19	Y
Os04g0606500	T-AG	T-CK	4299.36	1746.91	3023.14	1.29908	1.83953e-20	5.77813e-19	Y
Os07g0685850	T-AG	T-CK	7.044	179.449	93.2464	-4.63953	1.99808e-20	6.26692e-19	Y
Os01g0668100	T-AG	T-CK	5962.47	308.767	3135.62	4.2715	2.06517e-20	6.46783e-19	Y
Os08g0428100	T-AG	T-CK	151.481	521.63	336.555	-1.78572	2.13345e-20	6.67188e-19	Y
Os01g0911700	T-AG	T-CK	2652.48	8652.11	5652.29	-1.70556	2.3729e-20	7.40984e-19	Y
Os01g0885300	T-AG	T-CK	2315.5	703.635	1509.57	1.71887	2.44367e-20	7.61968e-19	Y
Os11g0451700	T-AG	T-CK	284.128	5907.94	3096.03	-4.37708	2.53966e-20	7.90743e-19	Y
Os04g0233400	T-AG	T-CK	136.28	5.702	70.9912	4.59328	2.82306e-20	8.77699e-19	Y
Os06g0246500	T-AG	T-CK	267.536	1168.07	717.804	-2.1246	2.99136e-20	9.2867e-19	Y
Os03g0255100	T-AG	T-CK	492.268	2258.69	1375.48	-2.19625	3.18943e-20	9.88722e-19	Y
Os02g0168200	T-AG	T-CK	5.95612	132.983	69.4695	-4.47649	3.2171e-20	9.95855e-19	Y
Os02g0786500	T-AG	T-CK	140.503	6.02082	73.2617	4.55503	3.38659e-20	1.0468e-18	Y
Os03g0224700	T-AG	T-CK	567.898	2411.52	1489.71	-2.08616	3.6466e-20	1.12554e-18	Y
Os10g0552800	T-AG	T-CK	18765.1	1218.12	9991.62	3.94538	3.74996e-20	1.15577e-18	Y
Os01g0139600	T-AG	T-CK	223.562	740.743	482.152	-1.73114	3.80848e-20	1.17211e-18	Y
Os01g0158400	T-AG	T-CK	126.623	5.98015	66.3015	4.40809	3.90957e-20	1.20149e-18	Y
Os09g0533900	T-AG	T-CK	3455.24	1648.34	2551.79	1.0678	3.93934e-20	1.2089e-18	Y
Os07g0425000	T-AG	T-CK	21.5156	260.261	140.888	-3.59328	4.13727e-20	1.26781e-18	Y
Os04g0534100	T-AG	T-CK	276.9	728.065	502.482	-1.39428	4.27129e-20	1.307e-18	Y
Os02g0814000	T-AG	T-CK	488.578	1700.6	1094.59	-1.7989	4.51536e-20	1.37971e-18	Y
Os01g0775100	T-AG	T-CK	789.014	1816.29	1302.65	-1.20295	4.77363e-20	1.45654e-18	Y
Os09g0517600	T-AG	T-CK	587.23	1711.72	1149.47	-1.54494	4.88431e-20	1.48818e-18	Y
Os12g0152700	T-AG	T-CK	2779.09	1152.89	1965.99	1.26946	5.15171e-20	1.56741e-18	Y
Os09g0489500	T-AG	T-CK	361.676	1006.37	684.023	-1.47593	5.29019e-20	1.60725e-18	Y
Os03g0284100	T-AG	T-CK	1494.76	631.97	1063.36	1.24219	5.4637e-20	1.65761e-18	Y
Os01g0720400	T-AG	T-CK	1158.84	275.187	717.011	2.07434	5.54878e-20	1.68103e-18	Y
Os06g0207200	T-AG	T-CK	616.437	222.304	419.371	1.47085	6.04479e-20	1.8287e-18	Y
Os09g0491772	T-AG	T-CK	313.725	1224.21	768.966	-1.96449	6.71952e-20	2.02994e-18	Y
Os08g0200300	T-AG	T-CK	247.606	9.68108	128.643	4.68458	6.97612e-20	2.10448e-18	Y
Os02g0596000	T-AG	T-CK	273.7	33.6505	153.675	3.02855	7.11208e-20	2.14246e-18	Y
Os12g0600701	T-AG	T-CK	4597.27	2221.54	3409.4	1.04918	7.26121e-20	2.1843e-18	Y
Os03g0747400	T-AG	T-CK	5.62717	149.028	77.3275	-4.66999	7.31349e-20	2.19693e-18	Y
Os05g0523300	T-AG	T-CK	1326.83	340.564	833.697	1.962	8.31969e-20	2.49567e-18	Y
Os07g0298900	T-AG	T-CK	863.407	2341.73	1602.57	-1.43942	8.48756e-20	2.54245e-18	Y
Os03g0857600	T-AG	T-CK	138.207	9.29039	73.7488	3.90059	8.93158e-20	2.67171e-18	Y
Os07g0676900	T-AG	T-CK	1081.24	198.99	640.113	2.4412	9.04424e-20	2.70162e-18	Y
Os02g0731400	T-AG	T-CK	693.875	139.091	416.483	2.31888	9.23982e-20	2.75618e-18	Y
Os01g0111900	T-AG	T-CK	1522.06	528.663	1025.36	1.5253	9.74433e-20	2.90261e-18	Y
Os01g0684900	T-AG	T-CK	73.0519	342.549	207.8	-2.23075	1.01925e-19	3.03188e-18	Y
Os02g0816200	T-AG	T-CK	357.73	91.5271	224.629	1.96641	1.0412e-19	3.09285e-18	Y
Os10g0153900	T-AG	T-CK	15.8684	173.531	94.6997	-3.44748	1.11539e-19	3.30864e-18	Y
Os03g0434800	T-AG	T-CK	202.161	32.1921	117.177	2.65329	1.1522e-19	3.41307e-18	Y
Os02g0223700	T-AG	T-CK	159.263	13.8841	86.5733	3.51821	1.16715e-19	3.45257e-18	Y
Os02g0729400	T-AG	T-CK	132.306	10.8181	71.5622	3.60601	1.30937e-19	3.8679e-18	Y
Os05g0460000	T-AG	T-CK	2228.21	7019.33	4623.77	-1.65556	1.37376e-19	4.0525e-18	Y
Os06g0179000	T-AG	T-CK	2001.93	785.952	1393.94	1.34877	1.38536e-19	4.08108e-18	Y
Os03g0221500	T-AG	T-CK	311.228	1020.45	665.838	-1.71346	1.44145e-19	4.24044e-18	Y
Os10g0392400	T-AG	T-CK	143.181	450.558	296.87	-1.65255	1.46494e-19	4.30363e-18	Y
Os06g0116966	T-AG	T-CK	17.2478	203.239	110.244	-3.54479	1.48081e-19	4.34426e-18	Y
Os06g0351500	T-AG	T-CK	278.766	28.0312	153.399	3.3176	1.49305e-19	4.37413e-18	Y
Os08g0431100	T-AG	T-CK	2214.44	4519.44	3366.94	-1.02941	1.50523e-19	4.40377e-18	Y
Os10g0415300	T-AG	T-CK	163.147	793.694	478.421	-2.27776	1.67591e-19	4.89641e-18	Y
Os07g0186000	T-AG	T-CK	4218.43	8885.51	6551.97	-1.07456	1.78153e-19	5.19786e-18	Y
Os07g0638100	T-AG	T-CK	342.325	1016.94	679.635	-1.57196	1.82697e-19	5.32317e-18	Y
Os09g0467300	T-AG	T-CK	128.018	5.36826	66.6933	4.59137	1.92615e-19	5.6045e-18	Y
Os01g0188100	T-AG	T-CK	2016.13	4260.76	3138.44	-1.07946	1.96565e-19	5.71163e-18	Y
Os01g0904400	T-AG	T-CK	341.582	34.3019	187.942	3.31672	2.05489e-19	5.96283e-18	Y
Os07g0204100	T-AG	T-CK	459.942	140.078	300.01	1.71506	2.10104e-19	6.08846e-18	Y
Os08g0108300	T-AG	T-CK	115.389	3.93704	59.6631	4.86464	2.24388e-19	6.49355e-18	Y
Os04g0460300	T-AG	T-CK	1453.35	3711.43	2582.39	-1.3526	2.32885e-19	6.73031e-18	Y
Os10g0413900	T-AG	T-CK	155.239	7.98528	81.612	4.28615	2.43994e-19	7.04182e-18	Y
Os10g0159800	T-AG	T-CK	354.402	34.5948	194.498	3.35998	2.46257e-19	7.09752e-18	Y
Os06g0554300	T-AG	T-CK	1156.01	416.275	786.14	1.4743	2.62913e-19	7.56734e-18	Y
Os10g0510500	T-AG	T-CK	148.113	816.264	482.189	-2.46576	2.74394e-19	7.88544e-18	Y
Os08g0380100	T-AG	T-CK	1620.42	555.237	1087.83	1.54573	2.74704e-19	7.88544e-18	Y
Os06g0683200	T-AG	T-CK	435.917	89.5069	262.712	2.28618	2.79607e-19	8.01539e-18	Y
Os01g0915900	T-AG	T-CK	557.627	82.3495	319.988	2.75837	3.06814e-19	8.78352e-18	Y
Os03g0747900	T-AG	T-CK	954.338	201.546	577.942	2.24318	3.09212e-19	8.84032e-18	Y
Os05g0182600	T-AG	T-CK	423.636	1729.19	1076.42	-2.02867	3.11151e-19	8.88384e-18	Y
Os03g0691400	T-AG	T-CK	283.778	52.3277	168.053	2.43942	3.57266e-19	1.01869e-17	Y
Os05g0258400	T-AG	T-CK	118.398	4.29654	61.3473	4.78531	3.80896e-19	1.08461e-17	Y
Os07g0258400	T-AG	T-CK	100.694	760.724	430.709	-2.91719	3.98145e-19	1.13222e-17	Y
Os02g0114300	T-AG	T-CK	221.538	44.1472	132.843	2.32537	4.01935e-19	1.14147e-17	Y
Os12g0412400	T-AG	T-CK	423.982	112.06	268.021	1.91938	4.07086e-19	1.15457e-17	Y
Os04g0422600	T-AG	T-CK	51.9362	319.123	185.53	-2.61444	4.36584e-19	1.23658e-17	Y
Os11g0147800	T-AG	T-CK	1028.75	350.825	689.788	1.55283	4.48284e-19	1.26804e-17	Y
Os03g0286200	T-AG	T-CK	882.768	2093.06	1487.91	-1.2451	4.66134e-19	1.31678e-17	Y
Os09g0572700	T-AG	T-CK	77.6569	488.43	283.044	-2.64757	5.06684e-19	1.42944e-17	Y
Os09g0346500	T-AG	T-CK	564.936	46.0665	305.501	3.61935	5.43982e-19	1.53264e-17	Y
Os05g0213500	T-AG	T-CK	540.161	1284.57	912.364	-1.25013	5.70934e-19	1.60645e-17	Y
Os05g0430800	T-AG	T-CK	1957.1	4538.17	3247.64	-1.2138	5.81529e-19	1.6341e-17	Y
Os05g0582000	T-AG	T-CK	332.688	0	166.344	10.8319	6.13463e-19	1.72157e-17	Y
Os10g0150400	T-AG	T-CK	307.549	0	153.774	10.7205	6.47529e-19	1.81478e-17	Y
Os10g0132300	T-AG	T-CK	332.963	57.8641	195.413	2.52697	7.04374e-19	1.97151e-17	Y
Os05g0135200	T-AG	T-CK	602.712	125.483	364.098	2.26333	7.24944e-19	2.02642e-17	Y
Os07g0448800	T-AG	T-CK	57341.5	20262.1	38801.8	1.50078	7.29303e-19	2.03594e-17	Y
Os07g0558900	T-AG	T-CK	448.815	115.152	281.984	1.96307	7.3186e-19	2.04041e-17	Y
Os09g0457800	T-AG	T-CK	161.042	5.64506	83.3438	4.83862	7.4214e-19	2.06636e-17	Y
Os12g0491200	T-AG	T-CK	161.331	1.30512	81.3182	6.93398	7.7489e-19	2.15474e-17	Y
Os06g0137166	T-AG	T-CK	1490.03	560.68	1025.35	1.40999	7.96511e-19	2.21198e-17	Y
Os07g0544800	T-AG	T-CK	218.399	19.1452	118.772	3.51322	8.09377e-19	2.24479e-17	Y
Os06g0354700	T-AG	T-CK	971.131	357.799	664.465	1.44145	8.34226e-19	2.3107e-17	Y
Os07g0684900	T-AG	T-CK	216.995	694.915	455.955	-1.67928	9.66178e-19	2.67272e-17	Y
Os03g0797800	T-AG	T-CK	859.707	104.791	482.249	3.03739	9.85508e-19	2.72266e-17	Y
Os11g0245500	T-AG	T-CK	1564.07	377.96	971.017	2.04866	1.00496e-18	2.77279e-17	Y
Os03g0190100	T-AG	T-CK	306.287	905.684	605.986	-1.56225	1.01952e-18	2.80935e-17	Y
Os01g0220500	T-AG	T-CK	29.2215	291.679	160.45	-3.30895	1.05026e-18	2.89031e-17	Y
Os01g0642200	T-AG	T-CK	1112.54	26.2744	569.406	5.40516	1.05679e-18	2.90455e-17	Y
Os06g0676700	T-AG	T-CK	2224.89	7122.3	4673.6	-1.67887	1.08447e-18	2.97678e-17	Y
Os03g0780800	T-AG	T-CK	6545.33	2578.56	4561.95	1.34385	1.14785e-18	3.1467e-17	Y
Os07g0104500	T-AG	T-CK	686.889	68.8409	377.865	3.31994	1.21964e-18	3.33921e-17	Y
Os06g0220500	T-AG	T-CK	1297.92	324.064	810.993	2.00113	1.23976e-18	3.38994e-17	Y
Os06g0219400	T-AG	T-CK	5054.64	2185.83	3620.24	1.20935	1.25022e-18	3.41416e-17	Y
Os01g0910900	T-AG	T-CK	194.677	1.30512	97.9909	7.20315	1.27738e-18	3.48368e-17	Y
Os04g0412500	T-AG	T-CK	167.401	1.31596	84.3586	6.98463	1.27894e-18	3.48368e-17	Y
Os07g0531500	T-AG	T-CK	545.98	107.103	326.541	2.34827	1.31385e-18	3.5742e-17	Y
Os11g0523700	T-AG	T-CK	83.2745	393.451	238.363	-2.23643	1.36678e-18	3.71346e-17	Y
Os01g0652450	T-AG	T-CK	179.152	15.6775	97.4148	3.51956	1.37401e-18	3.72835e-17	Y
Os11g0658800	T-AG	T-CK	2481.36	917.232	1699.3	1.43535	1.3987e-18	3.79052e-17	Y
Os06g0514800	T-AG	T-CK	353.815	28.2036	191.009	3.65028	1.42133e-18	3.84697e-17	Y
Os01g0912700	T-AG	T-CK	52.9546	338.368	195.662	-2.66706	1.45808e-18	3.94145e-17	Y
Os01g0295700	T-AG	T-CK	1143.81	2792.69	1968.25	-1.28857	1.57528e-18	4.25286e-17	Y
Os07g0524000	T-AG	T-CK	206.011	41.0213	123.516	2.32956	1.60975e-18	4.34042e-17	Y
Os06g0139000	T-AG	T-CK	305.901	802.472	554.187	-1.393	1.72398e-18	4.64255e-17	Y
Os06g0647801	T-AG	T-CK	165.988	702.728	434.358	-2.08076	1.88193e-18	5.06151e-17	Y
Os05g0209600	T-AG	T-CK	458.836	118.032	288.434	1.9599	1.92958e-18	5.18315e-17	Y
Os05g0222200	T-AG	T-CK	1226.88	427.469	827.174	1.52093	1.98606e-18	5.32814e-17	Y
Os07g0634600	T-AG	T-CK	4239.41	2132.1	3185.76	0.991723	2.17221e-18	5.8202e-17	N
Os09g0562000	T-AG	T-CK	19.5859	144.289	81.9375	-2.87981	2.24261e-18	6.00131e-17	Y
Os02g0227600	T-AG	T-CK	11.4534	146.573	79.0133	-3.68653	2.30831e-18	6.16939e-17	Y
Os08g0286500	T-AG	T-CK	77.3788	518.818	298.098	-2.73981	2.37241e-18	6.33277e-17	Y
Os05g0508400	T-AG	T-CK	442.547	137.857	290.202	1.6828	2.57546e-18	6.86617e-17	Y
Os02g0257300	T-AG	T-CK	348.052	89.0946	218.573	1.96766	2.69613e-18	7.17892e-17	Y
Os03g0638400	T-AG	T-CK	1901.09	689.417	1295.25	1.46326	2.89668e-18	7.7033e-17	Y
Os07g0267200	T-AG	T-CK	45.8869	333.369	189.628	-2.86009	2.92477e-18	7.76831e-17	Y
Os09g0563700	T-AG	T-CK	39.3766	249.007	144.192	-2.6625	2.97115e-18	7.88168e-17	Y
Os03g0319300	T-AG	T-CK	9240.13	3539.68	6389.9	1.3843	2.97893e-18	7.89249e-17	Y
Os11g0163100	T-AG	T-CK	12240.5	5364.56	8802.55	1.19009	3.10054e-18	8.20451e-17	Y
Os06g0265000	T-AG	T-CK	4975.4	1720.81	3348.11	1.53163	3.8357e-18	1.01373e-16	Y
Os11g0673200	T-AG	T-CK	488.8	1304.75	896.776	-1.41605	4.04614e-18	1.06802e-16	Y
Os02g0725000	T-AG	T-CK	1181.47	329.903	755.684	1.83985	4.16188e-18	1.09721e-16	Y
Os03g0308800	T-AG	T-CK	165.406	506.588	335.997	-1.61442	4.28872e-18	1.12926e-16	Y
Os01g0357900	T-AG	T-CK	2499.91	694.549	1597.23	1.84744	4.32582e-18	1.13762e-16	Y
Os03g0102500	T-AG	T-CK	567.201	1974.25	1270.73	-1.79802	4.35147e-18	1.14296e-16	Y
Os05g0178300	T-AG	T-CK	516.712	4.71571	260.714	6.78634	4.43887e-18	1.16448e-16	Y
Os06g0181700	T-AG	T-CK	35.3964	253.682	144.539	-2.85219	4.52967e-18	1.18684e-16	Y
Os08g0538600	T-AG	T-CK	3106.71	6962.59	5034.65	-1.1641	4.86489e-18	1.27311e-16	Y
Os05g0168800	T-AG	T-CK	4370.09	1949.24	3159.67	1.16474	5.12062e-18	1.33839e-16	Y
Os06g0234200	T-AG	T-CK	1021.68	318.706	670.193	1.68075	5.27363e-18	1.3767e-16	Y
Os02g0614200	T-AG	T-CK	290.003	1029.84	659.919	-1.82821	5.28926e-18	1.37909e-16	Y
Os07g0548800	T-AG	T-CK	13360.9	4924.42	9142.67	1.43992	5.31275e-18	1.38352e-16	Y
Os03g0322200	T-AG	T-CK	4.01828	112.784	58.4014	-4.81736	5.56134e-18	1.44649e-16	Y
Os05g0137400	T-AG	T-CK	4090.88	2003.44	3047.16	1.02985	5.94677e-18	1.54486e-16	Y
Os04g0600200	T-AG	T-CK	8.30907	170.727	89.5182	-4.33139	5.99937e-18	1.55663e-16	Y
Os03g0212800	T-AG	T-CK	134.52	14.5353	74.5277	3.21073	6.10172e-18	1.58126e-16	Y
Os09g0278000	T-AG	T-CK	16.7424	202.303	109.523	-3.5767	6.43536e-18	1.6657e-16	Y
Os03g0148000	T-AG	T-CK	316.911	40.0596	178.485	2.98205	6.44551e-18	1.6663e-16	Y
Os05g0210600	T-AG	T-CK	751.746	270.853	511.299	1.47281	6.57725e-18	1.6983e-16	Y
Os02g0715300	T-AG	T-CK	971.814	284.383	628.098	1.772	6.64146e-18	1.71281e-16	Y
Os11g0111800	T-AG	T-CK	220.833	1.01748	110.925	7.7978	7.44258e-18	1.91709e-16	Y
Os02g0196800	T-AG	T-CK	1388.57	3956.68	2672.63	-1.51031	7.66231e-18	1.97131e-16	Y
Os03g0661600	T-AG	T-CK	32170.9	2236.04	17203.4	3.84675	7.69197e-18	1.97656e-16	Y
Os05g0367900	T-AG	T-CK	1.93784	125.063	63.5003	-5.97718	7.74846e-18	1.98868e-16	Y
Os01g0971000	T-AG	T-CK	417.837	50.0813	233.959	3.0595	7.87734e-18	2.01933e-16	Y
Os09g0260200	T-AG	T-CK	73.0225	330.053	201.538	-2.1828	8.19989e-18	2.09949e-16	Y
Os03g0319400	T-AG	T-CK	909.602	340.626	625.114	1.4176	8.22753e-18	2.10404e-16	Y
Os01g0937900	T-AG	T-CK	310.415	72.299	191.357	2.10396	8.76328e-18	2.23836e-16	Y
Os05g0330700	T-AG	T-CK	173.686	23.8311	98.7586	2.86867	8.94262e-18	2.28144e-16	Y
Os12g0187800	T-AG	T-CK	11.9835	130.305	71.1441	-3.44341	9.38099e-18	2.39042e-16	Y
Os04g0583900	T-AG	T-CK	141.47	776.729	459.1	-2.4548	9.76512e-18	2.48533e-16	Y
Os11g0582400	T-AG	T-CK	2127.92	53019.3	27573.6	-4.63889	1.00374e-17	2.55158e-16	Y
Os02g0510600	T-AG	T-CK	284.596	725.781	505.189	-1.35176	1.01785e-17	2.58391e-16	Y
Os02g0243300	T-AG	T-CK	113.382	8.62292	61.0026	3.72085	1.01888e-17	2.58391e-16	Y
Os03g0268300	T-AG	T-CK	12465.3	5840.3	9152.81	1.09376	1.06409e-17	2.69535e-16	Y
Os12g0566000	T-AG	T-CK	3004.52	1098.28	2051.4	1.45203	1.09464e-17	2.76946e-16	Y
Os01g0901200	T-AG	T-CK	809.54	1872.59	1341.07	-1.20904	1.11638e-17	2.81979e-16	Y
Os01g0662600	T-AG	T-CK	1484.47	3391.82	2438.15	-1.19228	1.11718e-17	2.81979e-16	Y
Os12g0634000	T-AG	T-CK	195.473	23.2613	109.367	3.0739	1.14848e-17	2.89538e-16	Y
Os10g0496900	T-AG	T-CK	361.943	74.3763	218.16	2.28314	1.17697e-17	2.96369e-16	Y
Os09g0258000	T-AG	T-CK	1619.63	3321.09	2470.36	-1.03583	1.23189e-17	3.09831e-16	Y
Os03g0264600	T-AG	T-CK	227.878	33.4918	130.685	2.76647	1.26143e-17	3.16888e-16	Y
Os10g0420400	T-AG	T-CK	253.562	54.8403	154.201	2.21027	1.29387e-17	3.24654e-16	Y
Os08g0221300	T-AG	T-CK	24.5512	182.478	103.515	-2.89282	1.40336e-17	3.51713e-16	Y
Os12g0131900	T-AG	T-CK	235.645	0	117.823	10.3344	1.48866e-17	3.72655e-16	Y
Os06g0264500	T-AG	T-CK	443.554	1591.14	1017.35	-1.84436	1.57684e-17	3.94265e-16	Y
Os01g0711100	T-AG	T-CK	2691.48	5244.15	3967.81	-0.962492	1.63432e-17	4.08159e-16	N
Os10g0563900	T-AG	T-CK	804.093	139.369	471.731	2.52948	1.65625e-17	4.13152e-16	Y
Os06g0132500	T-AG	T-CK	301.769	53.786	177.777	2.48916	1.69833e-17	4.23155e-16	Y
Os04g0578000	T-AG	T-CK	116.475	4.57469	60.5248	4.65773	1.72991e-17	4.30519e-16	Y
Os12g0573200	T-AG	T-CK	1910.91	3871.32	2891.11	-1.01894	1.73377e-17	4.30977e-16	Y
Os02g0637000	T-AG	T-CK	772.761	87.4783	430.12	3.14512	1.75023e-17	4.34562e-16	Y
Os02g0685200	T-AG	T-CK	28.1307	246.475	137.303	-3.13923	1.77847e-17	4.41061e-16	Y
Os08g0207500	T-AG	T-CK	15.0093	163.779	89.3943	-3.43559	1.80968e-17	4.4828e-16	Y
Os01g0660900	T-AG	T-CK	12.9288	154.093	83.5108	-3.55593	2.0755e-17	5.1353e-16	Y
Os02g0469600	T-AG	T-CK	3797.86	1739.68	2768.77	1.1263	2.15948e-17	5.33689e-16	Y
Os02g0749000	T-AG	T-CK	1748.52	748.785	1248.65	1.22336	2.2015e-17	5.43446e-16	Y
Os01g0631900	T-AG	T-CK	155.1	11.3416	83.221	3.78	2.21164e-17	5.45317e-16	Y
Os04g0689500	T-AG	T-CK	3085.84	1198.72	2142.28	1.36399	2.29885e-17	5.65764e-16	Y
Os05g0578100	T-AG	T-CK	0	225.947	112.973	-10.2611	2.29988e-17	5.65764e-16	Y
Os03g0296800	T-AG	T-CK	147.206	507.845	327.525	-1.78518	2.42041e-17	5.9473e-16	Y
Os08g0130600	T-AG	T-CK	1742.3	760.159	1251.23	1.19673	2.47298e-17	6.06948e-16	Y
Os03g0815400	T-AG	T-CK	191.477	17.9215	104.699	3.42133	2.53415e-17	6.21246e-16	Y
Os05g0409300	T-AG	T-CK	6639.62	3063.5	4851.56	1.11582	2.59529e-17	6.35504e-16	Y
Os03g0265400	T-AG	T-CK	305.101	79.9833	192.542	1.93255	2.9974e-17	7.33125e-16	Y
Os05g0320700	T-AG	T-CK	611.171	1702.12	1156.64	-1.47654	3.0096e-17	7.35265e-16	Y
Os01g0165600	T-AG	T-CK	196.742	13.1976	104.97	3.89522	3.25038e-17	7.93182e-16	Y
Os05g0116000	T-AG	T-CK	8076.15	2190.28	5133.21	1.88257	3.31878e-17	8.08189e-16	Y
Os04g0639100	T-AG	T-CK	657.03	144.265	400.647	2.18815	3.31946e-17	8.08189e-16	Y
Os02g0817600	T-AG	T-CK	382.264	104.097	243.18	1.87602	3.32968e-17	8.09134e-16	Y
Os02g0580500	T-AG	T-CK	49.8352	296.179	173.007	-2.58109	3.33093e-17	8.09134e-16	Y
Os10g0504600	T-AG	T-CK	956.093	391.915	674.004	1.2861	3.40529e-17	8.26257e-16	Y
Os01g0708900	T-AG	T-CK	284.292	831.088	557.69	-1.54815	3.97638e-17	9.63729e-16	Y
Os11g0484700	T-AG	T-CK	110.39	3.93704	57.1634	4.80445	4.0544e-17	9.81523e-16	Y
Os09g0466400	T-AG	T-CK	381.596	1003.18	692.387	-1.39417	4.11017e-17	9.93897e-16	Y
Os11g0588300	T-AG	T-CK	1343.07	625.992	984.532	1.10156	4.14618e-17	1.00147e-15	Y
Os10g0195600	T-AG	T-CK	985.294	189.651	587.472	2.3776	4.22181e-17	1.01858e-15	Y
Os01g0124200	T-AG	T-CK	10885	3630.93	7257.94	1.58398	4.71268e-17	1.13573e-15	Y
Os01g0251400	T-AG	T-CK	5718.43	1206.83	3462.63	2.24443	4.99441e-17	1.20226e-15	Y
Os01g0880300	T-AG	T-CK	804.083	163.085	483.584	2.30144	5.47704e-17	1.31696e-15	Y
Os04g0465600	T-AG	T-CK	818.216	149.687	483.951	2.452	5.79309e-17	1.39139e-15	Y
Os01g0167400	T-AG	T-CK	53.7977	302.643	178.22	-2.49852	5.88422e-17	1.41168e-15	Y
Os03g0243900	T-AG	T-CK	1296.77	599.431	948.101	1.11369	5.90554e-17	1.41521e-15	Y
Os07g0124100	T-AG	T-CK	72.6842	414.429	243.556	-2.50653	6.40075e-17	1.53216e-15	Y
Os04g0266900	T-AG	T-CK	135.232	578.484	356.858	-2.09642	6.57518e-17	1.57215e-15	Y
Os01g0971400	T-AG	T-CK	139.211	6.61779	72.9145	4.39857	6.63755e-17	1.58528e-15	Y
Os07g0467600	T-AG	T-CK	5214.16	2484.03	3849.09	1.0697	7.20088e-17	1.7179e-15	Y
Os10g0150300	T-AG	T-CK	210.928	0	105.464	10.1746	7.54388e-17	1.79772e-15	Y
Os12g0460400	T-AG	T-CK	1033.44	358.313	695.877	1.52729	7.70375e-17	1.83377e-15	Y
Os08g0441100	T-AG	T-CK	3111.55	838.048	1974.8	1.89251	8.33614e-17	1.98209e-15	Y
[truncated: 20,432 more rows]

## Sheet: T-AG_vs_K-AG
GeneID	sampleA	sampleB	baseMeanA	baseMeanB	baseMean	log2FoldChange	pvalue	padj	Significant
[truncated: 21,870 more rows]
