# Supplementary material for: High-density genetic mapping identified QTLs for anaerobic germination tolerance in rice
Source: Front Plant Sci. 2022 Dec 23;13:1076600. doi: 10.3389/fpls.2022.1076600 (PMC9822775; doi:10.3389/fpls.2022.1076600)
Supplement: Supplementary file 6 [file Table_6.xlsx]

## Sheet: Sheet1
Locus	QTL	Physical region	Gene_ID	Chr	Start	End	Strand	Length	Function	T-CK_vs_K-CK	K-AG_vs_K-CK	T-AG_vs_T-CK	T-AG_vs_K-AG
Loc1	qCV1-1(4d/6d)	1:2890073-2949395	Os01g0153700	Chr1	2892920	2894707	-	1787	Conserved hypothetical protein.	Y	N	N	Y
Loc1	qCV1-1(4d/6d)	1:2890073-2949395	Os01g0153800	Chr1	2896841	2897944	+	1103	Similar to gibberellin receptor GID1L2.	N	N	N	N
Loc1	qCV1-1(4d/6d)	1:2890073-2949395	Os01g0153900	Chr1	2899057	2899947	-	890	Hypothetical conserved gene.	N	N	N	N
Loc1	qCV1-1(4d/6d)	1:2890073-2949395	Os01g0153950	Chr1	2901602	2902192	-	590	Protein of unknown function DUF674 domain containing protein.	N	N	N	N
Loc1	qCV1-1(4d/6d)	1:2890073-2949395	Os01g0154000	Chr1	2903069	2903970	-	901	Conserved hypothetical protein.	N	N	N	N
Loc1	qCV1-1(4d/6d)	1:2890073-2949395	Os01g0154100	Chr1	2907071	2907926	-	855	Protein of unknown function DUF674 domain containing protein.	N	N	N	N
Loc1	qCV1-1(4d/6d)	1:2890073-2949395	Os01g0154200	Chr1	2920425	2921321	-	896	Protein of unknown function DUF674 domain containing protein.	N	N	N	N
Loc1	qCV1-1(4d/6d)	1:2890073-2949395	Os01g0154250	Chr1	2920641	2921282	+	641	Hypothetical protein.	N	N	N	N
Loc1	qCV1-1(4d/6d)	1:2890073-2949395	Os01g0154300	Chr1	2922561	2924802	+	2241	Hypothetical conserved gene.	N	N	N	N
Loc1	qCV1-1(4d/6d)	1:2890073-2949395	Os01g0154500	Chr1	2925935	2928765	+	2830	Protein of unknown function DUF674 domain containing protein.	N	N	N	N
Loc1	qCV1-1(4d/6d)	1:2890073-2949395	Os01g0154550	Chr1	2926706	2927875	-	1169	Non-protein coding transcript.	N	N	N	N
Loc1	qCV1-1(4d/6d)	1:2890073-2949395	Os01g0154600	Chr1	2930802	2932886	+	2084	Protein of unknown function DUF674 domain containing protein.	Y	N	Y	N
Loc2	qCV1-2(6d)	1:9616532-9707372	Os01g0275300	Chr1	9625243	9625889	+	646	Conserved hypothetical protein.	Y	N	N	N
Loc2	qCV1-2(6d)	1:9616532-9707372	Os01g0275500	Chr1	9626942	9630057	-	3115	Similar to Protein argonaute 15.	N	N	N	N
Loc2	qCV1-2(6d)	1:9616532-9707372	Os01g0275700	Chr1	9642417	9642487	-	70	Non-protein coding transcript.	N	N	N	N
Loc2	qCV1-2(6d)	1:9616532-9707372	Os01g0275900	Chr1	9644443	9647828	-	3385	Hypothetical conserved gene.	Y	N	N	N
Loc2	qCV1-2(6d)	1:9616532-9707372	Os01g0276000	Chr1	9658174	9661275	-	3101	Similar to 60S ribosomal protein L30.	N	N	N	N
Loc2	qCV1-2(6d)	1:9616532-9707372	Os01g0276033	Chr1	9658501	9661024	+	2523	Non-protein coding transcript.	N	N	N	N
Loc2	qCV1-2(6d)	1:9616532-9707372	Os01g0276066	Chr1	9659330	9659922	-	592	Non-protein coding transcript.	N	N	N	N
Loc2	qCV1-2(6d)	1:9616532-9707372	Os01g0276200	Chr1	9671077	9676036	-	4959	OSVDAC7, osvdac7, OsVDAC7, VDAC7,Similar to Mitochondrial import receptor subunit TOM40.	N	Y	N	N
Loc2	qCV1-2(6d)	1:9616532-9707372	Os01g0276300	Chr1	9679828	9680883	+	1055	OsEnS-4,Similar to Group 3 late embryogenesis abundant protein (Fragment).	Y	Y	Y	N
Loc2	qCV1-2(6d)	1:9616532-9707372	Os01g0276500	Chr1	9684848	9689468	-	4620	Similar to Histidine biosynthesis bifunctional protein hisIE, chloroplast precursor [Includes: Phosphoribosyl-AMP cyclohydrolase (EC 3.5.4.19) (PRA-CH); Phosphoribosyl-ATP pyrophosphatase (EC 3.6.1.31) (PRA-PH)].	N	N	N	N
Loc2	qCV1-2(6d)	1:9616532-9707372	Os01g0276600	Chr1	9690348	9692094	+	1746	OsSTA11, OsRFP,Zinc finger, RING/FYVE/PHD-type domain containing protein.	Y	Y	N	Y
Loc2	qCV1-2(6d)	1:9616532-9707372	Os01g0276650	Chr1	9691036	9691721	-	685	Non-protein coding transcript.	N	N	N	N
Loc2	qCV1-2(6d)	1:9616532-9707372	Os01g0276800	Chr1	9702737	9709686	-	4635	OsGAS2Gas2, OsGAS2,Glucosidase II &beta; subunit, Potential switch between programmed cell death and autophagy	N	N	N	N
Loc2	qCV1-2(6d)	1:9616532-9707372	Os01g0275200	Chr1	9613644	9619072	-	2540	OsAGO15AGO15,Similar to Protein argonaute 15.	N	N	N	N
Loc2	qCV1-2(6d)	1:9616532-9707372	Os01g0275600	Chr1	9631334	9638881	-	7547	OsAGO4a, AGO4-2AGO4A,Similar to Argonaute 4 protein.	N	N	N	N
Loc2	qCV1-2(6d)	1:9616532-9707372	Os01g0275800	Chr1	9644431	9653253	+	8822	Hypothetical gene.	N	N	N	N
Loc2	qCV1-2(6d)	1:9616532-9707372	Os01g0275950	Chr1	9648667	9651434	-	2767	Hypothetical conserved gene.	N	N	N	N
Loc2	qCV1-2(6d)	1:9616532-9707372	Os01g0276100	Chr1	9665409	9670111	+	4702	OsIDHa, ICDHcIDHA,Similar to 3-isopropylmalate dehydrogenase, chloroplast precursor (EC 1.1.1.85) (Beta-IPM dehydrogenase) (IMDH) (3-IPM-DH).	N	N	N	N
Loc2	qCV1-2(6d)	1:9616532-9707372	Os01g0276400	Chr1	9682795	9684110	-	1315	Similar to presenilin.	N	N	N	N
Loc2	qCV1-2(6d)	1:9616532-9707372	Os01g0276700	Chr1	9694027	9699718	-	5691	Similar to Pyruvate kinase, cytosolic isozyme (EC 2.7.1.40) (PK).	Y	N	N	Y
Loc3	qCL4-2(6d);qCV4-2(6d)	4:14780687-14808655	Os04g0321100	Chr4	14787290	14789443	+	2153	Similar to H0107B07.6 protein.	N	N	N	N
Loc3	qCL4-2(6d);qCV4-2(6d)	4:14780687-14808655	Os04g0321500	Chr4	14804703	14805459	+	756	S28(t), rpl27-3, rpl27, mtRPL27amtRPL27a, S28,Mitochondrial ribosomal protein L27, Loss-of function allele caused by failure of expression (Taichung 65), Essential for the later stage of pollen development, Hybrid incompatibility, Hybrid pollen sterility	Y	N	N	Y
Loc3	qCL4-2(6d);qCV4-2(6d)	4:14780687-14808655	Os04g0321600	Chr4	14807385	14813122	+	1270	Osspt16SPT16,Peptidase M24 family protein.	N	N	N	N
Loc4	qCSA4-2(6d)	4:22473081-22499182	Os04g0451200	Chr4	22481487	22483201	+	1714	UDP-glucuronosyl/UDP-glucosyltransferase family protein.	Y	N	Y	N
Loc4	qCSA4-2(6d)	4:22473081-22499182	Os04g0451100	Chr4	22472184	22479333	+	6252	Similar to H0815C01.3 protein.	N	N	N	N
Loc5	qCD5(4d/6d)	5:20629588-20770108	Os05g0420600	Chr5	20630043	20632322	+	2279	OsCc1, OsCc-1CC1,Cytochrome c.	N	N	N	N
Loc5	qCD5(4d/6d)	5:20629588-20770108	Os05g0420800	Chr5	20636382	20643355	+	6973	OsPMRPMR,Regulation of male gametogenesis during pollen development	N	N	N	N
Loc5	qCD5(4d/6d)	5:20629588-20770108	Os05g0420900	Chr5	20648285	20650528	-	2243	Conserved hypothetical protein.	Y	Y	N	N
Loc5	qCD5(4d/6d)	5:20629588-20770108	Os05g0421000	Chr5	20648628	20649038	+	410	Hypothetical conserved gene.	N	N	N	N
Loc5	qCD5(4d/6d)	5:20629588-20770108	Os05g0421100	Chr5	20651153	20651824	+	671	Protein of unknown function DUF538 family protein.	N	N	N	N
Loc5	qCD5(4d/6d)	5:20629588-20770108	Os05g0421300	Chr5	20663027	20668458	+	5431	Armadillo-type fold domain containing protein.	N	N	N	N
Loc5	qCD5(4d/6d)	5:20629588-20770108	Os05g0421450	Chr5	20678141	20678622	-	481	Hypothetical protein.	Y	N	Y	Y
Loc5	qCD5(4d/6d)	5:20629588-20770108	Os05g0421600	Chr5	20678578	20680160	+	1582	ONAC088, ONAC88NAC88,No apical meristem (NAM) protein domain containing protein.	N	N	Y	Y
Loc5	qCD5(4d/6d)	5:20629588-20770108	Os05g0421675	Chr5	20681025	20681771	-	746	/	Y	N	Y	N
Loc5	qCD5(4d/6d)	5:20629588-20770108	Os05g0421750	Chr5	20683551	20684336	-	785	Similar to Glutamate decarboxylase.	N	N	N	N
Loc5	qCD5(4d/6d)	5:20629588-20770108	Os05g0421900	Chr5	20685488	20692048	-	6560	OsGA20ox4, ga20ox4, GA20ox2, Prl5, Prl5/GA20ox4, OsPrl5GA20OX4, OsGA20ox4, ga20ox4,GA 20-oxidase4, GA metabolism	N	N	N	N
Loc5	qCD5(4d/6d)	5:20629588-20770108	Os05g0422200	Chr5	20712279	20713087	+	808	Conserved hypothetical protein.	N	N	N	N
Loc5	qCD5(4d/6d)	5:20629588-20770108	Os05g0422400	Chr5	20726511	20726891	+	380	/	N	N	N	N
Loc5	qCD5(4d/6d)	5:20629588-20770108	Os05g0422600	Chr5	20728020	20728733	-	713	Hypothetical conserved gene.	N	N	N	Y
Loc5	qCD5(4d/6d)	5:20629588-20770108	Os05g0422701	Chr5	20736351	20736731	-	380	/	N	N	N	N
Loc5	qCD5(4d/6d)	5:20629588-20770108	Os05g0422800	Chr5	20736754	20737254	-	500	/	N	N	N	N
Loc5	qCD5(4d/6d)	5:20629588-20770108	Os05g0422900	Chr5	20737931	20741079	+	3148	Similar to helicase.	N	N	N	N
Loc5	qCD5(4d/6d)	5:20629588-20770108	Os05g0423050	Chr5	20747076	20747849	+	773	/	N	N	N	N
Loc5	qCD5(4d/6d)	5:20629588-20770108	Os05g0423200	Chr5	20748871	20752589	+	3718	Conserved hypothetical protein.	N	N	N	N
Loc5	qCD5(4d/6d)	5:20629588-20770108	Os05g0423301	Chr5	20748952	20749362	-	410	/	N	N	N	N
Loc5	qCD5(4d/6d)	5:20629588-20770108	Os05g0423400	Chr5	20759526	20761828	+	2302	OsMADS4, PI1, DLN140, OsDLN140OsMADS4,Rice PISTILLATA ortholog, MADS-box protein, Lodicule and stamen development	Y	N	N	Y
Loc5	qCD5(4d/6d)	5:20629588-20770108	Os05g0423500	Chr5	20761951	20764112	-	2161	OsSPARK4SPARK4,Protein kinase, core domain containing protein.	N	Y	N	N
Loc5	qCD5(4d/6d)	5:20629588-20770108	Os05g0423701	Chr5	20768269	20769580	-	1311	Similar to Endoglucanase 3.	N	Y	N	N
Loc5	qCD5(4d/6d)	5:20629588-20770108	Os05g0420750	Chr5	20636525	20646564	-	10039	Hypothetical protein.	Y	Y	N	N
Loc5	qCD5(4d/6d)	5:20629588-20770108	Os05g0422300	Chr5	20721494	20725966	-	4472	OsDLN139DLN139,Protein kinase, catalytic domain domain containing protein.	N	N	N	N
Loc6	qCSA6(4d);qCV6-5(4d)	6:20022371-20096670	Os06g0535000	Chr6	20025157	20025378	-	221	/	N	N	N	N
Loc6	qCSA6(4d);qCV6-5(4d)	6:20022371-20096670	Os06g0535100	Chr6	20025960	20031157	+	5197	OsRH51, RH51, OsNRFG5NRFG5,Similar to predicted protein.	N	N	N	N
Loc6	qCSA6(4d);qCV6-5(4d)	6:20022371-20096670	Os06g0535200	Chr6	20033286	20034343	-	1057	Zinc finger, RING/FYVE/PHD-type domain containing protein.	N	N	N	N
Loc6	qCSA6(4d);qCV6-5(4d)	6:20022371-20096670	Os06g0535333	Chr6	20047751	20049331	+	1580	Similar to predicted protein.	N	N	N	N
Loc6	qCSA6(4d);qCV6-5(4d)	6:20022371-20096670	Os06g0535400	Chr6	20051303	20052370	+	1067	Similar to E3 ubiquitin ligase EL5 (EC 6.3.2.-).	Y	N	N	N
Loc6	qCSA6(4d);qCV6-5(4d)	6:20022371-20096670	Os06g0535566	Chr6	20057011	20057253	-	242	/	N	N	N	N
Loc6	qCSA6(4d);qCV6-5(4d)	6:20022371-20096670	Os06g0535732	Chr6	20058827	20059399	+	572	/	N	N	N	N
Loc6	qCSA6(4d);qCV6-5(4d)	6:20022371-20096670	Os06g0535900	Chr6	20064591	20065169	+	578	AM29AM29,Arbuscular mycorrhizal specific marker 29.	N	N	N	N
Loc6	qCSA6(4d);qCV6-5(4d)	6:20022371-20096670	Os06g0536000	Chr6	20085771	20086592	+	821	CAF1-9,CCR4-ASSOCIATED FACTOR 1-9,OsCAF1-9, OsCAF1J, CAF1J,CCR4-associated factor 1-9, carbon catabolite repressor 4-associated factor 1-9, CCR4-associated factor 1J, carbon catabolite repressor 4-associated factor 1J	N	N	N	N
Loc6	qCSA6(4d);qCV6-5(4d)	6:20022371-20096670	Os06g0536100	Chr6	20087878	20089203	-	1325	Hypothetical conserved gene.	N	N	N	N
Loc6	qCSA6(4d);qCV6-5(4d)	6:20022371-20096670	Os06g0536200	Chr6	20090511	20091051	+	540	Hypothetical gene.	Y	N	N	Y
Loc6	qCSA6(4d);qCV6-5(4d)	6:20022371-20096670	Os06g0536333	Chr6	20093428	20094565	+	1137	Similar to Protein LRP16.	N	N	N	N
Loc6	qCSA6(4d);qCV6-5(4d)	6:20022371-20096670	Os06g0535300	Chr6	20035104	20042684	-	7580	OsDjC55,Similar to AFL190Cp.	N	N	N	N
Loc7	qCSA7(6d)	7:28442520-28483618	Os07g0673000	Chr7	28445953	28448448	+	2495	Ureohydrolase domain containing protein.	N	Y	N	N
Loc7	qCSA7(6d)	7:28442520-28483618	Os07g0673100	Chr7	28448559	28451200	-	2641	OsTINP1,Ribosomal protein S8e domain containing protein.	N	N	N	N
Loc7	qCSA7(6d)	7:28442520-28483618	Os07g0673200	Chr7	28452751	28456565	-	3814	OsRFPHC-13, OsNLA, NLA, OsNLA1, OsNLA1.1, OsNLA1.2, OsNLA1.3OsNLA1,RING-type E3 ubiquitin-ligase, Maintenance of phosphate homeostasis via degradation of phosphate transporters	N	N	N	N
Loc7	qCSA7(6d)	7:28442520-28483618	Os07g0673400	Chr7	28468527	28469554	+	1027	OsUsp1, OsUSP31, USP31OsUSP1,Homologue of the bacterial universal stress protein family, Adaptation to submergence stress, Ethylenemediated stress adaptation	Y	N	N	N
Loc7	qCSA7(6d)	7:28442520-28483618	Os07g0673500	Chr7	28469782	28474153	-	4371	Os-SR33, OsSR33, SR33, OsSRp33b, Os-SRp33bSRP33B,Similar to ASF/SF2-like pre-mRNA splicing factor SRP32	N	N	N	N
Loc7	qCSA7(6d)	7:28442520-28483618	Os07g0673550	Chr7	28474473	28475210	-	737	Photosystem II protein PsbX family protein.	N	N	N	N
Loc7	qCSA7(6d)	7:28442520-28483618	Os07g0673600	Chr7	28474722	28475309	+	587	Conserved hypothetical protein.	N	N	N	N
Loc7	qCSA7(6d)	7:28442520-28483618	Os07g0673700	Chr7	28476421	28479667	+	3246	OsFbox400, Os_F0541,Kelch-type beta propeller domain containing protein.	N	N	N	N
Loc7	qCSA7(6d)	7:28442520-28483618	Os07g0673801	Chr7	28479888	28480536	-	648	Conserved hypothetical protein.	Y	Y	N	N
Loc8	qCD8(4d/6d)	8:7055955-7089043	Os08g0217350	Chr8	7073595	7073906	-	311	/	N	N	N	N
Loc8	qCD8(4d/6d)	8:7055955-7089043	Os08g0217800	Chr8	7085914	7086571	+	657	Hypothetical protein.	N	N	N	N
Loc8	qCD8(4d/6d)	8:7055955-7089043	Os08g0217200	Chr8	7061134	7062674	+	1540	/	N	N	N	N
Loc9	qCSA8(4d);qCV8-1(4d/6d)	8:9196326-9222900	Os08g0250700	Chr8	9191621	9201077	+	4751	Thioredoxin domain 2 containing protein.	N	N	N	N
Loc10	qCV8-2(4d)	8:21238647-21272554	Os08g0437300	Chr8	21240597	21241862	+	1265	Similar to Typical P-type R2R3 Myb protein (Fragment).	N	N	Y	Y
Loc10	qCV8-2(4d)	8:21238647-21272554	Os08g0437566	Chr8	21256354	21257182	-	828	Similar to H0315A08.1 protein.	N	N	N	N
Loc10	qCV8-2(4d)	8:21238647-21272554	Os08g0437832	Chr8	21260962	21261034	+	72	Non-protein coding transcript.	N	N	N	N
Loc11	qCD10-2(4d/6d)	10:19629777-19696813	Os10g0510500	Chr10	19631259	19632262	-	1003	OsSAUR56SAUR56,Auxin responsive SAUR protein family protein.	N	Y	Y	N
Loc11	qCD10-2(4d/6d)	10:19629777-19696813	Os10g0511100	Chr10	19668586	19668963	+	377	/	N	N	N	N
Loc11	qCD10-2(4d/6d)	10:19629777-19696813	Os10g0511200	Chr10	19671515	19672728	+	1213	Similar to Cytochrome P450 family protein.	N	N	N	N
Loc11	qCD10-2(4d/6d)	10:19629777-19696813	Os10g0511250	Chr10	19673199	19673639	+	440	/	N	N	N	N
Loc11	qCD10-2(4d/6d)	10:19629777-19696813	Os10g0511300	Chr10	19676047	19676325	-	278	Similar to mTERF domain-containing protein, mitochondrial.	N	N	N	N
Loc11	qCD10-2(4d/6d)	10:19629777-19696813	Os10g0511400	Chr10	19677199	19682446	+	5247	OsProCP3, PROCP3,Peptidase S28 family protein.	N	N	N	N
Loc11	qCD10-2(4d/6d)	10:19629777-19696813	Os10g0511600	Chr10	19687251	19692164	+	4913	OsProCP4, PROCP4,Similar to prolyl carboxypeptidase like protein.	Y	N	N	N
Loc11	qCD10-2(4d/6d)	10:19629777-19696813	Os10g0510700	Chr10	19640816	19646242	-	5426	Similar to calcium dependent protein kinase1.	Y	N	N	N
Loc12	qCD12-3(6d)	12:26918303-26957012	Os12g0629300	Chr12	26922175	26922699	-	524	Similar to Thaumatin-like protein.	N	N	N	N
Loc12	qCD12-3(6d)	12:26918303-26957012	Os12g0629600	Chr12	26932273	26933292	-	1019	PR5-1,Thaumatin-like protein.	N	Y	N	Y
Loc12	qCD12-3(6d)	12:26918303-26957012	Os12g0629700	Chr12	26946904	26947698	-	794	PR5,Similar to Thaumatin-like protein precursor.	Y	Y	N	Y
Loc12	qCD12-3(6d)	12:26918303-26957012	Os12g0630100	Chr12	26956203	26956894	-	691	TOND1,Thaumatin protein, Tolerance to nitrogen deficiency	Y	Y	N	N
